# Supplementary material for: Immune cells lacking Y chromosome show dysregulation of autosomal gene expression
Source: Cell Mol Life Sci. 2021 Apr 10;78(8):4019–33. doi: 10.1007/s00018-021-03822-w (PMC8106578; doi:10.1007/s00018-021-03822-w)
Supplement: Supplementary file 2 — Supplementary file2 (XLSX 141 KB) [file 18_2021_3822_MOESM2_ESM.xlsx]

## Sheet: Sheet1
Summary											RNA Seq - Granulocytes				RNA Seq - Monocytes				RNA Seq - NK Cells				Single Cell - CD19+ B lymphocytes				Single Cell - Monocytes				Single Cell - NK Cells				Single Cell - CD4+ T lymphocytes
LATE gene name	Location in genome	Chr	Start	Stop	Sig_Count	Min_DE	Max_DE	Largest_DE	Largest Direction	Min_P	Direction	DE	P	FDR	Direction	DE	P	FDR	Direction	DE	P	FDR	Direction	DE	P	FDR	Direction	DE	P	FDR	Direction	DE	P	FDR	Direction	DE	P	FDR
LOC729737	Autosomal gene	1	134772	140566	1	-0.28606	-0.28606	-0.28606	0	0.000127722	DOWN	-0.28606	0.000127722	0.0327608
HES4	Autosomal gene	1	934341	935552	3	0.284878	1.21009	1.21009	1	7.18094e-10	UP	0.5368	0.000116147	0.0314913	UP	0.284878	0.0333896	0.468716	UP	1.21009	7.18094e-10	1.67445e-06
ISG15	Autosomal gene	1	948846	949920	3	0.377616	0.517667	0.517667	1	6.32672e-05	UP	0.517667	0.00363703	0.200297	UP	0.387927	6.32672e-05	0.0228619	UP	0.377616	0.0243685	0.278541
AGRN	Autosomal gene	1	955502	991499	2	0.44032	0.741545	0.741545	1	1.55195e-06	UP	0.741545	1.12498e-05	0.00546741	UP	0.44032	1.55195e-06	0.00124178
SDF4	Autosomal gene	1	1152287	1167447	1	0.733306	0.733306	0.733306	1	4.30658e-05									UP	0.733306	4.30658e-05	0.0112134
NPHP4	Autosomal gene	1	5922867	6052533	1	0.371757	0.371757	0.371757	1	0.00141195									UP	0.371757	0.00141195	0.0728406
RNF207	Autosomal gene	1	6266188	6281359	1	0.731967	0.731967	0.731967	1	0.00257709									UP	0.731967	0.00257709	0.0985126
ICMT	Autosomal gene	1	6281252	6296044	1	-0.132543	-0.132543	-0.132543	0	0.000590716					DOWN	-0.132543	0.000590716	0.0794288
MIIP	Autosomal gene	1	12079298	12092106	2	0.100505	0.376492	0.376492	1	0.00160315					UP	0.100505	0.0024488	0.171263	UP	0.376492	0.00160315	0.0769602
SNORA59A	Autosomal gene	1	12567299	12567451	1	0.57352	0.57352	0.57352	1	0.000178581									UP	0.57352	0.000178581	0.0295092
DHRS3	Autosomal gene	1	12627938	12677737	1	0.541191	0.541191	0.541191	1	0.000114645									UP	0.541191	0.000114645	0.022655
PADI2	Autosomal gene	1	17393255	17445948	2	-1.02157	-0.170321	-1.02157	0	0.00137593					DOWN	-0.170321	0.00389297	0.208563	DOWN	-1.02157	0.00137593	0.0717456
ALDH4A1	Autosomal gene	1	19197923	19229293	1	0.404306	0.404306	0.404306	1	0.00132076									UP	0.404306	0.00132076	0.071319
IFFO2	Autosomal gene	1	19230773	19282826	2	-0.21802	-0.11144	-0.21802	0	0.000319687					DOWN	-0.11144	0.0105643	0.310608	DOWN	-0.21802	0.000319687	0.0369033
DDOST	Autosomal gene	1	20978259	20988037	1	-0.121607	-0.121607	-0.121607	0	0.000558609	DOWN	-0.121607	0.000558609	0.0754024
UBXN11	Autosomal gene	1	26608772	26644756	1	0.527229	0.527229	0.527229	1	0.000774619									UP	0.527229	0.000774619	0.0560949
CD52	Autosomal gene	1	26644410	26647014	3	-0.26007	0.491191	0.491191	1	9.81993e-21	UP	0.491191	0.00865101	0.285298													DOWN	-0.10223	9.81993e-21	1.56117e-16	DOWN	-0.26007	3.57275e-08	0.00054470093082
DHDDS	Autosomal gene	1	26758772	26797797	1	0.625474	0.625474	0.625474	1	0.000723806									UP	0.625474	0.000723806	0.0540952
NUDC	Autosomal gene	1	27248212	27273362	1	0.525792	0.525792	0.525792	1	0.00259524									UP	0.525792	0.00259524	0.0985598
SCARNA1	Autosomal gene	1	28160911	28161077	1	0.512857	0.512857	0.512857	1	0.00117744									UP	0.512857	0.00117744	0.0675905
SNORA16A	Autosomal gene	1	28907431	28907565	1	0.800118	0.800118	0.800118	1	0.000502325									UP	0.800118	0.000502325	0.0444056
LCK	Autosomal gene	1	32716839	32751768	1	-0.144379	-0.144379	-0.144379	0	8.2459e-07																					DOWN	-0.144379	8.2459e-07	0.012571694043
MARCKSL1	Autosomal gene	1	32799429	32801840	1	0.640261	0.640261	0.640261	1	6.01162e-05									UP	0.640261	6.01162e-05	0.0140179
TFAP2E	Autosomal gene	1	36038970	36060929	1	0.280715	0.280715	0.280715	1	0.000851046									UP	0.280715	0.000851046	0.0583667
NDUFS5	Autosomal gene	1	39491966	39500308	1	-0.126888	-0.126888	-0.126888	0	0.00059561					DOWN	-0.126888	0.00059561	0.0794288
MACF1	Autosomal gene	1	39549838	39952810	1	-0.284328	-0.284328	-0.284328	0	0.000257014	DOWN	-0.284328	0.000257014	0.0474653
MYCL1	Autosomal gene	1	40361095	40367687	1	-1.2258	-1.2258	-1.2258	0	0.000258347									DOWN	-1.2258	0.000258347	0.0338434
SCMH1	Autosomal gene	1	41492870	41707815	2	-0.261588	-0.112515	-0.261588	0	0.000186767					DOWN	-0.112515	0.00694429	0.271918	DOWN	-0.261588	0.000186767	0.0295092
NSUN4	Autosomal gene	1	46805848	46830824	1	0.330436	0.330436	0.330436	1	0.00119398									UP	0.330436	0.00119398	0.0679053
SPATA6	Autosomal gene	1	48761043	48937880	1	0.482905	0.482905	0.482905	1	0.00147818									UP	0.482905	0.00147818	0.0739659
RNF11	Autosomal gene	1	51701944	51739119	2	0.0968107	0.145154	0.145154	1	5.42655e-06	UP	0.0968107	0.0267299	0.449588																					UP	0.145154	5.42655e-06	0.088355057107
HHLA3	Autosomal gene	1	70820492	70833706	2	0.247853	0.285236	0.285236	1	0.00129556					UP	0.247853	0.00753722	0.278653	UP	0.285236	0.00129556	0.0707276
MCOLN2	Autosomal gene	1	85391265	85462805	1	-0.920379	-0.920379	-0.920379	0	0.000167111									DOWN	-0.920379	0.000167111	0.0286522
SNORA66	Autosomal gene	1	93306275	93306408	1	0.499378	0.499378	0.499378	1	0.000305446									UP	0.499378	0.000305446	0.0363081
PRPF38B	Autosomal gene	1	109234931	109244425	2	-0.111742	0.290428	0.290428	1	0.000332177									UP	0.290428	0.000332177	0.0372389	DOWN	-0.111742	0.00417402	1
SLC16A4	Autosomal gene	1	110905472	110933704	1	-0.354987	-0.354987	-0.354987	0	0.000140908	DOWN	-0.354987	0.000140908	0.0341488
KCNA3	Autosomal gene	1	111196181	111216076	1	-0.327613	-0.327613	-0.327613	0	0.00258924									DOWN	-0.327613	0.00258924	0.0985598
SLC16A1	Autosomal gene	1	113454468	113498975	1	-0.261458	-0.261458	-0.261458	0	0.00225617									DOWN	-0.261458	0.00225617	0.0938239
FAM72D	Autosomal gene	1	143896451	143914847	1	0.183452	0.183452	0.183452	1	0.000774361					UP	0.183452	0.000774361	0.0913094
HIST2H3D	Autosomal gene	1	149784779	149785236	1	0.731108	0.731108	0.731108	1	2.94189e-05									UP	0.731108	2.94189e-05	0.00879474
BOLA1	Autosomal gene	1	149871134	149872348	1	0.474281	0.474281	0.474281	1	0.000808755									UP	0.474281	0.000808755	0.0568029
S100A9	Autosomal gene	1	153330329	153333503	2	-0.582544	0.203497	-0.582544	0	5.77382e-07									DOWN	-0.582544	0.0122133	0.210332					UP	0.203497	5.77382e-07	0.00917923
S100A12	Autosomal gene	1	153346183	153348075	2	0.148116	0.255686	0.255686	1	4.7744e-13					UP	0.148116	0.0239139	0.431347									UP	0.255686	4.7744e-13	7.59034e-09
S100A8	Autosomal gene	1	153362507	153395059	2	-0.564663	0.139002	-0.564663	0	8.34213e-08									DOWN	-0.564663	0.0265299	0.289498					UP	0.139002	8.34213e-08	0.00132623
RPS27	Autosomal gene	1	153963238	153964631	1	-0.112923	-0.112923	-0.112923	0	2.79518e-14																					DOWN	-0.112923	2.79518e-14	4.2615278749e-010
ADAR	Autosomal gene	1	154554532	154600456	3	-0.106119	0.135116	0.135116	1	0.000193455	UP	0.113493	0.017163	0.373685	UP	0.135116	0.000193455	0.0449331					DOWN	-0.106119	0.00343738	1
PYHIN1	Autosomal gene	1	158901336	158946849	1	0.192026	0.192026	0.192026	1	4.41939e-07																					UP	0.192026	4.41939e-07	0.0067378019635
AIM2	Autosomal gene	1	159032274	159046647	1	-0.273449	-0.273449	-0.273449	0	5.42686e-06													DOWN	-0.273449	5.42686e-06	0.070619733175
F5	Autosomal gene	1	169481191	169555769	2	-0.226455	-0.169071	-0.226455	0	3.79406e-05	DOWN	-0.226455	0.000335112	0.0542882	DOWN	-0.169071	3.79406e-05	0.0170004
SCARNA3	Autosomal gene	1	175937532	175937676	1	0.593278	0.593278	0.593278	1	0.000257153									UP	0.593278	0.000257153	0.0338434
C4BPA	Autosomal gene	1	207277606	207318317	1	0.531168	0.531168	0.531168	1	0.000108018	UP	0.531168	0.000108018	0.0302253
LINC00467	Autosomal gene	1	211556096	211605877	1	0.340883	0.340883	0.340883	1	0.000437716									UP	0.340883	0.000437716	0.041932
ATF3	Autosomal gene	1	212738675	212794119	3	0.378867	0.591961	0.591961	1	9.9214e-05	UP	0.591961	9.9214e-05	0.029553	UP	0.378867	0.000450565	0.0721033	UP	0.570948	0.00961869	0.189565
TRIM11	Autosomal gene	1	228581376	228594517	1	0.317736	0.317736	0.317736	1	0.000185411									UP	0.317736	0.000185411	0.0295092
GALNT2	Autosomal gene	1	230193535	230417876	2	-0.291173	-0.0615619	-0.291173	0	0.000466777	DOWN	-0.291173	0.000466777	0.0687897	DOWN	-0.0615619	0.0497549	0.523338
TOMM20	Autosomal gene	1	235272655	235292256	1	-0.128114	-0.128114	-0.128114	0	0.00197511									DOWN	-0.128114	0.00197511	0.0865536
SNORA14B	Autosomal gene	1	235291117	235291252	1	0.718365	0.718365	0.718365	1	0.000214568									UP	0.718365	0.000214568	0.0300301
GPR137B	Autosomal gene	1	236305831	236372209	1	0.452993	0.452993	0.452993	1	0.00163326									UP	0.452993	0.00163326	0.0780418
SCCPDH	Autosomal gene	1	246887377	246931439	1	-0.166595	-0.166595	-0.166595	0	0.000636685					DOWN	-0.166595	0.000636685	0.0819787
ZNF496	Autosomal gene	1	247460714	247495242	1	0.5605	0.5605	0.5605	1	0.00027468	UP	0.5605	0.00027468	0.0487768
AC092580,4	Autosomal gene	2	7865932	7870836	1	-0.286166	-0.286166	-0.286166	0	9.85486e-13																					DOWN	-0.286166	9.85486e-13	1.5024719988e-008
TRIB2	Autosomal gene	2	12856997	12882860	1	0.438196	0.438196	0.438196	1	0.000680823	UP	0.438196	0.000680823	0.0885453
UBXN2A	Autosomal gene	2	24163375	24223696	1	0.159248	0.159248	0.159248	1	1.20013e-05					UP	0.159248	1.20013e-05	0.00790816
ADCY3	Autosomal gene	2	25042037	25142886	1	0.287004	0.287004	0.287004	1	0.000333046					UP	0.287004	0.000333046	0.059359
MAP4K3	Autosomal gene	2	39476406	39664453	2	0.218039	0.278563	0.278563	1	0.00105724	UP	0.218039	0.00487015	0.230621					UP	0.278563	0.00105724	0.0625705
PNPT1	Autosomal gene	2	55861197	55921045	2	0.166234	0.546894	0.546894	1	1.97128e-05	UP	0.546894	1.97128e-05	0.00910142	UP	0.166234	0.00109467	0.1125
VRK2	Autosomal gene	2	58134785	58387055	1	0.170651	0.170651	0.170651	1	0.00076822					UP	0.170651	0.00076822	0.0913094
CLEC4F	Autosomal gene	2	71035774	71047732	1	2.16956	2.16956	2.16956	1	0.000507241									UP	2.16956	0.000507241	0.0444056
SFXN5	Autosomal gene	2	73169164	73298965	1	0.348338	0.348338	0.348338	1	0.000908128									UP	0.348338	0.000908128	0.058938
RAB11FIP5	Autosomal gene	2	73300509	73340146	1	-0.609958	-0.609958	-0.609958	0	0.00076026									DOWN	-0.609958	0.00076026	0.0557476
LBX2-AS1	Autosomal gene	2	74729743	74732192	1	0.203505	0.203505	0.203505	1	0.000297165					UP	0.203505	0.000297165	0.0564211
SNORD94	Autosomal gene	2	86362992	86363129	1	0.574595	0.574595	0.574595	1	0.00214291									UP	0.574595	0.00214291	0.0908964
ZAP70	Autosomal gene	2	98330030	98356323	1	0.29657	0.29657	0.29657	1	0.00170776									UP	0.29657	0.00170776	0.079326
TBC1D8	Autosomal gene	2	101623689	101767909	2	-0.305834	1.22694	1.22694	1	9.92486e-05	DOWN	-0.305834	0.0164603	0.366252					UP	1.22694	9.92486e-05	0.0199507
IL1R2	Autosomal gene	2	102608305	102644885	1	-1.29515	-1.29515	-1.29515	0	0.00101235									DOWN	-1.29515	0.00101235	0.0611557
RANBP2	Autosomal gene	2	109335936	109402267	1	-0.253954	-0.253954	-0.253954	0	1.55723e-06	DOWN	-0.253954	1.55723e-06	0.00110611
MERTK	Autosomal gene	2	112656190	112786945	1	1.72518	1.72518	1.72518	1	6.98446e-08									UP	1.72518	6.98446e-08	8.14318e-05
MARCO	Autosomal gene	2	119699744	119752236	1	-0.439756	-0.439756	-0.439756	0	0.00044573					DOWN	-0.439756	0.00044573	0.0721033
R3HDM1	Autosomal gene	2	136289024	136482840	3	0.0921265	0.402543	0.402543	1	0.000747824	UP	0.181925	0.0114162	0.321101	UP	0.0921265	0.00104731	0.110201	UP	0.402543	0.000747824	0.0555342
ARHGAP15	Autosomal gene	2	143886898	144525921	1	-0.16877	-0.16877	-0.16877	0	0.000563436	DOWN	-0.16877	0.000563436	0.0754024
RBM43	Autosomal gene	2	152104727	152118389	2	0.14483	0.295194	0.295194	1	2.07875e-05	UP	0.295194	2.07875e-05	0.00914055	UP	0.14483	0.00654472	0.265316
SUMO1	Autosomal gene	2	203070902	203103322	1	-0.167131	-0.167131	-0.167131	0	2.85478e-05					DOWN	-0.167131	2.85478e-05	0.0145095
EEF1B2	Autosomal gene	2	207024317	207027653	2	-0.109753	-0.0867995	-0.109753	0	1.89467e-09					DOWN	-0.0867995	0.00990291	0.304154									DOWN	-0.109753	1.89467e-09	3.01214e-05
SNORA75	Autosomal gene	2	232320510	232320647	1	0.871599	0.871599	0.871599	1	1.73113e-05									UP	0.871599	1.73113e-05	0.00651074
SCARNA6	Autosomal gene	2	234197321	234197587	1	0.603914	0.603914	0.603914	1	0.000819074									UP	0.603914	0.000819074	0.0571832
ILKAP	Autosomal gene	2	239079042	239112324	1	0.366801	0.366801	0.366801	1	0.00160403									UP	0.366801	0.00160403	0.0769602
CAPN10	Autosomal gene	2	241526132	241538526	1	0.44237	0.44237	0.44237	1	0.00240594									UP	0.44237	0.00240594	0.0957366
LOC200772	Autosomal gene	2	241894033	241906868	1	2.72398	2.72398	2.72398	1	3.02239e-08									UP	2.72398	3.02239e-08	4.40475e-05
SUMF1	Autosomal gene	3	4402828	4508966	3	-0.162831	0.454268	0.454268	1	0.000181104	DOWN	-0.162831	0.00599298	0.24705	DOWN	-0.132632	0.000938215	0.103038	UP	0.454268	0.000181104	0.0295092
CAND2	Autosomal gene	3	12838170	12876313	1	0.664453	0.664453	0.664453	1	0.000561179									UP	0.664453	0.000561179	0.0468659
CMC1	Autosomal gene	3	28283123	28361264	1	-0.324428	-0.324428	-0.324428	0	6.53405e-12																					DOWN	-0.324428	6.53405e-12	9.9618199481e-008
TTC21A	Autosomal gene	3	39149151	39180394	2	0.13011	0.455933	0.455933	1	0.00017966	UP	0.455933	0.00017966	0.0394996	UP	0.13011	0.0370618	0.477815
RPSA	Autosomal gene	3	39448179	39454033	1	-0.103661	-0.103661	-0.103661	0	8.53748e-23																	DOWN	-0.103661	8.53748e-23	1.35729e-18
SNORA62	Autosomal gene	3	39452544	39452698	1	0.812726	0.812726	0.812726	1	3.39124e-06									UP	0.812726	3.39124e-06	0.00188279
RPL14	Autosomal gene	3	40498782	40503863	1	-0.108018	-0.108018	-0.108018	0	3.95412e-19																					DOWN	-0.108018	3.95412e-19	6.0284460456e-015
CTNNB1	Autosomal gene	3	41240914	41281944	1	-0.102319	-0.102319	-0.102319	0	0.000469326	DOWN	-0.102319	0.000469326	0.0687897
SCAP	Autosomal gene	3	47455174	47517449	1	0.384778	0.384778	0.384778	1	0.00235207									UP	0.384778	0.00235207	0.095218
PFKFB4	Autosomal gene	3	48555116	48598613	1	0.694635	0.694635	0.694635	1	0.000936253									UP	0.694635	0.000936253	0.0589661
NCKIPSD	Autosomal gene	3	48711271	48723366	1	0.344877	0.344877	0.344877	1	0.00146636									UP	0.344877	0.00146636	0.073691
GPX1	Autosomal gene	3	49394603	49396033	2	0.238205	0.3321	0.3321	1	6.03414e-07									UP	0.3321	0.0165272	0.242183													UP	0.238205	6.03414e-07	0.0098247800196
ALAS1	Autosomal gene	3	52232098	52248343	1	0.387155	0.387155	0.387155	1	0.00137693									UP	0.387155	0.00137693	0.0717456
HESX1	Autosomal gene	3	57231943	57234280	1	0.480399	0.480399	0.480399	1	3.17045e-06					UP	0.480399	3.17045e-06	0.00236769
FLNB	Autosomal gene	3	57994126	58157982	1	-0.250921	-0.250921	-0.250921	0	0.00020939					DOWN	-0.250921	0.00020939	0.0469117
NFKBIZ	Autosomal gene	3	101546833	101579869	1	0.361898	0.361898	0.361898	1	0.000931105									UP	0.361898	0.000931105	0.0589661
ALCAM	Autosomal gene	3	105085556	105295757	1	-0.724644	-0.724644	-0.724644	0	0.000947059									DOWN	-0.724644	0.000947059	0.0590469
TIGIT	Autosomal gene	3	114012832	114029135	2	-0.121549	0.304457	0.304457	1	1.06504e-16																					DOWN	-0.121549	0.00745849	1	UP	0.304457	1.06504e-16	1.73E-12
NUDT16	Autosomal gene	3	131100514	131107674	1	0.526645	0.526645	0.526645	1	0.000585814									UP	0.526645	0.000585814	0.0474306
MRAS	Autosomal gene	3	138066489	138124377	1	1.05735	1.05735	1.05735	1	0.00212472									UP	1.05735	0.00212472	0.0907405
TERC	Autosomal gene	3	169482397	169482848	1	0.643037	0.643037	0.643037	1	0.00229349									UP	0.643037	0.00229349	0.0938239
B3GNT5	Autosomal gene	3	182971031	182991179	1	-0.327619	-0.327619	-0.327619	0	0.000382701					DOWN	-0.327619	0.000382701	0.0649548
KLHL6	Autosomal gene	3	183205318	183273499	1	-0.134986	-0.134986	-0.134986	0	0.000494638					DOWN	-0.134986	0.000494638	0.073265
EPHB3	Autosomal gene	3	184279586	184300196	1	-0.324044	-0.324044	-0.324044	0	0.000802294					DOWN	-0.324044	0.000802294	0.0936177
MAGEF1	Autosomal gene	3	184428154	184429836	1	-0.408116	-0.408116	-0.408116	0	6.75978e-08					DOWN	-0.408116	6.75978e-08	6.31025e-05
SNORA81	Autosomal gene	3	186504463	186504641	1	0.325077	0.325077	0.325077	1	0.0022861									UP	0.325077	0.0022861	0.0938239
SNORA63	Autosomal gene	3	186505087	186505222	1	0.722833	0.722833	0.722833	1	0.00166278									UP	0.722833	0.00166278	0.0786122
RPL35A	Autosomal gene	3	197677051	197682722	1	-0.288681	-0.288681	-0.288681	0	0.000589017					DOWN	-0.288681	0.000589017	0.0794288
ZNF732	Autosomal gene	4	264463	299110	1	0.974472	0.974472	0.974472	1	0.00254412									UP	0.974472	0.00254412	0.0978941
UVSSA	Autosomal gene	4	1341053	1381837	2	-0.23358	-0.114386	-0.23358	0	0.000529835	DOWN	-0.23358	0.000529835	0.0741287	DOWN	-0.114386	0.00862149	0.297163
SLBP	Autosomal gene	4	1694457	1714468	1	-0.163701	-0.163701	-0.163701	0	0.00265362									DOWN	-0.163701	0.00265362	0.0998121
WHSC2	Autosomal gene	4	1984440	2010962	1	-0.107994	-0.107994	-0.107994	0	6.00176e-05					DOWN	-0.107994	6.00176e-05	0.0224106
WDR1	Autosomal gene	4	10075962	10118573	1	0.353263	0.353263	0.353263	1	0.000800784									UP	0.353263	0.000800784	0.0565838
C4orf52	Autosomal gene	4	25915813	25931501	2	0.0812963	0.190356	0.190356	1	0.000726803	UP	0.190356	0.000726803	0.0932125	UP	0.0812963	0.0281023	0.450361
PF4	Autosomal gene	4	74846541	74847841	1	0.141108	0.141108	0.141108	1	7.90764e-07																	UP	0.141108	7.90764e-07	0.0125716
PPBP	Autosomal gene	4	74852155	74853907	2	0.187769	0.70373	0.70373	1	7.53112e-23																	UP	0.187769	0.00495466	1					UP	0.70373	7.53112e-23	1.23E-18
PPM1K	Autosomal gene	4	89178760	89205983	2	0.180833	0.449085	0.449085	1	8.58899e-05	UP	0.449085	0.000193523	0.0406135	UP	0.180833	8.58899e-05	0.0274897
HERC6	Autosomal gene	4	89299890	89364249	2	0.258165	0.493157	0.493157	1	6.9328e-06	UP	0.493157	6.9328e-06	0.00355653	UP	0.258165	4.75566e-05	0.019026
RPL34	Autosomal gene	4	109541713	109551640	1	-0.107112	-0.107112	-0.107112	0	3.48773e-17																					DOWN	-0.107112	3.48773e-17	5.3173994926e-013
SNORA24	Autosomal gene	4	119200344	119200475	1	0.692963	0.692963	0.692963	1	0.00103162									UP	0.692963	0.00103162	0.0617058
IL15	Autosomal gene	4	142557748	142655140	1	0.179903	0.179903	0.179903	1	0.000711728					UP	0.179903	0.000711728	0.087107
RPS3A	Autosomal gene	4	152020724	152025804	1	-0.105808	-0.105808	-0.105808	0	4.78565e-10																					DOWN	-0.105808	4.78565e-10	7.2962055887e-006
CLPTM1L	Autosomal gene	5	1317858	1345185	1	-0.103554	-0.103554	-0.103554	0	0.000250072					DOWN	-0.103554	0.000250072	0.0500234
MARCH6	Autosomal gene	5	10353750	10440500	1	-0.156611	-0.156611	-0.156611	0	0.000354325	DOWN	-0.156611	0.000354325	0.0564109
PRLR	Autosomal gene	5	35055801	35230691	1	0.215443	0.215443	0.215443	1	0.000470742					UP	0.215443	0.000470742	0.073265
RPL37	Autosomal gene	5	40831429	40835387	1	0.148534	0.148534	0.148534	1	0.000817078					UP	0.148534	0.000817078	0.0943599
SMA5	Autosomal gene	5	69776869	69881549	1	0.515978	0.515978	0.515978	1	0.000471043									UP	0.515978	0.000471043	0.0425854
S100Z	Autosomal gene	5	76145825	76217056	3	-0.344519	0.680159	0.680159	1	5.24447e-05	DOWN	-0.344519	5.24447e-05	0.0179361	DOWN	-0.132906	0.000891653	0.100892	UP	0.680159	0.0118386	0.208135
SNORA47	Autosomal gene	5	76376258	76376396	1	0.965249	0.965249	0.965249	1	8.0633e-09									UP	0.965249	8.0633e-09	1.56683e-05
RPS23	Autosomal gene	5	81569138	81574235	2	-0.139457	-0.124966	-0.139457	0	3.85905e-46																	DOWN	-0.139457	3.85905e-46	6.13512e-42	DOWN	-0.124966	3.24534e-13	4.9478393089e-009
SCARNA18	Autosomal gene	5	82360022	82360156	1	1.04422	1.04422	1.04422	1	8.52339e-06									UP	1.04422	8.52339e-06	0.00397497
GPR150	Autosomal gene	5	94955979	94957284	1	0.465007	0.465007	0.465007	1	0.000138284									UP	0.465007	0.000138284	0.0255913
HINT1	Autosomal gene	5	130494975	130501041	1	-0.109331	-0.109331	-0.109331	0	6.54842e-14																									DOWN	-0.109331	6.54842e-14	1.07E-09
EGR1	Autosomal gene	5	137801180	137805004	1	1.1443	1.1443	1.1443	1	1.28488e-08	UP	1.1443	1.28488e-08	1.48308e-05
SNHG4	Autosomal gene	5	138609440	138618873	1	0.501251	0.501251	0.501251	1	0.000998058									UP	0.501251	0.000998058	0.060606
SNORA74A	Autosomal gene	5	138614468	138614668	1	1.01258	1.01258	1.01258	1	9.93278e-06									UP	1.01258	9.93278e-06	0.00445409
PCDHGB5	Autosomal gene	5	140777694	140892546	1	-0.793574	-0.793574	-0.793574	0	0.000195338									DOWN	-0.793574	0.000195338	0.0295092
PCDHGB8P	Autosomal gene	5	140805852	140807825	1	-0.666246	-0.666246	-0.666246	0	0.000386983									DOWN	-0.666246	0.000386983	0.0402481
CSF1R	Autosomal gene	5	149432853	149492935	1	1.18771	1.18771	1.18771	1	0.000410735									UP	1.18771	0.000410735	0.0412824
CD74	Autosomal gene	5	149781199	149792499	2	-0.176376	-0.159629	-0.176376	0	6.69883e-39																	DOWN	-0.159629	6.69883e-39	1.06498e-34	DOWN	-0.176376	9.43564e-09	0.00014385580009
RPS14	Autosomal gene	5	149823791	149829319	1	-0.118663	-0.118663	-0.118663	0	1.1539e-15																					DOWN	-0.118663	1.1539e-15	1.759230662e-011
SPARC	Autosomal gene	5	151040656	151066615	1	-0.372131	-0.372131	-0.372131	0	4.24e-09					DOWN	-0.372131	4.24e-09	4.74965e-06
SNORA74B	Autosomal gene	5	172447728	172447932	2	0.0847026	0.731307	0.731307	1	1.32635e-06					UP	0.0847026	0.0285226	0.452406	UP	0.731307	1.32635e-06	0.00103092
HK3	Autosomal gene	5	176307869	176326333	2	-0.272111	1.02018	1.02018	1	0.00177127	DOWN	-0.272111	0.00177127	0.145749					UP	1.02018	0.0020984	0.0899459
BPHL	Autosomal gene	6	3118609	3153432	1	0.342646	0.342646	0.342646	1	0.000289237									UP	0.342646	0.000289237	0.0362604
F13A1	Autosomal gene	6	6144310	6320924	1	-1.02821	-1.02821	-1.02821	0	0.00145821									DOWN	-1.02821	0.00145821	0.0735984
RNF144B	Autosomal gene	6	18387580	18469105	2	0.161804	0.661197	0.661197	1	0.001105					UP	0.161804	0.00197038	0.154351	UP	0.661197	0.001105	0.064416
HIST1H3A	Autosomal gene	6	26020717	26021186	2	0.246523	0.577517	0.577517	1	0.002447	UP	0.246523	0.002447	0.173812					UP	0.577517	0.00249036	0.0967836
HIST1H4A	Autosomal gene	6	26021906	26022278	2	0.322116	0.459692	0.459692	1	2.3485e-05	UP	0.322116	2.3485e-05	0.00974415					UP	0.459692	0.00543859	0.143783
HIST1H3D	Autosomal gene	6	26197011	26199521	2	0.196854	0.65928	0.65928	1	0.000790888	UP	0.196854	0.00946429	0.298271					UP	0.65928	0.000790888	0.0565703
HIST1H2AD	Autosomal gene	6	26199011	26199521	2	0.243039	0.637735	0.637735	1	0.00136268	UP	0.243039	0.00179938	0.145749					UP	0.637735	0.00136268	0.0717456
HIST1H4E	Autosomal gene	6	26204872	26205249	2	0.151513	0.49252	0.49252	1	0.00159616	UP	0.151513	0.00540205	0.23982					UP	0.49252	0.00159616	0.0769602
HIST1H3H	Autosomal gene	6	27777841	27778314	1	0.931742	0.931742	0.931742	1	0.000240895									UP	0.931742	0.000240895	0.0322827
HIST1H4J	Autosomal gene	6	27791902	27792258	2	0.228552	0.662473	0.662473	1	0.000529152	UP	0.228552	0.000529152	0.0741287					UP	0.662473	0.000771006	0.0560949
HIST1H4K	Autosomal gene	6	27798951	27799305	2	0.216504	0.702642	0.702642	1	0.000312064	UP	0.216504	0.00135427	0.127606					UP	0.702642	0.000312064	0.0363835
HIST1H2BN	Autosomal gene	6	27806439	27806888	2	0.207512	0.450035	0.450035	1	0.00132432	UP	0.207512	0.00272064	0.175148					UP	0.450035	0.00132432	0.071319
HIST1H3I	Autosomal gene	6	27839622	27840099	1	0.692204	0.692204	0.692204	1	0.000189541									UP	0.692204	0.000189541	0.0295092
HIST1H2BO	Autosomal gene	6	27861202	27861669	2	0.214946	0.987011	0.987011	1	0.000151336	UP	0.214946	0.0278089	0.452634					UP	0.987011	0.000151336	0.0271451
SNORA38	Autosomal gene	6	31590855	31590987	1	0.704652	0.704652	0.704652	1	0.000390088									UP	0.704652	0.000390088	0.0402481
DOM3Z	Autosomal gene	6	31937587	31940032	1	0.299412	0.299412	0.299412	1	0.00252781									UP	0.299412	0.00252781	0.0978941
HLA-DRB5	Autosomal gene	6	32485150	32498006	1	-0.188833	-0.188833	-0.188833	0	7.77806e-18																	DOWN	-0.188833	7.77806e-18	1.23656e-13
HLA-DQA1	Autosomal gene	6	32605182	32611429	1	-0.193782	-0.193782	-0.193782	0	3.63583e-21																	DOWN	-0.193782	3.63583e-21	5.78025e-17
HLA-DQB1	Autosomal gene	6	32627240	32634466	1	-0.208046	-0.208046	-0.208046	0	3.09845e-18																	DOWN	-0.208046	3.09845e-18	4.92591e-14
HLA-DMA	Autosomal gene	6	32916390	32920899	1	-0.132983	-0.132983	-0.132983	0	1.75934e-22																	DOWN	-0.132983	1.75934e-22	2.797e-18
HLA-DPA1	Autosomal gene	6	33032345	33048555	1	-0.10906	-0.10906	-0.10906	0	3.29554e-24																	DOWN	-0.10906	3.29554e-24	5.23925e-20
HLA-DPB1	Autosomal gene	6	33043702	33057473	1	-0.194225	-0.194225	-0.194225	0	1.00597e-35																	DOWN	-0.194225	1.00597e-35	1.59929e-31
RPS18	Autosomal gene	6	33239851	33244281	1	-0.12052	-0.12052	-0.12052	0	3.48827e-09																					DOWN	-0.12052	3.48827e-09	5.3182108137e-005
RPL10A	Autosomal gene	6	35436177	35438558	2	-0.119763	-0.103854	-0.119763	0	1.22821e-21																	DOWN	-0.103854	1.22821e-21	1.9526e-17	DOWN	-0.119763	4.20415e-09	6.4096421552e-005
ETV7	Autosomal gene	6	36321997	36355577	1	0.530634	0.530634	0.530634	1	4.14561e-06	UP	0.530634	4.14561e-06	0.0022518
FTSJD2	Autosomal gene	6	37400906	37449284	2	0.188884	0.19448	0.19448	1	0.000196522	UP	0.19448	0.0378406	0.48491	UP	0.188884	0.000196522	0.0449331
MRPL14	Autosomal gene	6	44081190	44095228	1	0.506917	0.506917	0.506917	1	0.00266791									UP	0.506917	0.00266791	0.0998121
CD109	Autosomal gene	6	74405807	74538041	1	-0.393438	-0.393438	-0.393438	0	0.000715394					DOWN	-0.393438	0.000715394	0.087107
GABRR1	Autosomal gene	6	89887222	89941007	1	1.26144	1.26144	1.26144	1	7.90149e-05									UP	1.26144	7.90149e-05	0.0167497
SAMD3	Autosomal gene	6	130465446	130686570	2	-0.543481	0.502376	-0.543481	0	0.000619235					DOWN	-0.543481	0.00548611	0.244182	UP	0.502376	0.000619235	0.0490685
RPS12	Autosomal gene	6	133135707	133138703	1	-0.118969	-0.118969	-0.118969	0	1.39588e-15																					DOWN	-0.118969	1.39588e-15	2.1281632409e-011
HOXA1	Autosomal gene	7	27132611	27135625	1	0.55868	0.55868	0.55868	1	0.00026678	UP	0.55868	0.00026678	0.0483029
HOXA10	Autosomal gene	7	27210209	27219880	1	-0.687925	-0.687925	-0.687925	0	0.000125776									DOWN	-0.687925	0.000125776	0.0240397
SNORA9	Autosomal gene	7	45024976	45025109	1	1.05381	1.05381	1.05381	1	6.31316e-07									UP	1.05381	6.31316e-07	0.000566194
SNORA5A	Autosomal gene	7	45143947	45144081	1	0.927656	0.927656	0.927656	1	4.32803e-05									UP	0.927656	4.32803e-05	0.0112134
SNORA5C	Autosomal gene	7	45144504	45144641	1	0.677419	0.677419	0.677419	1	7.55189e-05									UP	0.677419	7.55189e-05	0.0167497
ZNF736	Autosomal gene	7	63774250	63817012	1	0.495894	0.495894	0.495894	1	0.000281342									UP	0.495894	0.000281342	0.0356539
GTF2IRD2B	Autosomal gene	7	74508346	74565623	1	0.350461	0.350461	0.350461	1	0.00238427									UP	0.350461	0.00238427	0.0955265
GNAI1	Autosomal gene	7	79764139	79848725	1	-0.661354	-0.661354	-0.661354	0	0.000473658					DOWN	-0.661354	0.000473658	0.073265
ZKSCAN1	Autosomal gene	7	99613174	99642997	1	0.571678	0.571678	0.571678	1	0.00175666									UP	0.571678	0.00175666	0.0802739
LRWD1	Autosomal gene	7	102105329	102113615	1	0.287798	0.287798	0.287798	1	0.00174272									UP	0.287798	0.00174272	0.0802739
LEP	Autosomal gene	7	127881330	127897682	1	0.612428	0.612428	0.612428	1	0.000244291	UP	0.612428	0.000244291	0.0460365
ZC3HC1	Autosomal gene	7	129658125	129691291	1	0.410692	0.410692	0.410692	1	0.000599605									UP	0.410692	0.000599605	0.0482124
PARP12	Autosomal gene	7	139723543	139763521	2	0.239234	0.40122	0.40122	1	2.88092e-05	UP	0.40122	8.95931e-05	0.0285277	UP	0.239234	2.88092e-05	0.0145095
ZNF425	Autosomal gene	7	148799875	148823438	1	0.428785	0.428785	0.428785	1	0.000215867									UP	0.428785	0.000215867	0.0300301
TMEM176B	Autosomal gene	7	150488374	150498448	2	-0.132184	1.69956	1.69956	1	5.62991e-08									UP	1.69956	0.00125233	0.0697199					DOWN	-0.132184	5.62991e-08	0.000895043
C7orf13	Autosomal gene	7	156431059	156433348	1	0.303071	0.303071	0.303071	1	0.000347281					UP	0.303071	0.000347281	0.0598499
MYOM2	Autosomal gene	8	1993157	2093380	1	0.132965	0.132965	0.132965	1	1.73066e-07																					UP	0.132965	1.73066e-07	0.0026385700339
GFRA2	Autosomal gene	8	21549529	21646346	2	-0.292694	0.797996	0.797996	1	2.11245e-05					DOWN	-0.292694	0.00223656	0.166136	UP	0.797996	2.11245e-05	0.00684139
NUDT18	Autosomal gene	8	21964382	21966932	1	0.414464	0.414464	0.414464	1	0.000907968									UP	0.414464	0.000907968	0.058938
KIAA1967	Autosomal gene	8	22462144	22477984	1	0.337122	0.337122	0.337122	1	0.00116147									UP	0.337122	0.00116147	0.0670374
ZNF703	Autosomal gene	8	37553268	37557539	1	1.92707	1.92707	1.92707	1	4.81891e-06									UP	1.92707	4.81891e-06	0.00234099
IKBKB	Autosomal gene	8	42128819	42190171	1	0.464269	0.464269	0.464269	1	0.00124253									UP	0.464269	0.00124253	0.0697199
CHCHD7	Autosomal gene	8	57124196	57131357	1	-0.72974	-0.72974	-0.72974	0	0.000191383									DOWN	-0.72974	0.000191383	0.0295092
RPL7	Autosomal gene	8	74202873	74205869	3	-0.162496	-0.103781	-0.162496	0	2.17428e-15					DOWN	-0.103781	0.000217734	0.0475038	DOWN	-0.162496	0.012948	0.214738									DOWN	-0.125657	2.17428e-15	3.3149033303e-011
LAPTM4B	Autosomal gene	8	98787808	98864830	1	0.522341	0.522341	0.522341	1	0.000328114									UP	0.522341	0.000328114	0.0371406
PABPC1	Autosomal gene	8	101715143	101734315	2	-0.211854	-0.1328	-0.211854	0	1.95267e-06									DOWN	-0.211854	0.00175397	0.0802739									DOWN	-0.1328	1.95267e-06	0.029770331776
TMEM71	Autosomal gene	8	133722190	133772914	1	0.60221	0.60221	0.60221	1	0.00247472									UP	0.60221	0.00247472	0.0965617
PTK2	Autosomal gene	8	141668480	142011412	1	0.662479	0.662479	0.662479	1	0.00134576									UP	0.662479	0.00134576	0.071319
LYPD2	Autosomal gene	8	143831567	143833952	2	-0.403981	3.11075	3.11075	1	1.59499e-06					DOWN	-0.403981	0.0127217	0.335614	UP	3.11075	1.59499e-06	0.00109388
LY6E	Autosomal gene	8	144099901	144103827	5	0.225468	0.768751	0.768751	1	0.000254297	UP	0.768751	0.00191986	0.152827	UP	0.299592	0.00904617	0.297433	UP	0.414342	0.00215292	0.0909451					UP	0.269138	0.000254297	1	UP	0.225468	0.0007998	1
C8orf73	Autosomal gene	8	144648361	144654928	1	-0.428523	-0.428523	-0.428523	0	4.11449e-06	DOWN	-0.428523	4.11449e-06	0.0022518
RPL8	Autosomal gene	8	146015149	146017831	1	-0.117268	-0.117268	-0.117268	0	4.50955e-08																					DOWN	-0.117268	4.50955e-08	0.00068752533129
ZNF517	Autosomal gene	8	146024260	146036139	1	0.417346	0.417346	0.417346	1	0.000382189									UP	0.417346	0.000382189	0.0401436
RPS6	Autosomal gene	9	19376253	19380235	1	-0.104294	-0.104294	-0.104294	0	8.84201e-11																					DOWN	-0.104294	8.84201e-11	1.3480523954e-006
DDX58	Autosomal gene	9	32455299	32526322	2	0.229009	0.240184	0.240184	1	0.00011604	UP	0.229009	0.0145238	0.344452	UP	0.240184	0.00011604	0.0342075
RMRP	Autosomal gene	9	35657747	35658015	1	0.760324	0.760324	0.760324	1	0.000779533									UP	0.760324	0.000779533	0.0561023
GRHPR	Autosomal gene	9	37422706	37436986	1	0.559305	0.559305	0.559305	1	0.00149033									UP	0.559305	0.00149033	0.0742551
ANXA1	Autosomal gene	9	75766646	75785309	2	-0.2269	-0.183808	-0.2269	0	1.96041e-10									DOWN	-0.2269	0.000877552	0.058938													DOWN	-0.183808	1.96041e-10	3.19E-06
SLC28A3	Autosomal gene	9	86890764	86983413	1	-0.438709	-0.438709	-0.438709	0	9.97889e-05					DOWN	-0.438709	9.97889e-05	0.0302118
CTSL1	Autosomal gene	9	90340973	90346384	1	1.6812	1.6812	1.6812	1	0.000216359									UP	1.6812	0.000216359	0.0300301
SNORA84	Autosomal gene	9	95054742	95054875	1	0.805613	0.805613	0.805613	1	1.5416e-05									UP	0.805613	1.5416e-05	0.00599117
ZNF169	Autosomal gene	9	97021547	97064111	1	0.242933	0.242933	0.242933	1	0.00137842									UP	0.242933	0.00137842	0.0717456
RAD23B	Autosomal gene	9	110045516	110094475	1	-0.102305	-0.102305	-0.102305	0	0.000196547					DOWN	-0.102305	0.000196547	0.0449331
SLC46A2	Autosomal gene	9	115641199	115653193	1	1.42657	1.42657	1.42657	1	0.000648795									UP	1.42657	0.000648795	0.0504287
SLC31A1	Autosomal gene	9	115983807	116026772	1	0.380007	0.380007	0.380007	1	0.00125154									UP	0.380007	0.00125154	0.0697199
MRRF	Autosomal gene	9	125026881	125087594	1	0.116114	0.116114	0.116114	1	0.000580891					UP	0.116114	0.000580891	0.0794288
SNORA65	Autosomal gene	9	130210780	130210916	1	0.614955	0.614955	0.614955	1	2.72416e-05									UP	0.614955	2.72416e-05	0.00858403
PTGES2	Autosomal gene	9	130882971	130890741	1	0.325202	0.325202	0.325202	1	0.000756193									UP	0.325202	0.000756193	0.0557476
TOR1B	Autosomal gene	9	132565421	132573568	3	-0.149381	0.184607	0.184607	1	9.20579e-05	UP	0.170205	0.0202953	0.411381	UP	0.184607	9.20579e-05	0.0286454	DOWN	-0.149381	0.0423993	0.351851
SLC2A6	Autosomal gene	9	136336215	136344276	1	0.768928	0.768928	0.768928	1	8.14515e-05									UP	0.768928	8.14515e-05	0.0169579
TMEM141	Autosomal gene	9	139685776	139687769	1	0.592671	0.592671	0.592671	1	0.000361129									UP	0.592671	0.000361129	0.0393495
EXD3	Autosomal gene	9	140201345	140317714	1	0.318246	0.318246	0.318246	1	0.00126088									UP	0.318246	0.00126088	0.0697199
AKR1E2	Autosomal gene	10	4868368	4890254	1	1.44988	1.44988	1.44988	1	1.14494e-05									UP	1.44988	1.14494e-05	0.00494403
PRKCQ-AS1	Autosomal gene	10	6622386	6627323	1	-0.102863	-0.102863	-0.102863	0	3.05981e-06																									DOWN	-0.102863	3.05981e-06	0.049819875749
SFMBT2	Autosomal gene	10	7200585	7453448	1	0.504655	0.504655	0.504655	1	0.00208373									UP	0.504655	0.00208373	0.0896463
VIM	Autosomal gene	10	17270257	17279592	1	-0.137942	-0.137942	-0.137942	0	1.49888e-07																					DOWN	-0.137942	1.49888e-07	0.0022851854819
NCOA4	Autosomal gene	10	51565107	51590734	1	0.278729	0.278729	0.278729	1	2.24618e-12																									UP	0.278729	2.24618e-12	3.66E-08
RTKN2	Autosomal gene	10	63952844	64028622	1	0.277425	0.277425	0.277425	1	4.80277e-11																									UP	0.277425	4.80277e-11	7.82E-07
DNA2	Autosomal gene	10	70173820	70231878	1	0.511082	0.511082	0.511082	1	0.0016803									UP	0.511082	0.0016803	0.0786772
H2AFY2	Autosomal gene	10	71812356	71872040	1	-0.468898	-0.468898	-0.468898	0	0.000234038									DOWN	-0.468898	0.000234038	0.0321017
NDST2	Autosomal gene	10	75561668	75571607	2	-0.186764	-0.0544018	-0.186764	0	0.000587363	DOWN	-0.186764	0.000587363	0.0774815	DOWN	-0.0544018	0.0370567	0.477815
IFIT2	Autosomal gene	10	91061705	91069033	2	0.313005	0.359398	0.359398	1	3.91612e-05	UP	0.359398	3.91612e-05	0.0139082	UP	0.313005	0.00218464	0.165354
IFIT1	Autosomal gene	10	91152302	91166244	2	0.438701	0.462923	0.462923	1	0.00077019	UP	0.462923	0.000858396	0.100124	UP	0.438701	0.00077019	0.0913094
TBC1D12	Autosomal gene	10	96162185	96296089	2	0.148909	0.721475	0.721475	1	0.0015178					UP	0.148909	0.0191676	0.402209	UP	0.721475	0.0015178	0.0749831
RRP12	Autosomal gene	10	99116457	99161127	1	0.428905	0.428905	0.428905	1	0.000375936									UP	0.428905	0.000375936	0.0400619
EXOSC1	Autosomal gene	10	99195665	99205774	1	0.582453	0.582453	0.582453	1	0.00112934									UP	0.582453	0.00112934	0.0655071
HPS1	Autosomal gene	10	100175954	100206720	2	-0.109909	0.37766	0.37766	1	0.000298271									UP	0.37766	0.000298271	0.0363081	DOWN	-0.109909	0.0115376	1
SFXN3	Autosomal gene	10	102790995	102800998	1	-0.129675	-0.129675	-0.129675	0	0.000220514					DOWN	-0.129675	0.000220514	0.0475038
TMEM180	Autosomal gene	10	104221169	104236802	1	0.504662	0.504662	0.504662	1	1.31425e-05									UP	0.504662	1.31425e-05	0.00528373
XPNPEP1	Autosomal gene	10	111624523	111683311	1	0.195803	0.195803	0.195803	1	0.00198957									UP	0.195803	0.00198957	0.0865536
CASP7	Autosomal gene	10	115438920	115490668	1	0.222017	0.222017	0.222017	1	0.00050127					UP	0.222017	0.00050127	0.073265
TUBGCP2	Autosomal gene	10	135092133	135125841	1	-0.154516	-0.154516	-0.154516	0	0.00155459									DOWN	-0.154516	0.00155459	0.0763209
IFITM3	Autosomal gene	11	319672	320914	1	0.221002	0.221002	0.221002	1	1.53184e-10																	UP	0.221002	1.53184e-10	2.43533e-06
SNORA52	Autosomal gene	11	811680	811814	1	0.7245	0.7245	0.7245	1	8.75078e-05									UP	0.7245	8.75078e-05	0.0178992
LSP1	Autosomal gene	11	1874199	1913493	2	-0.172016	-0.134949	-0.172016	0	1.20709e-14													DOWN	-0.172016	2.0343e-05	0.26472405297	DOWN	-0.134949	1.20709e-14	1.91903e-10
CDKN1C	Autosomal gene	11	2904447	2906995	1	1.86686	1.86686	1.86686	1	1.94997e-05									UP	1.86686	1.94997e-05	0.00684139
SLC22A18	Autosomal gene	11	2920950	2946476	1	-0.27337	-0.27337	-0.27337	0	0.000333835					DOWN	-0.27337	0.000333835	0.059359
HBB	Autosomal gene	11	5246695	5248301	2	1.12401	1.21082	1.21082	1	2.00367e-33									UP	1.12401	0.00342958	0.11671													UP	1.21082	2.00367e-33	3.26E-29
SNORA23	Autosomal gene	11	9450312	9450501	1	0.793482	0.793482	0.793482	1	0.000377975									UP	0.793482	0.000377975	0.0400619
RPS13	Autosomal gene	11	17095938	17099220	1	-0.106032	-0.106032	-0.106032	0	3.95865e-31																	DOWN	-0.106032	3.95865e-31	6.29346e-27
GAS2	Autosomal gene	11	22688159	22834547	1	1.11047	1.11047	1.11047	1	7.17114e-07									UP	1.11047	7.17114e-07	0.000597202
ABTB2	Autosomal gene	11	34172533	34379555	1	0.268053	0.268053	0.268053	1	0.000398776					UP	0.268053	0.000398776	0.066673
MS4A6A	Autosomal gene	11	59939079	59952139	2	-0.653587	-0.282628	-0.653587	0	0.000235379	DOWN	-0.282628	0.000235379	0.0457366					DOWN	-0.653587	0.00321491	0.1129
MS4A4A	Autosomal gene	11	60048013	60076445	1	1.03119	1.03119	1.03119	1	0.000562761									UP	1.03119	0.000562761	0.0468659
MS4A7	Autosomal gene	11	60145957	60163427	1	1.44097	1.44097	1.44097	1	0.000408736									UP	1.44097	0.000408736	0.0412824
SNORA57	Autosomal gene	11	62432893	62433042	1	0.739187	0.739187	0.739187	1	0.000893337									UP	0.739187	0.000893337	0.058938
BSCL2	Autosomal gene	11	62457733	62477091	1	0.385956	0.385956	0.385956	1	0.000940706									UP	0.385956	0.000940706	0.0589661
HRASLS5	Autosomal gene	11	63228875	63258680	1	0.550163	0.550163	0.550163	1	0.00232748									UP	0.550163	0.00232748	0.0948813
C11orf84	Autosomal gene	11	63580845	63595190	1	0.43949	0.43949	0.43949	1	5.26269e-05									UP	0.43949	5.26269e-05	0.0130548
PLCB3	Autosomal gene	11	64018994	64036924	1	-0.170315	-0.170315	-0.170315	0	0.000168519					DOWN	-0.170315	0.000168519	0.0439013
ZNHIT2	Autosomal gene	11	64883874	64885210	2	0.205867	0.399041	0.399041	1	0.00219268	UP	0.205867	0.0276216	0.452634					UP	0.399041	0.00219268	0.0916291
SCYL1	Autosomal gene	11	65292547	65306182	1	-0.104624	-0.104624	-0.104624	0	0.000246386					DOWN	-0.104624	0.000246386	0.0500234
MUS81	Autosomal gene	11	65627871	65633914	1	0.347046	0.347046	0.347046	1	0.000722327									UP	0.347046	0.000722327	0.0540952
CCDC85B	Autosomal gene	11	65657874	65659106	2	0.103207	0.441373	0.441373	1	0.00164855									UP	0.441373	0.00164855	0.0784507									UP	0.103207	0.0395387	1
RIN1	Autosomal gene	11	66099541	66104000	1	1.05249	1.05249	1.05249	1	0.0001577									UP	1.05249	0.0001577	0.0278579
RBM14	Autosomal gene	11	66384052	66397405	1	-0.145636	-0.145636	-0.145636	0	0.000588777					DOWN	-0.145636	0.000588777	0.0794288
CORO1B	Autosomal gene	11	67205517	67211292	2	0.211984	0.482348	0.482348	1	0.000119363	UP	0.211984	0.000119363	0.0314913					UP	0.482348	0.00186577	0.0839886
TMEM134	Autosomal gene	11	67231818	67236748	1	0.465163	0.465163	0.465163	1	0.00240056									UP	0.465163	0.00240056	0.0957366
ALDH3B1	Autosomal gene	11	67776016	67796749	1	0.647316	0.647316	0.647316	1	0.00198519									UP	0.647316	0.00198519	0.0865536
TPBGL	Autosomal gene	11	74951949	74954749	1	0.98793	0.98793	0.98793	1	5.75111e-05									UP	0.98793	5.75111e-05	0.0139692
RPS3	Autosomal gene	11	75110534	75133346	1	-0.106658	-0.106658	-0.106658	0	1.48852e-14																					DOWN	-0.106658	1.48852e-14	2.2693921873e-010
SNORD15A	Autosomal gene	11	75111434	75111582	1	0.734086	0.734086	0.734086	1	0.000199876									UP	0.734086	0.000199876	0.0295092
SNORD15B	Autosomal gene	11	75115464	75115610	1	0.56444	0.56444	0.56444	1	0.00216333									UP	0.56444	0.00216333	0.091055
TMEM123	Autosomal gene	11	102267055	102323775	2	0.123096	0.280932	0.280932	1	0.000144228	UP	0.280932	0.000144228	0.0341488	UP	0.123096	0.00802205	0.284377
CADM1	Autosomal gene	11	115044344	115375241	1	-0.770908	-0.770908	-0.770908	0	0.000895112									DOWN	-0.770908	0.000895112	0.058938
SIDT2	Autosomal gene	11	117049938	117068161	1	0.515685	0.515685	0.515685	1	0.000581721									UP	0.515685	0.000581721	0.0474306
CD3D	Autosomal gene	11	118209788	118213459	3	-1.088	-0.17009	-1.088	0	2.86305e-05					DOWN	-0.706871	0.000510147	0.073265	DOWN	-1.088	2.86305e-05	0.0087843									DOWN	-0.17009	0.00212928	1
CD3G	Autosomal gene	11	118215058	118224497	2	-0.862867	-0.171581	-0.862867	0	0.00133693									DOWN	-0.862867	0.00133693	0.071319									DOWN	-0.171581	0.0363115	1
RPL23AP64	Autosomal gene	11	118873662	118874303	1	0.160423	0.160423	0.160423	1	0.000232213					UP	0.160423	0.000232213	0.0489762
RPS25	Autosomal gene	11	118886421	118889057	1	-0.103819	-0.103819	-0.103819	0	2.50883e-14																					DOWN	-0.103819	2.50883e-14	3.8249555101e-010
C2CD2L	Autosomal gene	11	118978059	118987834	1	0.352645	0.352645	0.352645	1	0.000574233									UP	0.352645	0.000574233	0.0474306
SORL1	Autosomal gene	11	121322911	121504471	1	-0.178651	-0.178651	-0.178651	0	0.000260342					DOWN	-0.178651	0.000260342	0.0502819
GRAMD1B	Autosomal gene	11	123380586	123498479	1	-0.339116	-0.339116	-0.339116	0	0.00134189									DOWN	-0.339116	0.00134189	0.071319
SLC37A2	Autosomal gene	11	124933012	124960412	1	0.803067	0.803067	0.803067	1	0.000913615									UP	0.803067	0.000913615	0.058938
NFRKB	Autosomal gene	11	129733669	129765490	1	-0.20079	-0.20079	-0.20079	0	0.00144736									DOWN	-0.20079	0.00144736	0.0735984
ST14	Autosomal gene	11	130029681	130080257	1	-1.04525	-1.04525	-1.04525	0	0.000471487									DOWN	-1.04525	0.000471487	0.0425854
GAPDH	Autosomal gene	12	6643570	6647541	1	-0.155952	-0.155952	-0.155952	0	7.43842e-06													DOWN	-0.155952	7.43842e-06	0.09679614759
LAG3	Autosomal gene	12	6881669	6887621	1	-0.914045	-0.914045	-0.914045	0	0.00257197									DOWN	-0.914045	0.00257197	0.0985126
KLRG1	Autosomal gene	12	9102639	9163343	3	-0.479794	-0.206943	-0.479794	0	5.47883e-05					DOWN	-0.225221	0.0177193	0.388438	DOWN	-0.479794	0.00254214	0.0978941									DOWN	-0.206943	5.47883e-05	0.83530177498
PRR4	Autosomal gene	12	10998447	11002075	1	0.516549	0.516549	0.516549	1	0.00193861									UP	0.516549	0.00193861	0.08594
HIST4H4	Autosomal gene	12	14923653	14924065	1	0.66067	0.66067	0.66067	1	0.000194003									UP	0.66067	0.000194003	0.0295092
WBP11	Autosomal gene	12	14939411	14956401	1	-0.153829	-0.153829	-0.153829	0	0.000442756									DOWN	-0.153829	0.000442756	0.041932
KLHDC5	Autosomal gene	12	27933186	27955973	1	-0.203349	-0.203349	-0.203349	0	0.00086717					DOWN	-0.203349	0.00086717	0.0991229
TMTC1	Autosomal gene	12	29653745	29937692	1	1.95562	1.95562	1.95562	1	2.89544e-06									UP	1.95562	2.89544e-06	0.0016879
SNORA34	Autosomal gene	12	49048164	49048301	1	0.87392	0.87392	0.87392	1	7.83481e-05									UP	0.87392	7.83481e-05	0.0167497
SNORA2A	Autosomal gene	12	49050430	49050565	1	0.761966	0.761966	0.761966	1	1.46973e-06									UP	0.761966	1.46973e-06	0.00107097
POU6F1	Autosomal gene	12	51580718	51611539	1	-0.503292	-0.503292	-0.503292	0	0.00167217									DOWN	-0.503292	0.00167217	0.0786122
IGFBP6	Autosomal gene	12	53491435	53496128	1	1.42746	1.42746	1.42746	1	0.000214229									UP	1.42746	0.000214229	0.0300301
DGKA	Autosomal gene	12	56324945	56347807	2	-0.240118	-0.0964923	-0.240118	0	0.000303373	DOWN	-0.0964923	0.0327459	0.47242					DOWN	-0.240118	0.000303373	0.0363081
GLI1	Autosomal gene	12	57853917	57866051	1	-0.455071	-0.455071	-0.455071	0	0.000308162	DOWN	-0.455071	0.000308162	0.0526958
SOCS2-AS1	Autosomal gene	12	93959403	93965174	1	0.540457	0.540457	0.540457	1	0.000583148									UP	0.540457	0.000583148	0.0474306
USP44	Autosomal gene	12	95910335	95945266	1	1.02838	1.02838	1.02838	1	0.00120455									UP	1.02838	0.00120455	0.0681742
HSP90B1	Autosomal gene	12	104324111	104341708	1	-0.275267	-0.275267	-0.275267	0	0.000153004	DOWN	-0.275267	0.000153004	0.0348177
CORO1C	Autosomal gene	12	109038884	109125326	2	0.114422	0.526271	0.526271	1	0.00236561									UP	0.526271	0.00236561	0.095375	UP	0.114422	0.046633	1
RPL6	Autosomal gene	12	112842984	112856647	1	-0.125077	-0.125077	-0.125077	0	3.31718e-25																	DOWN	-0.125077	3.31718e-25	5.27366e-21
RPLP0	Autosomal gene	12	120634502	120639014	2	-0.148943	-0.141802	-0.148943	0	1.82794e-28																	DOWN	-0.148943	1.82794e-28	2.90606e-24	DOWN	-0.141802	1.29905e-06	0.019805348261
ACADS	Autosomal gene	12	121163540	121177811	1	0.348451	0.348451	0.348451	1	0.00195193									UP	0.348451	0.00195193	0.0862029
OASL	Autosomal gene	12	121458094	121477045	2	0.369627	0.435724	0.435724	1	3.76782e-05	UP	0.435724	0.000237747	0.0457366	UP	0.369627	3.76782e-05	0.0170004
LOC100507206	Autosomal gene	12	127210816	127230802	1	-0.931511	-0.931511	-0.931511	0	0.00127907									DOWN	-0.931511	0.00127907	0.0703427
LOC387895	Autosomal gene	12	127215247	127256808	1	-1.01863	-1.01863	-1.01863	0	0.000308302									DOWN	-1.01863	0.000308302	0.0363081
RPL21	Autosomal gene	13	27825691	27830705	1	-0.124593	-0.124593	-0.124593	0	7.09444e-16																					DOWN	-0.124593	7.09444e-16	1.0816180943e-011
RASL11A	Autosomal gene	13	27844463	27847827	1	0.917975	0.917975	0.917975	1	0.000276059									UP	0.917975	0.000276059	0.0356294
RNASE2	Autosomal gene	14	21423629	21424594	1	-1.28949	-1.28949	-1.28949	0	0.000439416									DOWN	-1.28949	0.000439416	0.041932
SLC7A7	Autosomal gene	14	23242430	23289020	1	0.979751	0.979751	0.979751	1	0.00191875									UP	0.979751	0.00191875	0.0853843
BCL2L2	Autosomal gene	14	23775970	23780968	1	0.562654	0.562654	0.562654	1	0.00170508									UP	0.562654	0.00170508	0.079326
PCK2	Autosomal gene	14	24563339	24573341	1	0.415007	0.415007	0.415007	1	3.8197e-06	UP	0.415007	3.8197e-06	0.0022518
CTSG	Autosomal gene	14	25042723	25045466	1	0.444341	0.444341	0.444341	1	0.000154594	UP	0.444341	0.000154594	0.0348177
RPS29	Autosomal gene	14	50043389	50053134	1	-0.107526	-0.107526	-0.107526	0	8.20331e-14																					DOWN	-0.107526	8.20331e-14	1.2506770445e-009
TTC9	Autosomal gene	14	71108503	71142077	1	-0.283697	-0.283697	-0.283697	0	0.000627932					DOWN	-0.283697	0.000627932	0.0817917
C14orf169	Autosomal gene	14	73957638	73960105	1	0.290843	0.290843	0.290843	1	0.00214397									UP	0.290843	0.00214397	0.0908964
GPATCH2L	Autosomal gene	14	76618227	76679146	1	0.389938	0.389938	0.389938	1	0.00191663									UP	0.389938	0.00191663	0.0853843
TMEM63C	Autosomal gene	14	77648101	77725838	1	1.03379	1.03379	1.03379	1	0.000464624									UP	1.03379	0.000464624	0.0425854
FOXN3	Autosomal gene	14	89622515	90085494	3	-0.105172	0.165466	0.165466	1	0.000136733	UP	0.165466	0.000136733	0.034124	UP	0.107108	0.00228726	0.166376					DOWN	-0.105172	0.0198307	1
LINC00341	Autosomal gene	14	95873602	95942173	2	-0.358624	-0.190116	-0.358624	0	4.44908e-05	DOWN	-0.190116	0.0262619	0.449588					DOWN	-0.358624	4.44908e-05	0.0112765
SCARNA13	Autosomal gene	14	95999691	95999966	1	0.645101	0.645101	0.645101	1	0.00262364									UP	0.645101	0.00262364	0.0993149
TCL1A	Autosomal gene	14	96176303	96180533	1	0.479653	0.479653	0.479653	1	1.28258e-06													UP	0.479653	1.28258e-06	0.016690226093
DYNC1H1	Autosomal gene	14	102430864	102517135	1	-0.140845	-0.140845	-0.140845	0	0.000507987	DOWN	-0.140845	0.000507987	0.0732931
SNORA28	Autosomal gene	14	103804185	103804311	1	0.585058	0.585058	0.585058	1	7.77262e-05									UP	0.585058	7.77262e-05	0.0167497
CKB	Autosomal gene	14	103985994	103989196	1	1.15191	1.15191	1.15191	1	0.000199951									UP	1.15191	0.000199951	0.0295092
TDRD9	Autosomal gene	14	104394816	104519004	2	-0.438554	-0.199894	-0.438554	0	0.000607359	DOWN	-0.438554	0.00849281	0.282096	DOWN	-0.199894	0.000607359	0.0800428
CDCA4	Autosomal gene	14	105475909	105487425	1	0.36763	0.36763	0.36763	1	0.000349112									UP	0.36763	0.000349112	0.0383991
BRF1	Autosomal gene	14	105675622	105781914	1	0.430589	0.430589	0.430589	1	2.04539e-05									UP	0.430589	2.04539e-05	0.00684139
PACS2	Autosomal gene	14	105767147	105864484	1	0.384906	0.384906	0.384906	1	0.000709706									UP	0.384906	0.000709706	0.0540814
EIF2AK4	Autosomal gene	15	40226324	40327797	1	-0.113185	-0.113185	-0.113185	0	0.000258348					DOWN	-0.113185	0.000258348	0.0502819
TUBGCP4	Autosomal gene	15	43663256	43699293	1	0.238328	0.238328	0.238328	1	0.000604139									UP	0.238328	0.000604139	0.0482442
B2M	Autosomal gene	15	45003684	45010357	1	0.111947	0.111947	0.111947	1	2.39193e-10																	UP	0.111947	2.39193e-10	3.80268e-06
SLC30A4	Autosomal gene	15	45771810	45815002	1	0.303126	0.303126	0.303126	1	0.000888943									UP	0.303126	0.000888943	0.058938
BLOC1S6	Autosomal gene	15	45879320	45901914	1	0.109807	0.109807	0.109807	1	0.000344883					UP	0.109807	0.000344883	0.0598499
GNB5	Autosomal gene	15	52413122	52483565	1	-0.341435	-0.341435	-0.341435	0	0.000202858									DOWN	-0.341435	0.000202858	0.029564
RPL4	Autosomal gene	15	66791652	66797193	1	-0.109293	-0.109293	-0.109293	0	1.49701e-07																					DOWN	-0.109293	1.49701e-07	0.0022823380757
COX5A	Autosomal gene	15	75212615	75230495	1	0.440118	0.440118	0.440118	1	0.000722034									UP	0.440118	0.000722034	0.0540952
NEIL1	Autosomal gene	15	75639330	75647592	2	0.142756	0.455583	0.455583	1	0.000468822									UP	0.455583	0.000468822	0.0425854	UP	0.142756	0.00443993	1
ST20	Autosomal gene	15	80191181	80216096	1	0.392746	0.392746	0.392746	1	0.000859838									UP	0.392746	0.000859838	0.0586249
HBA2	Autosomal gene	16	222845	223709	1	1.29643	1.29643	1.29643	1	1.45047e-31																									UP	1.29643	1.45047e-31	2.36E-27
HBA1	Autosomal gene	16	226649	227521	2	-0.384211	0.977927	0.977927	1	1.12685e-14																					DOWN	-0.384211	0.00948253	1	UP	0.977927	1.12685e-14	1.83E-10
FAM173A	Autosomal gene	16	771141	772590	1	0.431153	0.431153	0.431153	1	0.00103205									UP	0.431153	0.00103205	0.0617058
MAPK8IP3	Autosomal gene	16	1756183	1820318	2	-0.126895	0.265198	0.265198	1	0.000417039	DOWN	-0.126895	0.0227582	0.423153					UP	0.265198	0.000417039	0.0415577
NUBP2	Autosomal gene	16	1832923	1839192	1	0.574761	0.574761	0.574761	1	0.000325013									UP	0.574761	0.000325013	0.0371406
RPS2	Autosomal gene	16	2012061	2014827	2	-0.116515	0.388328	0.388328	1	8.68972e-14									UP	0.388328	0.0107989	0.200805									DOWN	-0.116515	8.68972e-14	1.3248353491e-009
SNORA10	Autosomal gene	16	2012334	2012467	1	0.712563	0.712563	0.712563	1	0.000237778									UP	0.712563	0.000237778	0.0322355
PGP	Autosomal gene	16	2261602	2264822	1	0.309398	0.309398	0.309398	1	0.000474835									UP	0.309398	0.000474835	0.0425854
OR1F2P	Autosomal gene	16	3265561	3266546	1	0.61014	0.61014	0.61014	1	0.000876624									UP	0.61014	0.000876624	0.058938
ZNF200	Autosomal gene	16	3272324	3285457	1	0.282426	0.282426	0.282426	1	0.000539515									UP	0.282426	0.000539515	0.0462515
TFAP4	Autosomal gene	16	4307186	4323001	1	0.510854	0.510854	0.510854	1	0.000666657									UP	0.510854	0.000666657	0.0514739
CLEC16A	Autosomal gene	16	11038344	11276046	2	-0.0948875	0.357817	0.357817	1	0.00178929	DOWN	-0.0948875	0.0371395	0.484172					UP	0.357817	0.00178929	0.0809218
LITAF	Autosomal gene	16	11641577	11681322	3	-0.233056	-0.104448	-0.233056	0	4.4859e-06					DOWN	-0.233056	2.97909e-05	0.0145095					DOWN	-0.111313	0.0034399	1	DOWN	-0.104448	4.4859e-06	0.0713169
RNF40	Autosomal gene	16	30772932	30787628	1	0.149368	0.149368	0.149368	1	0.000320581	UP	0.149368	0.000320581	0.0528616
PYCARD	Autosomal gene	16	31212806	31214097	2	-0.112696	0.540318	0.540318	1	2.12275e-05									UP	0.540318	0.0006964	0.0534167													DOWN	-0.112696	2.12275e-05	0.34562663398
ITGAX	Autosomal gene	16	31366454	31394318	1	-0.198582	-0.198582	-0.198582	0	8.49175e-05	DOWN	-0.198582	8.49175e-05	0.0280046
LPCAT2	Autosomal gene	16	55542912	55620582	1	0.115616	0.115616	0.115616	1	0.000236093					UP	0.115616	0.000236093	0.0489762
MT2A	Autosomal gene	16	56642477	56643409	2	0.187576	0.539254	0.539254	1	0.000189057	UP	0.539254	0.000189057	0.040599	UP	0.187576	0.00430108	0.218012
MT1E	Autosomal gene	16	56659584	56661024	1	-1.24729	-1.24729	-1.24729	0	0.00133756									DOWN	-1.24729	0.00133756	0.071319
SNORA46	Autosomal gene	16	58582402	58582537	1	1.2919	1.2919	1.2919	1	5.41615e-07									UP	1.2919	5.41615e-07	0.000526224
SNORA50	Autosomal gene	16	58593699	58593835	1	0.995093	0.995093	0.995093	1	3.25783e-05									UP	0.995093	3.25783e-05	0.00949575
CMTM3	Autosomal gene	16	66637934	66647795	2	0.179612	0.498923	0.498923	1	0.000339514	UP	0.179612	0.0105862	0.314203					UP	0.498923	0.000339514	0.037699
PLA2G15	Autosomal gene	16	68279246	68294961	1	0.31415	0.31415	0.31415	1	0.000833448									UP	0.31415	0.000833448	0.0578403
ZNRF1	Autosomal gene	16	75032914	75144892	1	-0.164755	-0.164755	-0.164755	0	2.30215e-05					DOWN	-0.164755	2.30215e-05	0.013573
MGC23284	Autosomal gene	16	88729780	88753594	1	0.404672	0.404672	0.404672	1	0.000367333									UP	0.404672	0.000367333	0.0396549
RPL13	Autosomal gene	16	89627064	89633237	2	-0.108591	0.538239	0.538239	1	1.03691e-14									UP	0.538239	0.000123323	0.0239638									DOWN	-0.108591	1.03691e-14	1.5808796953e-010
FGF11	Autosomal gene	17	7341591	7348251	2	0.289702	0.495238	0.495238	1	0.000432425	UP	0.289702	0.000432425	0.0654592					UP	0.495238	0.000967675	0.0596907
SNORA48	Autosomal gene	17	7478030	7478165	2	-0.139149	1.02161	1.02161	1	3.78857e-05					DOWN	-0.139149	0.0327531	0.465257	UP	1.02161	3.78857e-05	0.010525
SNORA67	Autosomal gene	17	7481272	7481409	1	0.510261	0.510261	0.510261	1	0.000544513									UP	0.510261	0.000544513	0.0463393
CD68	Autosomal gene	17	7482804	7485429	2	0.2369	0.585687	0.585687	1	9.80436e-05	UP	0.2369	9.80436e-05	0.029553					UP	0.585687	0.0219794	0.266104
PFAS	Autosomal gene	17	8152595	8173809	1	0.285834	0.285834	0.285834	1	0.0026698									UP	0.285834	0.0026698	0.0998121
EPN2	Autosomal gene	17	19140689	19240028	1	0.229854	0.229854	0.229854	1	0.000154542					UP	0.229854	0.000154542	0.0432795
RPL23A	Autosomal gene	17	27046999	27051374	1	-0.113932	-0.113932	-0.113932	0	2.0939e-12																					DOWN	-0.113932	2.0939e-12	3.1923609037e-008
DHRS13	Autosomal gene	17	27224798	27230089	1	0.384733	0.384733	0.384733	1	0.000465911									UP	0.384733	0.000465911	0.0425854
NLE1	Autosomal gene	17	33458340	33469334	1	0.361092	0.361092	0.361092	1	0.00145761									UP	0.361092	0.00145761	0.0735984
TAF15	Autosomal gene	17	34136458	34174246	2	-0.230728	-0.167087	-0.230728	0	0.000561417	DOWN	-0.167087	0.000561417	0.0754024					DOWN	-0.230728	0.0493312	0.375728
CCL5	Autosomal gene	17	34198494	34207377	3	-0.277662	0.196079	-0.277662	0	2.37244e-13									DOWN	-0.216583	0.0112653	0.202689									DOWN	-0.277662	2.37244e-13	3.6170293135e-009	UP	0.196079	0.000710996	1
SOCS7	Autosomal gene	17	36508006	36561846	1	-0.181755	-0.181755	-0.181755	0	0.00106875									DOWN	-0.181755	0.00106875	0.0629323
SNORA21	Autosomal gene	17	37009115	37009248	1	0.839433	0.839433	0.839433	1	1.25289e-05									UP	0.839433	1.25289e-05	0.00521695
KAT2A	Autosomal gene	17	40265128	40273382	1	0.461192	0.461192	0.461192	1	0.00088511									UP	0.461192	0.00088511	0.058938
VPS25	Autosomal gene	17	40925453	40931618	1	0.285967	0.285967	0.285967	1	0.00247208									UP	0.285967	0.00247208	0.0965617
DBF4B	Autosomal gene	17	42785975	42829637	2	0.142846	0.316657	0.316657	1	0.000316394	UP	0.316657	0.000316394	0.0528616	UP	0.142846	0.0327484	0.465257
HEXIM1	Autosomal gene	17	43224683	43229468	1	-0.137577	-0.137577	-0.137577	0	0.000699831					DOWN	-0.137577	0.000699831	0.0871056
ARHGAP27	Autosomal gene	17	43471267	43507663	1	0.238823	0.238823	0.238823	1	0.00204514									UP	0.238823	0.00204514	0.0883121
SP2	Autosomal gene	17	45973515	46006323	3	-0.147033	0.127045	-0.147033	0	0.000417286	UP	0.127045	0.00511704	0.237441	UP	0.1029	0.000417286	0.0687418	DOWN	-0.147033	0.00764005	0.169875
ABCC3	Autosomal gene	17	48712217	48769063	1	1.92348	1.92348	1.92348	1	0.000278092									UP	1.92348	0.000278092	0.0356294
MPO	Autosomal gene	17	56347216	56358296	1	0.544752	0.544752	0.544752	1	3.60828e-05	UP	0.544752	3.60828e-05	0.0133275
SLC9A3R1	Autosomal gene	17	72744750	72765499	1	-0.170056	-0.170056	-0.170056	0	0.000327817					DOWN	-0.170056	0.000327817	0.059359
ATP5H	Autosomal gene	17	73034954	73043074	1	0.399973	0.399973	0.399973	1	0.00159314									UP	0.399973	0.00159314	0.0769602
TEN1	Autosomal gene	17	73975297	73996667	1	0.373918	0.373918	0.373918	1	0.00105493									UP	0.373918	0.00105493	0.0625705
SCARNA16	Autosomal gene	17	75085388	75085575	1	0.721356	0.721356	0.721356	1	0.00142569									UP	0.721356	0.00142569	0.0732253
GAA	Autosomal gene	17	78075324	78093681	1	0.340121	0.340121	0.340121	1	0.000981911									UP	0.340121	0.000981911	0.0599377
AZI1	Autosomal gene	17	79163393	79196751	1	0.379209	0.379209	0.379209	1	0.000957565									UP	0.379209	0.000957565	0.0593843
DUS1L	Autosomal gene	17	80015747	80023697	1	0.648824	0.648824	0.648824	1	2.15211e-06									UP	0.648824	2.15211e-06	0.0013206
CD7	Autosomal gene	17	80272745	80275480	1	-0.120187	-0.120187	-0.120187	0	3.47061e-06																									DOWN	-0.120187	3.47061e-06	0.056508398693
HEXDC	Autosomal gene	17	80376229	80400521	2	0.10987	0.265869	0.265869	1	0.00245639					UP	0.10987	0.00483876	0.234649	UP	0.265869	0.00245639	0.0965617
LPIN2	Autosomal gene	18	2916991	3011945	2	-0.165475	-0.114288	-0.165475	0	0.000503851					DOWN	-0.114288	0.000503851	0.073265	DOWN	-0.165475	0.0425517	0.351851
ZNF519	Autosomal gene	18	14075988	14132489	1	0.342446	0.342446	0.342446	1	0.00234058									UP	0.342446	0.00234058	0.0950831
CTIF	Autosomal gene	18	46065426	46389588	1	0.368871	0.368871	0.368871	1	0.00159473									UP	0.368871	0.00159473	0.0769602
ZNF532	Autosomal gene	18	56529831	56653712	1	-0.508723	-0.508723	-0.508723	0	0.000397972									DOWN	-0.508723	0.000397972	0.0407014
CCDC102B	Autosomal gene	18	66382490	66722426	1	0.896535	0.896535	0.896535	1	0.000637838									UP	0.896535	0.000637838	0.0499098
CD226	Autosomal gene	18	67530191	67624412	1	-0.417936	-0.417936	-0.417936	0	0.000668333					DOWN	-0.417936	0.000668333	0.0841199
CDC34	Autosomal gene	19	531732	542087	1	0.488747	0.488747	0.488747	1	0.000148488									UP	0.488747	0.000148488	0.0270504
PRSS57	Autosomal gene	19	685520	695461	1	0.752949	0.752949	0.752949	1	0.00247637									UP	0.752949	0.00247637	0.0965617
CFD	Autosomal gene	19	859658	863569	1	1.47867	1.47867	1.47867	1	6.28268e-05									UP	1.47867	6.28268e-05	0.0143627
R3HDM4	Autosomal gene	19	896502	913225	1	0.361696	0.361696	0.361696	1	0.0020362									UP	0.361696	0.0020362	0.088253
RPS15	Autosomal gene	19	1438362	1440496	2	-0.101999	0.0806159	-0.101999	0	2.2791e-12					UP	0.0806159	0.0374336	0.478344													DOWN	-0.101999	2.2791e-12	3.4747086467e-008
PIP5K1C	Autosomal gene	19	3630178	3700477	1	0.314183	0.314183	0.314183	1	0.000622878									UP	0.314183	0.000622878	0.0490685
APBA3	Autosomal gene	19	3750770	3761673	1	0.294066	0.294066	0.294066	1	0.00140189									UP	0.294066	0.00140189	0.0726428
FSD1	Autosomal gene	19	4304590	4323843	1	0.354491	0.354491	0.354491	1	0.00267102									UP	0.354491	0.00267102	0.0998121
C19orf70	Autosomal gene	19	5678424	5680907	1	0.523749	0.523749	0.523749	1	0.00189546									UP	0.523749	0.00189546	0.0849966
RPL36	Autosomal gene	19	5690271	5691678	1	-0.100312	-0.100312	-0.100312	0	1.41946e-11																					DOWN	-0.100312	1.41946e-11	2.1641123787e-007
CLPP	Autosomal gene	19	6361462	6368915	1	0.399238	0.399238	0.399238	1	0.00172397									UP	0.399238	0.00172397	0.0797609
C19orf66	Autosomal gene	19	10196794	10203928	3	0.116134	0.223147	0.223147	1	0.000410354	UP	0.223147	0.000410354	0.0631535	UP	0.116134	0.00175266	0.143524	UP	0.191177	0.0210556	0.264818
ZNF69	Autosomal gene	19	11998598	12025366	1	0.468483	0.468483	0.468483	1	0.00110243									UP	0.468483	0.00110243	0.064416
FARSA	Autosomal gene	19	13033283	13044558	1	0.547367	0.547367	0.547367	1	0.000296569									UP	0.547367	0.000296569	0.0363081
TRMT1	Autosomal gene	19	13215713	13227563	1	0.288729	0.288729	0.288729	1	0.0017626									UP	0.288729	0.0017626	0.0802739
CYP4F3	Autosomal gene	19	15751706	15771570	2	-1.08204	-0.38392	-1.08204	0	0.000185796					DOWN	-0.38392	0.000185796	0.0449331	DOWN	-1.08204	0.0126433	0.213433
RAB8A	Autosomal gene	19	16222489	16244445	2	0.111361	0.219067	0.219067	1	2.47383e-05	UP	0.219067	2.47383e-05	0.00974415																					UP	0.111361	0.00632993	1
HSH2D	Autosomal gene	19	16244837	16269386	2	0.125805	0.203916	0.203916	1	0.000284359	UP	0.203916	0.000284359	0.0495429	UP	0.125805	0.0353355	0.469586
FAM125A	Autosomal gene	19	17516494	17536148	2	0.303069	0.542521	0.542521	1	0.00083941					UP	0.303069	0.0266296	0.442127	UP	0.542521	0.00083941	0.0579094
JAK3	Autosomal gene	19	17935590	17958841	2	-0.125559	0.243523	0.243523	1	0.000510366	DOWN	-0.125559	0.0314795	0.465091					UP	0.243523	0.000510366	0.0444056
RPL18A	Autosomal gene	19	17970686	17974133	1	-0.125635	-0.125635	-0.125635	0	7.10225e-14																					DOWN	-0.125635	7.10225e-14	1.0828096813e-009
SNORA68	Autosomal gene	19	17973396	17973529	1	0.955918	0.955918	0.955918	1	4.31615e-05									UP	0.955918	4.31615e-05	0.0112134
ATP13A1	Autosomal gene	19	19756006	19774503	1	0.129224	0.129224	0.129224	1	7.43439e-05					UP	0.129224	7.43439e-05	0.0252364
ZNF90	Autosomal gene	19	20188802	20231977	1	0.231223	0.231223	0.231223	1	0.00217778									UP	0.231223	0.00217778	0.0913336
ZNF675	Autosomal gene	19	23835707	23870017	1	0.516804	0.516804	0.516804	1	0.00196062									UP	0.516804	0.00196062	0.0862601
NUDT19	Autosomal gene	19	33182866	33204702	1	-0.176023	-0.176023	-0.176023	0	0.000163891					DOWN	-0.176023	0.000163891	0.043712
FXYD5	Autosomal gene	19	35645624	35660788	1	-0.113033	-0.113033	-0.113033	0	1.41341e-08																					DOWN	-0.113033	1.41341e-08	0.00021548844193
THAP8	Autosomal gene	19	36525886	36545664	2	0.114112	0.291462	0.291462	1	0.000797264					UP	0.114112	0.0470938	0.514169	UP	0.291462	0.000797264	0.0565838
PPP1R13L	Autosomal gene	19	45882891	45909607	1	0.529615	0.529615	0.529615	1	2.10364e-05									UP	0.529615	2.10364e-05	0.00684139
VASP	Autosomal gene	19	46010687	46030241	1	0.420622	0.420622	0.420622	1	0.000914983									UP	0.420622	0.000914983	0.058938
LOC100287177	Autosomal gene	19	46144751	46146098	1	0.489018	0.489018	0.489018	1	0.000167077									UP	0.489018	0.000167077	0.0286522
TRPM4	Autosomal gene	19	49660997	49715098	1	0.348882	0.348882	0.348882	1	8.02897e-05					UP	0.348882	8.02897e-05	0.0264531
FLT3LG	Autosomal gene	19	49977465	49989488	1	0.185202	0.185202	0.185202	1	4.9377e-05					UP	0.185202	4.9377e-05	0.0190731
RPL13A	Autosomal gene	19	49990810	49995565	1	-0.122319	-0.122319	-0.122319	0	5.74551e-19																					DOWN	-0.122319	5.74551e-19	8.7596048498e-015
ATF5	Autosomal gene	19	50431958	50437193	1	0.190529	0.190529	0.190529	1	0.000333489					UP	0.190529	0.000333489	0.059359
ETFB	Autosomal gene	19	51848408	51869672	1	0.338992	0.338992	0.338992	1	0.00227825									UP	0.338992	0.00227825	0.0938239
ZNF615	Autosomal gene	19	52494586	52511483	1	-0.195759	-0.195759	-0.195759	0	0.000162705					DOWN	-0.195759	0.000162705	0.043712
ZNF841	Autosomal gene	19	52567718	52599018	1	0.302958	0.302958	0.302958	1	0.00243081									UP	0.302958	0.00243081	0.0963973
ZNF347	Autosomal gene	19	53641956	53662322	2	0.229447	0.330522	0.330522	1	0.000231043	UP	0.229447	0.000231043	0.0457366					UP	0.330522	0.00676271	0.15974
LILRB2	Autosomal gene	19	54777674	54785033	1	1.18264	1.18264	1.18264	1	0.000503078									UP	1.18264	0.000503078	0.0444056
LILRA1	Autosomal gene	19	55105040	55113846	1	1.04555	1.04555	1.04555	1	0.0017907									UP	1.04555	0.0017907	0.0809218
ISOC2	Autosomal gene	19	55964344	55973049	1	0.53741	0.53741	0.53741	1	0.00044597									UP	0.53741	0.00044597	0.041932
ZNF583	Autosomal gene	19	56915382	56936400	1	0.298369	0.298369	0.298369	1	0.00126176									UP	0.298369	0.00126176	0.0697199
RPS5	Autosomal gene	19	58898635	58906171	1	-0.103733	-0.103733	-0.103733	0	6.29439e-31																	DOWN	-0.103733	6.29439e-31	1.00068e-26
SNORD17	Autosomal gene	20	17943352	17943589	1	0.739568	0.739568	0.739568	1	0.000189907									UP	0.739568	0.000189907	0.0295092
RIN2	Autosomal gene	20	19867164	19983103	1	1.14281	1.14281	1.14281	1	0.000538696									UP	1.14281	0.000538696	0.0462515
CST3	Autosomal gene	20	23608533	23618685	2	-0.106625	-0.105716	-0.106625	0	1.44979e-51													DOWN	-0.105716	0.00647749	1	DOWN	-0.106625	1.44979e-51	2.30487e-47
DYNLRB1	Autosomal gene	20	33104188	33128762	1	0.493004	0.493004	0.493004	1	0.000304973									UP	0.493004	0.000304973	0.0363081
MAP1LC3A	Autosomal gene	20	33134687	33148149	1	0.278563	0.278563	0.278563	1	0.000174507					UP	0.278563	0.000174507	0.044428
CPNE1	Autosomal gene	20	34213952	34252878	1	0.300793	0.300793	0.300793	1	0.00143926									UP	0.300793	0.00143926	0.0735981
TGIF2	Autosomal gene	20	35201875	35222355	1	-0.148913	-0.148913	-0.148913	0	0.000582147					DOWN	-0.148913	0.000582147	0.0794288
SNORA71B	Autosomal gene	20	37053842	37053978	1	0.944804	0.944804	0.944804	1	2.51519e-07									UP	0.944804	2.51519e-07	0.000266587
SNORA71A	Autosomal gene	20	37055948	37056086	1	0.788333	0.788333	0.788333	1	4.68765e-06									UP	0.788333	4.68765e-06	0.00234099
SNORA71D	Autosomal gene	20	37062504	37062642	1	0.903603	0.903603	0.903603	1	2.09866e-06									UP	0.903603	2.09866e-06	0.0013206
MAFB	Autosomal gene	20	39314487	39317880	1	1.42824	1.42824	1.42824	1	0.000425147									UP	1.42824	0.000425147	0.04191
DBNDD2	Autosomal gene	20	44034632	44039250	2	0.195318	0.304138	0.304138	1	4.16231e-05					UP	0.195318	4.16231e-05	0.017269	UP	0.304138	0.00226581	0.0938239
DNAJC5	Autosomal gene	20	62526454	62567384	1	0.355768	0.355768	0.355768	1	0.0012982									UP	0.355768	0.0012982	0.0707276
NRIP1	Autosomal gene	21	16333555	16437126	1	0.693024	0.693024	0.693024	1	0.000131326									UP	0.693024	0.000131326	0.0246957
USP18	Autosomal gene	22	18632757	18660164	3	0.427901	0.837213	0.837213	1	2.53259e-05	UP	0.837213	2.53259e-05	0.00974415	UP	0.536188	0.000644905	0.0820935	UP	0.427901	0.000431357	0.04191
DGCR6	Autosomal gene	22	18893735	18899601	1	0.742596	0.742596	0.742596	1	1.87961e-05									UP	0.742596	1.87961e-05	0.00684139
COMT	Autosomal gene	22	19929262	19957498	1	0.288118	0.288118	0.288118	1	0.00237231									UP	0.288118	0.00237231	0.095375
DGCR6L	Autosomal gene	22	20301760	20307628	2	0.18248	0.510271	0.510271	1	0.000936169	UP	0.18248	0.0321412	0.471035					UP	0.510271	0.000936169	0.0589661
C22orf28	Autosomal gene	22	32783561	32808274	1	0.118983	0.118983	0.118983	1	0.000190373					UP	0.118983	0.000190373	0.0449331
HMOX1	Autosomal gene	22	35777059	35790207	1	0.891844	0.891844	0.891844	1	0.000430792									UP	0.891844	0.000430792	0.04191
NOL12	Autosomal gene	22	38082343	38089485	1	0.383484	0.383484	0.383484	1	0.00155797									UP	0.383484	0.00155797	0.0763209
EIF3L	Autosomal gene	22	38245378	38284789	1	-0.101388	-0.101388	-0.101388	0	3.28064e-11																	DOWN	-0.101388	3.28064e-11	5.21557e-07
PICK1	Autosomal gene	22	38453261	38471708	1	0.241574	0.241574	0.241574	1	0.00227107									UP	0.241574	0.00227107	0.0938239
RPL3	Autosomal gene	22	39708886	39715670	2	-0.129797	-0.120077	-0.129797	0	4.4937e-36																	DOWN	-0.129797	4.4937e-36	7.14408e-32	DOWN	-0.120077	1.76227e-12	2.6867580511e-008
SGSM3	Autosomal gene	22	40766565	40806293	2	-0.135581	0.330146	0.330146	1	0.000972746	DOWN	-0.135581	0.00808777	0.277466					UP	0.330146	0.000972746	0.0596907
NCAPH2	Autosomal gene	22	50946644	50963209	2	-0.117532	0.337762	0.337762	1	0.000550602					DOWN	-0.117532	0.0157885	0.37156	UP	0.337762	0.000550602	0.0465179
ODF3B	Autosomal gene	22	50968837	50971008	1	0.197607	0.197607	0.197607	1	0.000482107					UP	0.197607	0.000482107	0.073265
GTPBP6	PAR gene	23	221416	230887	2	-0.233419	-0.211372	-0.233419	0	1.17665e-07	DOWN	-0.211372	0.0203462	0.411381	DOWN	-0.233419	1.17665e-07	0.000101391
PPP2R3B	PAR gene	23	294667	347690	2	-0.396455	-0.212149	-0.396455	0	8.144e-08	DOWN	-0.396455	8.144e-08	7.52017e-05	DOWN	-0.212149	0.00367141	0.204612
CSF2RA	PAR gene	23	1387692	1428828	3	-0.228945	-0.17451	-0.228945	0	2.33703e-25	DOWN	-0.228945	2.31899e-09	3.05908e-06	DOWN	-0.203813	5.30327e-09	5.40066e-06									DOWN	-0.17451	2.33703e-25	3.71542e-21
IL3RA	PAR gene	23	1455508	1501582	2	-0.462935	-0.428827	-0.462935	0	3.99066e-05	DOWN	-0.428827	0.000387519	0.0606501	DOWN	-0.462935	3.99066e-05	0.0171936
SLC25A6	PAR gene	23	1505044	1511039	4	-0.468649	-0.279873	-0.468649	0	1.86185e-255													DOWN	-0.300789	7.47943e-20	9.73E-16	DOWN	-0.468649	1.86185e-255	2.95996e-251	DOWN	-0.380011	4.27694e-54	6.5206161662e-050	DOWN	-0.279873	5.89066e-36	9.59E-32
ASMTL	PAR gene	23	1522031	1572655	3	-0.22464	-0.166613	-0.22464	0	0.000485316	DOWN	-0.183758	0.00412215	0.213842	DOWN	-0.166613	0.000485316	0.073265	DOWN	-0.22464	0.00344355	0.11671
P2RY8	PAR gene	23	1581464	1656037	3	-0.267973	-0.122691	-0.267973	0	1.96916e-05					DOWN	-0.267973	7.08575e-05	0.0248045					DOWN	-0.141378	0.000575657	1					DOWN	-0.122691	1.96916e-05	0.30021742084
AKAP17A	PAR gene	23	1710485	1721413	5	-0.185935	-0.107374	-0.185935	0	1.53612e-05	DOWN	-0.185935	0.000201445	0.0413366	DOWN	-0.138928	1.53612e-05	0.00955979	DOWN	-0.175889	0.0093795	0.189565	DOWN	-0.142803	0.00250193	1					DOWN	-0.107374	1.94872e-05	0.29710147761
DHRSX	PAR gene	23	2137546	2419015	2	-0.236645	-0.218725	-0.236645	0	2.42386e-09	DOWN	-0.218725	3.9878e-06	0.0022518	DOWN	-0.236645	2.42386e-09	3.0169e-06
CD99	PAR gene	23	2609173	2659350	6	-0.303798	-0.107457	-0.303798	0	8.98263e-48					DOWN	-0.107457	0.0240021	0.431347	DOWN	-0.191353	0.0412025	0.348404	DOWN	-0.186226	0.000141439	1	DOWN	-0.303798	8.98263e-48	1.42806e-43	DOWN	-0.29902	3.38981e-38	5.1680979495e-034	DOWN	-0.18705	7.52847e-11	1.23E-06
MOSPD2	X gene	23	14891526	14940288	1	0.147236	0.147236	0.147236	1	0.000129577					UP	0.147236	0.000129577	0.0372185
SMS	X gene	23	21958690	22012955	1	-0.100999	-0.100999	-0.100999	0	2.55268e-06																					DOWN	-0.100999	2.55268e-06	0.038918213618
SAT1	X gene	23	23801274	23804340	1	0.256118	0.256118	0.256118	1	7.4768e-07																									UP	0.256118	7.4768e-07	0.012173723869
ZNF81	X gene	23	47696300	47781655	1	0.609447	0.609447	0.609447	1	0.00118265									UP	0.609447	0.00118265	0.0675905
RPS4X	X gene	23	71492452	71497141	1	-0.138336	-0.138336	-0.138336	0	1.33699e-16																					DOWN	-0.138336	1.33699e-16	2.0383810845e-012
P2RY10	X gene	23	78200828	78219224	1	-0.337767	-0.337767	-0.337767	0	0.000935633									DOWN	-0.337767	0.000935633	0.0589661
ARHGAP4	X gene	23	153172829	153191714	2	0.0643029	0.322228	0.322228	1	0.00149704					UP	0.0643029	0.0269828	0.446358	UP	0.322228	0.00149704	0.0742723
SNORA70	X gene	23	153628621	153628756	1	0.707171	0.707171	0.707171	1	3.7915e-05									UP	0.707171	3.7915e-05	0.010525
LAGE3	X gene	23	153706107	153707596	1	0.569545	0.569545	0.569545	1	5.89267e-05									UP	0.569545	5.89267e-05	0.0140179
FAM3A	X gene	23	153734489	153744566	1	0.349815	0.349815	0.349815	1	0.00166922									UP	0.349815	0.00166922	0.0786122
RPS4Y1	MSY gene	24	2709622	2734997	3	-0.674844	-0.53647	-0.674844	0	3.10508e-25	DOWN	-0.53647	2.0548e-12	3.7948e-09	DOWN	-0.59733	3.10508e-25	6.95661e-22	DOWN	-0.674844	7.73194e-11	2.86684e-07
ZFY	MSY gene	24	2803111	2850547	3	-0.698114	-0.395419	-0.698114	0	2.1981e-45	DOWN	-0.698114	3.71676e-22	2.01831e-18	DOWN	-0.690265	2.1981e-45	1.23116e-41	DOWN	-0.395419	0.042471	0.351851
PRKY	MSY gene	24	7142012	7249588	3	-0.64364	-0.433241	-0.64364	0	5.63348e-10	DOWN	-0.523083	4.24656e-07	0.00035648	DOWN	-0.433241	5.63348e-10	7.88828e-07	DOWN	-0.64364	2.20848e-08	3.67838e-05
TTTY15	MSY gene	24	14774297	14804153	3	-1.09035	-0.632301	-1.09035	0	5.74206e-12	DOWN	-1.09035	5.74206e-12	8.83703e-09	DOWN	-0.632301	5.58527e-11	8.93803e-08	DOWN	-0.712996	4.4371e-06	0.00234099
USP9Y	MSY gene	24	14813159	14972768	3	-0.886418	-0.635684	-0.886418	0	4.88936e-16	DOWN	-0.773183	7.97275e-07	0.000613503	DOWN	-0.635684	4.88936e-16	9.12843e-13	DOWN	-0.886418	9.83561e-11	2.86684e-07
DDX3Y	MSY gene	24	15015909	15032390	3	-0.755498	-0.666599	-0.755498	0	3.64908e-46	DOWN	-0.755498	1.06037e-17	3.26381e-14	DOWN	-0.666599	3.64908e-46	4.0877e-42	DOWN	-0.667027	4.94861e-08	6.41065e-05
TTTY14	MSY gene	24	21034386	21239433	1	-0.754985	-0.754985	-0.754985	0	2.48454e-05					DOWN	-0.754985	2.48454e-05	0.0139159
BCORP1	MSY gene	24	21617316	21665039	1	-0.938954	-0.938954	-0.938954	0	0.00247464									DOWN	-0.938954	0.00247464	0.0965617
KDM5D	MSY gene	24	21867300	21906825	3	-0.732722	-0.535702	-0.732722	0	6.10051e-30	DOWN	-0.535702	7.09888e-13	1.63878e-09	DOWN	-0.603809	6.10051e-30	2.27793e-26	DOWN	-0.732722	7.12298e-18	4.15234e-14
TTTY10	MSY gene	24	22627553	22681114	2	-0.549732	-0.457643	-0.549732	0	4.47671e-06	DOWN	-0.457643	0.000104585	0.0301793	DOWN	-0.549732	4.47671e-06	0.00313426
EIF1AY	MSY gene	24	22737596	22755040	3	-0.894272	-0.565548	-0.894272	0	2.90132e-27	DOWN	-0.608301	4.37149e-22	2.01831e-18	DOWN	-0.565548	2.90132e-27	8.12514e-24	DOWN	-0.894272	3.66736e-18	4.15234e-14
RPS4Y2	MSY gene	24	22917953	22942918	1	-0.627069	-0.627069	-0.627069	0	4.54949e-08	DOWN	-0.627069	4.54949e-08	4.66778e-05
