# Supplementary material for: Immune cells lacking Y chromosome show dysregulation of autosomal gene expression
Source: Cell Mol Life Sci. 2021 Apr 10;78(8):4019–33. doi: 10.1007/s00018-021-03822-w (PMC8106578; doi:10.1007/s00018-021-03822-w)
Supplement: Supplementary file 3 — Supplementary file3 (XLSX 469 KB) [file 18_2021_3822_MOESM3_ESM.xlsx]

## Sheet: Table S2a. NK cells - scRNAseq
LATE gene name	Cell type	Normal level of expression (fraction of normal cells showing expression)	Direction of change in expression in single cells with LOY	Differential Expression (DE)	p-value (of DE)	FDR, i.e. adjusted p-value (of DE)	Location in genome	Chromosome	mRNA technology
CD160	NK cells	0.307	DOWN	-0.133646	0.00028661	1	Autosomal gene	chr1	10X Genomics Chromium Single Cell 3′ v2
CD2	NK cells	0.551	DOWN	-0.16409	0.00159858	1	Autosomal gene	chr1	10X Genomics Chromium Single Cell 3′ v2
CD247	NK cells	0.81	UP	0.156459	0.00491985	1	Autosomal gene	chr1	10X Genomics Chromium Single Cell 3′ v2
CD52	NK cells	0.798	DOWN	-0.26007	3.57275e-08	0.000544701	Autosomal gene	chr1	10X Genomics Chromium Single Cell 3′ v2
FASLG	NK cells	0.221	UP	0.1234	0.0159056	1	Autosomal gene	chr1	10X Genomics Chromium Single Cell 3′ v2
FBXO6	NK cells	0.17	UP	0.119536	0.0208086	1	Autosomal gene	chr1	10X Genomics Chromium Single Cell 3′ v2
FCER1G	NK cells	0.784	UP	0.143784	0.000282141	1	Autosomal gene	chr1	10X Genomics Chromium Single Cell 3′ v2
JAK1	NK cells	0.673	UP	0.120914	0.0155352	1	Autosomal gene	chr1	10X Genomics Chromium Single Cell 3′ v2
LCK	NK cells	0.58	DOWN	-0.144379	8.2459e-07	0.0125717	Autosomal gene	chr1	10X Genomics Chromium Single Cell 3′ v2
PYHIN1	NK cells	0.512	UP	0.192026	4.41939e-07	0.0067378	Autosomal gene	chr1	10X Genomics Chromium Single Cell 3′ v2
RNF187	NK cells	0.183	DOWN	-0.10384	0.0171627	1	Autosomal gene	chr1	10X Genomics Chromium Single Cell 3′ v2
RPS27	NK cells	1	DOWN	-0.112923	2.79518e-14	4.26153e-10	Autosomal gene	chr1	10X Genomics Chromium Single Cell 3′ v2
DDIT4	NK cells	0.555	UP	0.110331	0.0101674	1	Autosomal gene	chr10	10X Genomics Chromium Single Cell 3′ v2
PLEKHA1	NK cells	0.218	UP	0.131009	0.0128318	1	Autosomal gene	chr10	10X Genomics Chromium Single Cell 3′ v2
VIM	NK cells	0.59	DOWN	-0.137942	1.49888e-07	0.00228519	Autosomal gene	chr10	10X Genomics Chromium Single Cell 3′ v2
ASCL2	NK cells	0.325	UP	0.139604	0.000136193	1	Autosomal gene	chr11	10X Genomics Chromium Single Cell 3′ v2
CCDC85B	NK cells	0.552	UP	0.103207	0.0395387	1	Autosomal gene	chr11	10X Genomics Chromium Single Cell 3′ v2
CD3D	NK cells	0.113	DOWN	-0.17009	0.00212928	1	Autosomal gene	chr11	10X Genomics Chromium Single Cell 3′ v2
CD3G	NK cells	0.101	DOWN	-0.171581	0.0363115	1	Autosomal gene	chr11	10X Genomics Chromium Single Cell 3′ v2
CD44	NK cells	0.271	DOWN	-0.122119	0.000112308	1	Autosomal gene	chr11	10X Genomics Chromium Single Cell 3′ v2
RPS25	NK cells	0.999	DOWN	-0.103819	2.50883e-14	3.82496e-10	Autosomal gene	chr11	10X Genomics Chromium Single Cell 3′ v2
RPS3	NK cells	1	DOWN	-0.106658	1.48852e-14	2.26939e-10	Autosomal gene	chr11	10X Genomics Chromium Single Cell 3′ v2
KLRB1	NK cells	0.823	UP	0.169918	0.0201429	1	Autosomal gene	chr12	10X Genomics Chromium Single Cell 3′ v2
KLRG1	NK cells	0.251	DOWN	-0.206943	5.47883e-05	0.835302	Autosomal gene	chr12	10X Genomics Chromium Single Cell 3′ v2
RPLP0	NK cells	0.94	DOWN	-0.141802	1.29905e-06	0.0198053	Autosomal gene	chr12	10X Genomics Chromium Single Cell 3′ v2
RPL21	NK cells	1	DOWN	-0.124593	7.09444e-16	1.08162e-11	Autosomal gene	chr13	10X Genomics Chromium Single Cell 3′ v2
GZMB	NK cells	0.942	UP	0.103125	0.0177956	1	Autosomal gene	chr14	10X Genomics Chromium Single Cell 3′ v2
LGALS3	NK cells	0.121	DOWN	-0.103433	0.000121653	1	Autosomal gene	chr14	10X Genomics Chromium Single Cell 3′ v2
PTGDR	NK cells	0.445	UP	0.135999	0.000486721	1	Autosomal gene	chr14	10X Genomics Chromium Single Cell 3′ v2
RPS29	NK cells	1	DOWN	-0.107526	8.20331e-14	1.25068e-09	Autosomal gene	chr14	10X Genomics Chromium Single Cell 3′ v2
TC2N	NK cells	0.112	DOWN	-0.119693	1.19208e-05	0.181744	Autosomal gene	chr14	10X Genomics Chromium Single Cell 3′ v2
ANP32A	NK cells	0.266	UP	0.102909	0.00041964	1	Autosomal gene	chr15	10X Genomics Chromium Single Cell 3′ v2
RPL4	NK cells	0.965	DOWN	-0.109293	1.49701e-07	0.00228234	Autosomal gene	chr15	10X Genomics Chromium Single Cell 3′ v2
HBA1	NK cells	0.228	DOWN	-0.384211	0.00948253	1	Autosomal gene	chr16	10X Genomics Chromium Single Cell 3′ v2
RPL13	NK cells	1	DOWN	-0.108591	1.03691e-14	1.58088e-10	Autosomal gene	chr16	10X Genomics Chromium Single Cell 3′ v2
RPS2	NK cells	1	DOWN	-0.116515	8.68972e-14	1.32484e-09	Autosomal gene	chr16	10X Genomics Chromium Single Cell 3′ v2
SPN	NK cells	0.618	UP	0.136703	0.0123939	1	Autosomal gene	chr16	10X Genomics Chromium Single Cell 3′ v2
ABI3	NK cells	0.51	UP	0.126723	0.0155376	1	Autosomal gene	chr17	10X Genomics Chromium Single Cell 3′ v2
CCL3	NK cells	0.234	UP	0.170118	0.000107998	1	Autosomal gene	chr17	10X Genomics Chromium Single Cell 3′ v2
CCL4	NK cells	0.745	UP	0.151586	0.0029002	1	Autosomal gene	chr17	10X Genomics Chromium Single Cell 3′ v2
CCL5	NK cells	0.89	DOWN	-0.277662	2.37244e-13	3.61703e-09	Autosomal gene	chr17	10X Genomics Chromium Single Cell 3′ v2
RPL23A	NK cells	1	DOWN	-0.113932	2.0939e-12	3.19236e-08	Autosomal gene	chr17	10X Genomics Chromium Single Cell 3′ v2
FXYD5	NK cells	0.637	DOWN	-0.113033	1.41341e-08	0.000215488	Autosomal gene	chr19	10X Genomics Chromium Single Cell 3′ v2
NKG7	NK cells	0.999	UP	0.113408	0.00628224	1	Autosomal gene	chr19	10X Genomics Chromium Single Cell 3′ v2
RPL13A	NK cells	1	DOWN	-0.122319	5.74551e-19	8.7596e-15	Autosomal gene	chr19	10X Genomics Chromium Single Cell 3′ v2
RPL18A	NK cells	1	DOWN	-0.125635	7.10225e-14	1.08281e-09	Autosomal gene	chr19	10X Genomics Chromium Single Cell 3′ v2
RPL36	NK cells	0.998	DOWN	-0.100312	1.41946e-11	2.16411e-07	Autosomal gene	chr19	10X Genomics Chromium Single Cell 3′ v2
RPS15	NK cells	1	DOWN	-0.101999	2.2791e-12	3.47471e-08	Autosomal gene	chr19	10X Genomics Chromium Single Cell 3′ v2
AC092580,4	NK cells	0.256	DOWN	-0.286166	9.85486e-13	1.50247e-08	Autosomal gene	chr2	10X Genomics Chromium Single Cell 3′ v2
CXCR4	NK cells	0.175	DOWN	-0.106896	0.00469072	1	Autosomal gene	chr2	10X Genomics Chromium Single Cell 3′ v2
DUSP2	NK cells	0.142	DOWN	-0.127676	0.0263615	1	Autosomal gene	chr2	10X Genomics Chromium Single Cell 3′ v2
MZT2A	NK cells	0.286	DOWN	-0.126351	0.0353237	1	Autosomal gene	chr2	10X Genomics Chromium Single Cell 3′ v2
ZFP36L2	NK cells	0.786	DOWN	-0.102395	0.0169879	1	Autosomal gene	chr2	10X Genomics Chromium Single Cell 3′ v2
PREX1	NK cells	0.167	UP	0.123175	0.013646	1	Autosomal gene	chr20	10X Genomics Chromium Single Cell 3′ v2
ITGB2	NK cells	0.896	UP	0.178398	0.00767532	1	Autosomal gene	chr21	10X Genomics Chromium Single Cell 3′ v2
LGALS1	NK cells	0.704	DOWN	-0.115943	0.000214676	1	Autosomal gene	chr22	10X Genomics Chromium Single Cell 3′ v2
RPL3	NK cells	1	DOWN	-0.120077	1.76227e-12	2.68676e-08	Autosomal gene	chr22	10X Genomics Chromium Single Cell 3′ v2
XBP1	NK cells	0.7	UP	0.100708	0.00224794	1	Autosomal gene	chr22	10X Genomics Chromium Single Cell 3′ v2
CMC1	NK cells	0.648	DOWN	-0.324428	6.53405e-12	9.96182e-08	Autosomal gene	chr3	10X Genomics Chromium Single Cell 3′ v2
CX3CR1	NK cells	0.562	UP	0.201317	0.00487119	1	Autosomal gene	chr3	10X Genomics Chromium Single Cell 3′ v2
RPL14	NK cells	0.996	DOWN	-0.108018	3.95412e-19	6.02845e-15	Autosomal gene	chr3	10X Genomics Chromium Single Cell 3′ v2
TIGIT	NK cells	0.214	DOWN	-0.121549	0.00745849	1	Autosomal gene	chr3	10X Genomics Chromium Single Cell 3′ v2
IGFBP7	NK cells	0.518	UP	0.2245	0.00873848	1	Autosomal gene	chr4	10X Genomics Chromium Single Cell 3′ v2
RPL34	NK cells	1	DOWN	-0.107112	3.48773e-17	5.3174e-13	Autosomal gene	chr4	10X Genomics Chromium Single Cell 3′ v2
RPS3A	NK cells	1	DOWN	-0.105808	4.78565e-10	7.29621e-06	Autosomal gene	chr4	10X Genomics Chromium Single Cell 3′ v2
SPON2	NK cells	0.762	UP	0.224319	0.000154403	1	Autosomal gene	chr4	10X Genomics Chromium Single Cell 3′ v2
TXK	NK cells	0.424	UP	0.165218	5.21864e-05	0.795634	Autosomal gene	chr4	10X Genomics Chromium Single Cell 3′ v2
ZNF595	NK cells	0.083	UP	0.106777	0.00951386	1	Autosomal gene	chr4	10X Genomics Chromium Single Cell 3′ v2
CD74	NK cells	0.745	DOWN	-0.176376	9.43564e-09	0.000143856	Autosomal gene	chr5	10X Genomics Chromium Single Cell 3′ v2
CXXC5	NK cells	0.297	UP	0.108744	0.0285355	1	Autosomal gene	chr5	10X Genomics Chromium Single Cell 3′ v2
RPS14	NK cells	1	DOWN	-0.118663	1.1539e-15	1.75923e-11	Autosomal gene	chr5	10X Genomics Chromium Single Cell 3′ v2
RPS23	NK cells	1	DOWN	-0.124966	3.24534e-13	4.94784e-09	Autosomal gene	chr5	10X Genomics Chromium Single Cell 3′ v2
HLA-C	NK cells	1	UP	0.100836	0.0478827	1	Autosomal gene	chr6	10X Genomics Chromium Single Cell 3′ v2
HLA-DRA	NK cells	0.221	DOWN	-0.114029	0.00344372	1	Autosomal gene	chr6	10X Genomics Chromium Single Cell 3′ v2
PPP1R18	NK cells	0.605	UP	0.129671	0.000797781	1	Autosomal gene	chr6	10X Genomics Chromium Single Cell 3′ v2
RPL10A	NK cells	0.994	DOWN	-0.119763	4.20415e-09	6.40964e-05	Autosomal gene	chr6	10X Genomics Chromium Single Cell 3′ v2
RPS12	NK cells	1	DOWN	-0.118969	1.39588e-15	2.12816e-11	Autosomal gene	chr6	10X Genomics Chromium Single Cell 3′ v2
RPS18	NK cells	1	DOWN	-0.12052	3.48827e-09	5.31821e-05	Autosomal gene	chr6	10X Genomics Chromium Single Cell 3′ v2
STARD3NL	NK cells	0.305	UP	0.133244	0.00385344	1	Autosomal gene	chr7	10X Genomics Chromium Single Cell 3′ v2
CEBPD	NK cells	0.315	UP	0.131275	0.00777342	1	Autosomal gene	chr8	10X Genomics Chromium Single Cell 3′ v2
LY6E	NK cells	0.776	UP	0.225468	0.0007998	1	Autosomal gene	chr8	10X Genomics Chromium Single Cell 3′ v2
MYOM2	NK cells	0.173	UP	0.132965	1.73066e-07	0.00263857	Autosomal gene	chr8	10X Genomics Chromium Single Cell 3′ v2
PABPC1	NK cells	0.816	DOWN	-0.1328	1.95267e-06	0.0297703	Autosomal gene	chr8	10X Genomics Chromium Single Cell 3′ v2
RPL7	NK cells	1	DOWN	-0.125657	2.17428e-15	3.3149e-11	Autosomal gene	chr8	10X Genomics Chromium Single Cell 3′ v2
RPL8	NK cells	0.991	DOWN	-0.117268	4.50955e-08	0.000687525	Autosomal gene	chr8	10X Genomics Chromium Single Cell 3′ v2
CLIC3	NK cells	0.644	DOWN	-0.100719	0.00285616	1	Autosomal gene	chr9	10X Genomics Chromium Single Cell 3′ v2
GLIPR2	NK cells	0.371	UP	0.101106	0.0219001	1	Autosomal gene	chr9	10X Genomics Chromium Single Cell 3′ v2
PTGDS	NK cells	0.221	UP	0.729783	6.98104e-06	0.106433	Autosomal gene	chr9	10X Genomics Chromium Single Cell 3′ v2
RPS6	NK cells	1	DOWN	-0.104294	8.84201e-11	1.34805e-06	Autosomal gene	chr9	10X Genomics Chromium Single Cell 3′ v2
MT-ATP6	NK cells	0.991	UP	0.10668	0.0166549	1	MT gene	chrMT	10X Genomics Chromium Single Cell 3′ v2
MT-ND3	NK cells	0.994	UP	0.10356	0.00709491	1	MT gene	chrMT	10X Genomics Chromium Single Cell 3′ v2
AKAP17A	NK cells	0.134	DOWN	-0.107374	1.94872e-05	0.297101	PAR	chrX	10X Genomics Chromium Single Cell 3′ v2
CD99	NK cells	0.835	DOWN	-0.29902	3.38981e-38	5.1681e-34	PAR	chrX	10X Genomics Chromium Single Cell 3′ v2
P2RY8	NK cells	0.168	DOWN	-0.122691	1.96916e-05	0.300217	PAR	chrX	10X Genomics Chromium Single Cell 3′ v2
SLC25A6	NK cells	0.804	DOWN	-0.380011	4.27694e-54	6.52062e-50	PAR	chrX	10X Genomics Chromium Single Cell 3′ v2
RPS4X	NK cells	1	DOWN	-0.138336	1.33699e-16	2.03838e-12	X gene	chrX	10X Genomics Chromium Single Cell 3′ v2
SMS	NK cells	0.147	DOWN	-0.100999	2.55268e-06	0.0389182	X gene	chrX	10X Genomics Chromium Single Cell 3′ v2

## Sheet: Table S2b. Monocytes- scRNAseq
Table S2b. LATE genes detected in monocytes using scRNAseq.
LATE gene name	Cell type	Normal level of expression (fraction of normal cells showing expression)	Direction of change in expression in single cells with LOY	Differential Expression (DE)	p-value (of DE)	FDR, i,e, adjusted p-value (of DE)	Location in genome	Chromosome	mRNA technology
CD52	Monocytes	0.938	DOWN	-0.10223	9.81993e-21	1.56117e-16	Autosomal gene	chr1	10X Genomics Chromium Single Cell 3′ v2
CTSS	Monocytes	0.998	UP	0.101371	0.0193514	1	Autosomal gene	chr1	10X Genomics Chromium Single Cell 3′ v2
PTP4A2	Monocytes	0.629	UP	0.16773	0.0185237	1	Autosomal gene	chr1	10X Genomics Chromium Single Cell 3′ v2
S100A12	Monocytes	0.759	UP	0.255686	4.7744e-13	7.59034e-09	Autosomal gene	chr1	10X Genomics Chromium Single Cell 3′ v2
S100A8	Monocytes	0.961	UP	0.139002	8.34213e-08	0.00132623	Autosomal gene	chr1	10X Genomics Chromium Single Cell 3′ v2
S100A9	Monocytes	0.986	UP	0.203497	5.77382e-07	0.00917923	Autosomal gene	chr1	10X Genomics Chromium Single Cell 3′ v2
IFITM3	Monocytes	0.577	UP	0.221002	1.53184e-10	2.43533e-06	Autosomal gene	chr11	10X Genomics Chromium Single Cell 3′ v2
LSP1	Monocytes	0.825	DOWN	-0.134949	1.20709e-14	1.91903e-10	Autosomal gene	chr11	10X Genomics Chromium Single Cell 3′ v2
RPS13	Monocytes	1	DOWN	-0.106032	3.95865e-31	6.29346e-27	Autosomal gene	chr11	10X Genomics Chromium Single Cell 3′ v2
LYZ	Monocytes	0.987	UP	0.149109	0.00776093	1	Autosomal gene	chr12	10X Genomics Chromium Single Cell 3′ v2
PLBD1	Monocytes	0.491	UP	0.11006	9.61267e-05	1	Autosomal gene	chr12	10X Genomics Chromium Single Cell 3′ v2
RPL6	Monocytes	0.999	DOWN	-0.125077	3.31718e-25	5.27366e-21	Autosomal gene	chr12	10X Genomics Chromium Single Cell 3′ v2
RPLP0	Monocytes	0.978	DOWN	-0.148943	1.82794e-28	2.90606e-24	Autosomal gene	chr12	10X Genomics Chromium Single Cell 3′ v2
B2M	Monocytes	1	UP	0.111947	2.39193e-10	3.80268e-06	Autosomal gene	chr15	10X Genomics Chromium Single Cell 3′ v2
IL32	Monocytes	0.194	DOWN	-0.100606	0.000602514	1	Autosomal gene	chr16	10X Genomics Chromium Single Cell 3′ v2
LITAF	Monocytes	0.26	DOWN	-0.104448	4.4859e-06	0.0713169	Autosomal gene	chr16	10X Genomics Chromium Single Cell 3′ v2
MT1X	Monocytes	0.242	UP	0.106858	0.000291865	1	Autosomal gene	chr16	10X Genomics Chromium Single Cell 3′ v2
LILRA3	Monocytes	0.198	UP	0.10489	0.0263621	1	Autosomal gene	chr19	10X Genomics Chromium Single Cell 3′ v2
RETN	Monocytes	0.244	UP	0.102813	0.0210978	1	Autosomal gene	chr19	10X Genomics Chromium Single Cell 3′ v2
RPS5	Monocytes	0.987	DOWN	-0.103733	6.29439e-31	1.00068e-26	Autosomal gene	chr19	10X Genomics Chromium Single Cell 3′ v2
CDC42EP3	Monocytes	0.301	UP	0.133588	0.00991612	1	Autosomal gene	chr2	10X Genomics Chromium Single Cell 3′ v2
EEF1B2	Monocytes	0.917	DOWN	-0.109753	1.89467e-09	3.01214e-05	Autosomal gene	chr2	10X Genomics Chromium Single Cell 3′ v2
GNLY	Monocytes	0.369	DOWN	-0.135468	0.0165561	1	Autosomal gene	chr2	10X Genomics Chromium Single Cell 3′ v2
CST3	Monocytes	0.999	DOWN	-0.106625	1.44979e-51	2.30487e-47	Autosomal gene	chr20	10X Genomics Chromium Single Cell 3′ v2
EIF3L	Monocytes	0.726	DOWN	-0.101388	3.28064e-11	5.21557e-07	Autosomal gene	chr22	10X Genomics Chromium Single Cell 3′ v2
RPL3	Monocytes	0.999	DOWN	-0.129797	4.4937e-36	7.14408e-32	Autosomal gene	chr22	10X Genomics Chromium Single Cell 3′ v2
RPSA	Monocytes	0.95	DOWN	-0.103661	8.53748e-23	1.35729e-18	Autosomal gene	chr3	10X Genomics Chromium Single Cell 3′ v2
PF4	Monocytes	0.09	UP	0.141108	7.90764e-07	0.0125716	Autosomal gene	chr4	10X Genomics Chromium Single Cell 3′ v2
PPBP	Monocytes	0.105	UP	0.187769	0.00495466	1	Autosomal gene	chr4	10X Genomics Chromium Single Cell 3′ v2
CD74	Monocytes	0.995	DOWN	-0.159629	6.69883e-39	1.06498e-34	Autosomal gene	chr5	10X Genomics Chromium Single Cell 3′ v2
RPS23	Monocytes	1	DOWN	-0.139457	3.85905e-46	6.13512e-42	Autosomal gene	chr5	10X Genomics Chromium Single Cell 3′ v2
HIST1H4C	Monocytes	0.32	DOWN	-0.104895	0.000469659	1	Autosomal gene	chr6	10X Genomics Chromium Single Cell 3′ v2
HLA-DMA	Monocytes	0.604	DOWN	-0.132983	1.75934e-22	2.797e-18	Autosomal gene	chr6	10X Genomics Chromium Single Cell 3′ v2
HLA-DPA1	Monocytes	0.818	DOWN	-0.10906	3.29554e-24	5.23925e-20	Autosomal gene	chr6	10X Genomics Chromium Single Cell 3′ v2
HLA-DPB1	Monocytes	0.837	DOWN	-0.194225	1.00597e-35	1.59929e-31	Autosomal gene	chr6	10X Genomics Chromium Single Cell 3′ v2
HLA-DQA1	Monocytes	0.411	DOWN	-0.193782	3.63583e-21	5.78025e-17	Autosomal gene	chr6	10X Genomics Chromium Single Cell 3′ v2
HLA-DQB1	Monocytes	0.641	DOWN	-0.208046	3.09845e-18	4.92591e-14	Autosomal gene	chr6	10X Genomics Chromium Single Cell 3′ v2
HLA-DRB5	Monocytes	0.644	DOWN	-0.188833	7.77806e-18	1.23656e-13	Autosomal gene	chr6	10X Genomics Chromium Single Cell 3′ v2
RPL10A	Monocytes	0.996	DOWN	-0.103854	1.22821e-21	1.9526e-17	Autosomal gene	chr6	10X Genomics Chromium Single Cell 3′ v2
VNN2	Monocytes	0.144	UP	0.101183	0.0168904	1	Autosomal gene	chr6	10X Genomics Chromium Single Cell 3′ v2
GNG11	Monocytes	0.056	UP	0.100565	0.0460817	1	Autosomal gene	chr7	10X Genomics Chromium Single Cell 3′ v2
TMEM176B	Monocytes	0.442	DOWN	-0.132184	5.62991e-08	0.000895043	Autosomal gene	chr7	10X Genomics Chromium Single Cell 3′ v2
LY6E	Monocytes	0.605	UP	0.269138	0.000254297	1	Autosomal gene	chr8	10X Genomics Chromium Single Cell 3′ v2
CD99	Monocytes	0.559	DOWN	-0.303798	8.98263e-48	1.42806e-43	PAR	chrX	10X Genomics Chromium Single Cell 3′ v2
CSF2RA	Monocytes	0.271	DOWN	-0.17451	2.33703e-25	3.71542e-21	PAR	chrX	10X Genomics Chromium Single Cell 3′ v2
SLC25A6	Monocytes	0.982	DOWN	-0.468649	1.86185e-255	2.95996e-251	PAR	chrX	10X Genomics Chromium Single Cell 3′ v2

## Sheet: Table S2c. B lymph. - scRNAseq
Table S2c. LATE genes detected in CD19+ B lymphocytes using scRNAseq.
LATE gene name	Cell type	Normal level of expression (fraction of normal cells showing expression)	Direction of change in expression in single cells with LOY	Differential Expression (DE)	p-value (of DE)	FDR, i,e, adjusted p-value (of DE)	Location in genome	Chromosome	mRNA technology
ADAR	CD19+ B lymphocytes	0.285	DOWN	-0.106119	0.00343738	1	Autosomal gene	chr1	10X Genomics Chromium Single Cell 3′ v2
AIM2	CD19+ B lymphocytes	0.264	DOWN	-0.273449	5.42686e-06	0.0706197	Autosomal gene	chr1	10X Genomics Chromium Single Cell 3′ v2
CAPN2	CD19+ B lymphocytes	0.158	DOWN	-0.113127	0.00687742	1	Autosomal gene	chr1	10X Genomics Chromium Single Cell 3′ v2
CMPK1	CD19+ B lymphocytes	0.454	DOWN	-0.118883	0.00943012	1	Autosomal gene	chr1	10X Genomics Chromium Single Cell 3′ v2
EPS15	CD19+ B lymphocytes	0.14	DOWN	-0.103985	0.00745402	1	Autosomal gene	chr1	10X Genomics Chromium Single Cell 3′ v2
LMO4	CD19+ B lymphocytes	0.208	DOWN	-0.153246	0.00236675	1	Autosomal gene	chr1	10X Genomics Chromium Single Cell 3′ v2
MCL1	CD19+ B lymphocytes	0.33	DOWN	-0.111854	0.00170992	1	Autosomal gene	chr1	10X Genomics Chromium Single Cell 3′ v2
MRPS21	CD19+ B lymphocytes	0.415	DOWN	-0.11762	0.00515902	1	Autosomal gene	chr1	10X Genomics Chromium Single Cell 3′ v2
PRPF38B	CD19+ B lymphocytes	0.354	DOWN	-0.111742	0.00417402	1	Autosomal gene	chr1	10X Genomics Chromium Single Cell 3′ v2
RP5-887A10,1	CD19+ B lymphocytes	0.259	DOWN	-0.292045	0.000175399	1	Autosomal gene	chr1	10X Genomics Chromium Single Cell 3′ v2
RRAGC	CD19+ B lymphocytes	0.108	DOWN	-0.104058	0.00193687	1	Autosomal gene	chr1	10X Genomics Chromium Single Cell 3′ v2
SDCCAG8	CD19+ B lymphocytes	0.147	DOWN	-0.1425	0.000534267	1	Autosomal gene	chr1	10X Genomics Chromium Single Cell 3′ v2
SSU72	CD19+ B lymphocytes	0.408	DOWN	-0.132526	0.00123383	1	Autosomal gene	chr1	10X Genomics Chromium Single Cell 3′ v2
SYF2	CD19+ B lymphocytes	0.495	DOWN	-0.132593	0.000478264	1	Autosomal gene	chr1	10X Genomics Chromium Single Cell 3′ v2
SYTL1	CD19+ B lymphocytes	0.244	DOWN	-0.102543	0.00623278	1	Autosomal gene	chr1	10X Genomics Chromium Single Cell 3′ v2
TNFRSF1B	CD19+ B lymphocytes	0.17	DOWN	-0.102962	0.022667	1	Autosomal gene	chr1	10X Genomics Chromium Single Cell 3′ v2
TPM3	CD19+ B lymphocytes	0.594	DOWN	-0.105675	0.00170349	1	Autosomal gene	chr1	10X Genomics Chromium Single Cell 3′ v2
TRAF3IP3	CD19+ B lymphocytes	0.584	DOWN	-0.115636	4.3381e-05	0.564516	Autosomal gene	chr1	10X Genomics Chromium Single Cell 3′ v2
VAV3	CD19+ B lymphocytes	0.085	UP	0.143151	0.014814	1	Autosomal gene	chr1	10X Genomics Chromium Single Cell 3′ v2
YTHDF2	CD19+ B lymphocytes	0.195	DOWN	-0.10652	0.00843488	1	Autosomal gene	chr1	10X Genomics Chromium Single Cell 3′ v2
ABI1	CD19+ B lymphocytes	0.246	DOWN	-0.133259	0.000557224	1	Autosomal gene	chr10	10X Genomics Chromium Single Cell 3′ v2
CUEDC2	CD19+ B lymphocytes	0.116	UP	0.148122	0.0408559	1	Autosomal gene	chr10	10X Genomics Chromium Single Cell 3′ v2
DDIT4	CD19+ B lymphocytes	0.177	UP	0.187458	0.0240596	1	Autosomal gene	chr10	10X Genomics Chromium Single Cell 3′ v2
HPS1	CD19+ B lymphocytes	0.184	DOWN	-0.109909	0.0115376	1	Autosomal gene	chr10	10X Genomics Chromium Single Cell 3′ v2
ITGB1	CD19+ B lymphocytes	0.278	DOWN	-0.156922	0.0184554	1	Autosomal gene	chr10	10X Genomics Chromium Single Cell 3′ v2
KLF6	CD19+ B lymphocytes	0.321	DOWN	-0.192799	0.000260031	1	Autosomal gene	chr10	10X Genomics Chromium Single Cell 3′ v2
RGS10	CD19+ B lymphocytes	0.18	DOWN	-0.150648	0.00300091	1	Autosomal gene	chr10	10X Genomics Chromium Single Cell 3′ v2
APLP2	CD19+ B lymphocytes	0.166	UP	0.163877	0.0285493	1	Autosomal gene	chr11	10X Genomics Chromium Single Cell 3′ v2
IL10RA	CD19+ B lymphocytes	0.167	DOWN	-0.139663	0.00615421	1	Autosomal gene	chr11	10X Genomics Chromium Single Cell 3′ v2
KMT2A	CD19+ B lymphocytes	0.191	DOWN	-0.131436	0.00255532	1	Autosomal gene	chr11	10X Genomics Chromium Single Cell 3′ v2
LSP1	CD19+ B lymphocytes	0.718	DOWN	-0.172016	2.0343e-05	0.264724	Autosomal gene	chr11	10X Genomics Chromium Single Cell 3′ v2
MPEG1	CD19+ B lymphocytes	0.112	UP	0.159332	0.029637	1	Autosomal gene	chr11	10X Genomics Chromium Single Cell 3′ v2
PCF11	CD19+ B lymphocytes	0.172	DOWN	-0.114329	0.000794467	1	Autosomal gene	chr11	10X Genomics Chromium Single Cell 3′ v2
RNH1	CD19+ B lymphocytes	0.299	DOWN	-0.102837	0.0147554	1	Autosomal gene	chr11	10X Genomics Chromium Single Cell 3′ v2
TAF1D	CD19+ B lymphocytes	0.366	DOWN	-0.118512	0.00115923	1	Autosomal gene	chr11	10X Genomics Chromium Single Cell 3′ v2
TMEM109	CD19+ B lymphocytes	0.168	DOWN	-0.1097	0.0107838	1	Autosomal gene	chr11	10X Genomics Chromium Single Cell 3′ v2
ZNF259	CD19+ B lymphocytes	0.076	UP	0.131437	0.0054542	1	Autosomal gene	chr11	10X Genomics Chromium Single Cell 3′ v2
ANAPC5	CD19+ B lymphocytes	0.262	UP	0.17093	0.00973873	1	Autosomal gene	chr12	10X Genomics Chromium Single Cell 3′ v2
ATXN2	CD19+ B lymphocytes	0.101	DOWN	-0.127084	0.003018	1	Autosomal gene	chr12	10X Genomics Chromium Single Cell 3′ v2
CBX5	CD19+ B lymphocytes	0.128	UP	0.149501	0.0142363	1	Autosomal gene	chr12	10X Genomics Chromium Single Cell 3′ v2
CD27	CD19+ B lymphocytes	0.287	DOWN	-0.210599	0.000515822	1	Autosomal gene	chr12	10X Genomics Chromium Single Cell 3′ v2
CLECL1	CD19+ B lymphocytes	0.243	DOWN	-0.110492	0.0110751	1	Autosomal gene	chr12	10X Genomics Chromium Single Cell 3′ v2
CORO1C	CD19+ B lymphocytes	0.14	UP	0.114422	0.046633	1	Autosomal gene	chr12	10X Genomics Chromium Single Cell 3′ v2
GAPDH	CD19+ B lymphocytes	0.831	DOWN	-0.155952	7.43842e-06	0.0967961	Autosomal gene	chr12	10X Genomics Chromium Single Cell 3′ v2
ITGB7	CD19+ B lymphocytes	0.189	DOWN	-0.104594	0.0187406	1	Autosomal gene	chr12	10X Genomics Chromium Single Cell 3′ v2
KRAS	CD19+ B lymphocytes	0.153	DOWN	-0.136017	0.00280415	1	Autosomal gene	chr12	10X Genomics Chromium Single Cell 3′ v2
LDHB	CD19+ B lymphocytes	0.518	DOWN	-0.144094	0.000186476	1	Autosomal gene	chr12	10X Genomics Chromium Single Cell 3′ v2
RECQL	CD19+ B lymphocytes	0.144	DOWN	-0.122949	0.00768257	1	Autosomal gene	chr12	10X Genomics Chromium Single Cell 3′ v2
SLC25A3	CD19+ B lymphocytes	0.566	DOWN	-0.131295	0.000255358	1	Autosomal gene	chr12	10X Genomics Chromium Single Cell 3′ v2
SSPN	CD19+ B lymphocytes	0.118	DOWN	-0.144082	0.00198554	1	Autosomal gene	chr12	10X Genomics Chromium Single Cell 3′ v2
YBX3	CD19+ B lymphocytes	0.164	UP	0.18784	0.0019501	1	Autosomal gene	chr12	10X Genomics Chromium Single Cell 3′ v2
KIAA0226L	CD19+ B lymphocytes	0.218	UP	0.127679	0.0260695	1	Autosomal gene	chr13	10X Genomics Chromium Single Cell 3′ v2
PAN3	CD19+ B lymphocytes	0.126	DOWN	-0.100733	0.00468311	1	Autosomal gene	chr13	10X Genomics Chromium Single Cell 3′ v2
PCID2	CD19+ B lymphocytes	0.099	UP	0.112011	0.00728306	1	Autosomal gene	chr13	10X Genomics Chromium Single Cell 3′ v2
C14orf159	CD19+ B lymphocytes	0.107	UP	0.132621	0.0393063	1	Autosomal gene	chr14	10X Genomics Chromium Single Cell 3′ v2
CRIP1	CD19+ B lymphocytes	0.4	DOWN	-0.132549	0.0416661	1	Autosomal gene	chr14	10X Genomics Chromium Single Cell 3′ v2
FOXN3	CD19+ B lymphocytes	0.181	DOWN	-0.105172	0.0198307	1	Autosomal gene	chr14	10X Genomics Chromium Single Cell 3′ v2
RP11-164H13,1	CD19+ B lymphocytes	0.115	UP	0.243394	0.000737435	1	Autosomal gene	chr14	10X Genomics Chromium Single Cell 3′ v2
SIPA1L1	CD19+ B lymphocytes	0.078	UP	0.142341	0.0138645	1	Autosomal gene	chr14	10X Genomics Chromium Single Cell 3′ v2
SYNE2	CD19+ B lymphocytes	0.092	UP	0.132312	0.02547	1	Autosomal gene	chr14	10X Genomics Chromium Single Cell 3′ v2
TCL1A	CD19+ B lymphocytes	0.454	UP	0.479653	1.28258e-06	0.0166902	Autosomal gene	chr14	10X Genomics Chromium Single Cell 3′ v2
CTSH	CD19+ B lymphocytes	0.357	DOWN	-0.177001	0.000120798	1	Autosomal gene	chr15	10X Genomics Chromium Single Cell 3′ v2
NEIL1	CD19+ B lymphocytes	0.071	UP	0.142756	0.00443993	1	Autosomal gene	chr15	10X Genomics Chromium Single Cell 3′ v2
PKM	CD19+ B lymphocytes	0.432	DOWN	-0.179153	6.75811e-05	0.879433	Autosomal gene	chr15	10X Genomics Chromium Single Cell 3′ v2
RPS27L	CD19+ B lymphocytes	0.432	DOWN	-0.113431	0.00116429	1	Autosomal gene	chr15	10X Genomics Chromium Single Cell 3′ v2
SMAD3	CD19+ B lymphocytes	0.066	UP	0.12504	0.0125188	1	Autosomal gene	chr15	10X Genomics Chromium Single Cell 3′ v2
TSPAN3	CD19+ B lymphocytes	0.282	DOWN	-0.134127	0.00170994	1	Autosomal gene	chr15	10X Genomics Chromium Single Cell 3′ v2
COTL1	CD19+ B lymphocytes	0.609	DOWN	-0.155191	0.00048825	1	Autosomal gene	chr16	10X Genomics Chromium Single Cell 3′ v2
IL4R	CD19+ B lymphocytes	0.262	UP	0.248903	0.0124632	1	Autosomal gene	chr16	10X Genomics Chromium Single Cell 3′ v2
KNOP1	CD19+ B lymphocytes	0.08	UP	0.106381	0.0463581	1	Autosomal gene	chr16	10X Genomics Chromium Single Cell 3′ v2
LITAF	CD19+ B lymphocytes	0.374	DOWN	-0.111313	0.0034399	1	Autosomal gene	chr16	10X Genomics Chromium Single Cell 3′ v2
PSMB10	CD19+ B lymphocytes	0.283	DOWN	-0.132446	0.00546516	1	Autosomal gene	chr16	10X Genomics Chromium Single Cell 3′ v2
SNX29	CD19+ B lymphocytes	0.137	UP	0.160065	0.0433019	1	Autosomal gene	chr16	10X Genomics Chromium Single Cell 3′ v2
TRAPPC2L	CD19+ B lymphocytes	0.194	DOWN	-0.112265	0.0236621	1	Autosomal gene	chr16	10X Genomics Chromium Single Cell 3′ v2
GOSR1	CD19+ B lymphocytes	0.11	DOWN	-0.116159	0.00475946	1	Autosomal gene	chr17	10X Genomics Chromium Single Cell 3′ v2
GRN	CD19+ B lymphocytes	0.309	DOWN	-0.172437	0.00238745	1	Autosomal gene	chr17	10X Genomics Chromium Single Cell 3′ v2
MIF4GD	CD19+ B lymphocytes	0.139	DOWN	-0.144539	0.00187232	1	Autosomal gene	chr17	10X Genomics Chromium Single Cell 3′ v2
MPDU1	CD19+ B lymphocytes	0.066	UP	0.117961	0.0118271	1	Autosomal gene	chr17	10X Genomics Chromium Single Cell 3′ v2
NCOR1	CD19+ B lymphocytes	0.43	DOWN	-0.101887	0.00358015	1	Autosomal gene	chr17	10X Genomics Chromium Single Cell 3′ v2
PSMD11	CD19+ B lymphocytes	0.142	UP	0.140217	0.0364663	1	Autosomal gene	chr17	10X Genomics Chromium Single Cell 3′ v2
SYNRG	CD19+ B lymphocytes	0.186	DOWN	-0.186061	0.000103213	1	Autosomal gene	chr17	10X Genomics Chromium Single Cell 3′ v2
TNFRSF13B	CD19+ B lymphocytes	0.28	DOWN	-0.159945	0.00644087	1	Autosomal gene	chr17	10X Genomics Chromium Single Cell 3′ v2
TP53	CD19+ B lymphocytes	0.105	UP	0.180889	0.000239317	1	Autosomal gene	chr17	10X Genomics Chromium Single Cell 3′ v2
ANKRD12	CD19+ B lymphocytes	0.549	DOWN	-0.147146	8.76444e-05	1	Autosomal gene	chr18	10X Genomics Chromium Single Cell 3′ v2
LINC00667	CD19+ B lymphocytes	0.086	UP	0.119559	0.0340359	1	Autosomal gene	chr18	10X Genomics Chromium Single Cell 3′ v2
SEC11C	CD19+ B lymphocytes	0.244	DOWN	-0.185076	0.00026036	1	Autosomal gene	chr18	10X Genomics Chromium Single Cell 3′ v2
BAX	CD19+ B lymphocytes	0.312	DOWN	-0.105669	0.010165	1	Autosomal gene	chr19	10X Genomics Chromium Single Cell 3′ v2
MKNK2	CD19+ B lymphocytes	0.176	DOWN	-0.121543	0.00926158	1	Autosomal gene	chr19	10X Genomics Chromium Single Cell 3′ v2
NOSIP	CD19+ B lymphocytes	0.281	DOWN	-0.131524	0.00680322	1	Autosomal gene	chr19	10X Genomics Chromium Single Cell 3′ v2
TGFB1	CD19+ B lymphocytes	0.2	DOWN	-0.111462	0.017687	1	Autosomal gene	chr19	10X Genomics Chromium Single Cell 3′ v2
USF2	CD19+ B lymphocytes	0.188	DOWN	-0.114274	0.00924356	1	Autosomal gene	chr19	10X Genomics Chromium Single Cell 3′ v2
ZNF428	CD19+ B lymphocytes	0.168	DOWN	-0.104899	0.00274169	1	Autosomal gene	chr19	10X Genomics Chromium Single Cell 3′ v2
AC079767,4	CD19+ B lymphocytes	0.314	DOWN	-0.107105	0.0280429	1	Autosomal gene	chr2	10X Genomics Chromium Single Cell 3′ v2
ELMOD3	CD19+ B lymphocytes	0.101	DOWN	-0.1152	0.00224707	1	Autosomal gene	chr2	10X Genomics Chromium Single Cell 3′ v2
GIGYF2	CD19+ B lymphocytes	0.069	UP	0.119447	0.024193	1	Autosomal gene	chr2	10X Genomics Chromium Single Cell 3′ v2
ITSN2	CD19+ B lymphocytes	0.398	DOWN	-0.107772	0.000217131	1	Autosomal gene	chr2	10X Genomics Chromium Single Cell 3′ v2
MZT2A	CD19+ B lymphocytes	0.361	DOWN	-0.105385	0.00801908	1	Autosomal gene	chr2	10X Genomics Chromium Single Cell 3′ v2
ODC1	CD19+ B lymphocytes	0.283	DOWN	-0.107917	0.0228334	1	Autosomal gene	chr2	10X Genomics Chromium Single Cell 3′ v2
ORC4	CD19+ B lymphocytes	0.08	UP	0.121869	0.0150302	1	Autosomal gene	chr2	10X Genomics Chromium Single Cell 3′ v2
PPM1B	CD19+ B lymphocytes	0.135	UP	0.128878	0.0293071	1	Autosomal gene	chr2	10X Genomics Chromium Single Cell 3′ v2
PTPN18	CD19+ B lymphocytes	0.187	DOWN	-0.116893	0.007467	1	Autosomal gene	chr2	10X Genomics Chromium Single Cell 3′ v2
SP140	CD19+ B lymphocytes	0.292	DOWN	-0.142213	0.00229752	1	Autosomal gene	chr2	10X Genomics Chromium Single Cell 3′ v2
UBXN4	CD19+ B lymphocytes	0.31	DOWN	-0.108309	0.00607533	1	Autosomal gene	chr2	10X Genomics Chromium Single Cell 3′ v2
ACSS1	CD19+ B lymphocytes	0.101	UP	0.119722	0.0220052	1	Autosomal gene	chr20	10X Genomics Chromium Single Cell 3′ v2
ADRM1	CD19+ B lymphocytes	0.275	DOWN	-0.109647	0.00197332	1	Autosomal gene	chr20	10X Genomics Chromium Single Cell 3′ v2
BLCAP	CD19+ B lymphocytes	0.157	UP	0.109544	0.0281309	1	Autosomal gene	chr20	10X Genomics Chromium Single Cell 3′ v2
CST3	CD19+ B lymphocytes	0.219	DOWN	-0.105716	0.00647749	1	Autosomal gene	chr20	10X Genomics Chromium Single Cell 3′ v2
ROMO1	CD19+ B lymphocytes	0.259	DOWN	-0.110521	0.01301	1	Autosomal gene	chr20	10X Genomics Chromium Single Cell 3′ v2
SCAND1	CD19+ B lymphocytes	0.283	DOWN	-0.12163	0.00647066	1	Autosomal gene	chr20	10X Genomics Chromium Single Cell 3′ v2
DOPEY2	CD19+ B lymphocytes	0.153	DOWN	-0.104281	0.0125672	1	Autosomal gene	chr21	10X Genomics Chromium Single Cell 3′ v2
IL10RB	CD19+ B lymphocytes	0.15	DOWN	-0.12004	0.00171338	1	Autosomal gene	chr21	10X Genomics Chromium Single Cell 3′ v2
ITGB2-AS1	CD19+ B lymphocytes	0.108	DOWN	-0.111939	0.0097295	1	Autosomal gene	chr21	10X Genomics Chromium Single Cell 3′ v2
CHCHD10	CD19+ B lymphocytes	0.52	DOWN	-0.143547	0.00118191	1	Autosomal gene	chr22	10X Genomics Chromium Single Cell 3′ v2
DESI1	CD19+ B lymphocytes	0.067	UP	0.102877	0.00988388	1	Autosomal gene	chr22	10X Genomics Chromium Single Cell 3′ v2
HPS4	CD19+ B lymphocytes	0.131	DOWN	-0.112116	0.006785	1	Autosomal gene	chr22	10X Genomics Chromium Single Cell 3′ v2
LGALS1	CD19+ B lymphocytes	0.421	DOWN	-0.22116	0.00537084	1	Autosomal gene	chr22	10X Genomics Chromium Single Cell 3′ v2
SMARCB1	CD19+ B lymphocytes	0.408	DOWN	-0.18253	9.00135e-05	1	Autosomal gene	chr22	10X Genomics Chromium Single Cell 3′ v2
SUN2	CD19+ B lymphocytes	0.205	DOWN	-0.127747	0.00815475	1	Autosomal gene	chr22	10X Genomics Chromium Single Cell 3′ v2
CCDC50	CD19+ B lymphocytes	0.295	DOWN	-0.135825	0.00253538	1	Autosomal gene	chr3	10X Genomics Chromium Single Cell 3′ v2
CDV3	CD19+ B lymphocytes	0.177	DOWN	-0.100414	0.0255372	1	Autosomal gene	chr3	10X Genomics Chromium Single Cell 3′ v2
FAM212A	CD19+ B lymphocytes	0.086	UP	0.105729	0.0393663	1	Autosomal gene	chr3	10X Genomics Chromium Single Cell 3′ v2
GPR160	CD19+ B lymphocytes	0.075	UP	0.150556	0.00168711	1	Autosomal gene	chr3	10X Genomics Chromium Single Cell 3′ v2
IFT57	CD19+ B lymphocytes	0.353	DOWN	-0.133261	0.000854809	1	Autosomal gene	chr3	10X Genomics Chromium Single Cell 3′ v2
KIAA1407	CD19+ B lymphocytes	0.095	UP	0.124801	0.0238995	1	Autosomal gene	chr3	10X Genomics Chromium Single Cell 3′ v2
POLR2H	CD19+ B lymphocytes	0.087	UP	0.119735	0.0183838	1	Autosomal gene	chr3	10X Genomics Chromium Single Cell 3′ v2
TKT	CD19+ B lymphocytes	0.305	DOWN	-0.114306	0.00586577	1	Autosomal gene	chr3	10X Genomics Chromium Single Cell 3′ v2
UQCRC1	CD19+ B lymphocytes	0.176	DOWN	-0.130276	0.00349131	1	Autosomal gene	chr3	10X Genomics Chromium Single Cell 3′ v2
ZMAT3	CD19+ B lymphocytes	0.067	UP	0.124259	0.0111301	1	Autosomal gene	chr3	10X Genomics Chromium Single Cell 3′ v2
IGJ	CD19+ B lymphocytes	0.289	DOWN	-0.253925	0.00483108	1	Autosomal gene	chr4	10X Genomics Chromium Single Cell 3′ v2
KLF3	CD19+ B lymphocytes	0.113	UP	0.117885	0.0334318	1	Autosomal gene	chr4	10X Genomics Chromium Single Cell 3′ v2
MRPL1	CD19+ B lymphocytes	0.137	UP	0.12625	0.0267814	1	Autosomal gene	chr4	10X Genomics Chromium Single Cell 3′ v2
PLAC8	CD19+ B lymphocytes	0.701	DOWN	-0.104695	0.000266258	1	Autosomal gene	chr4	10X Genomics Chromium Single Cell 3′ v2
SDAD1	CD19+ B lymphocytes	0.123	UP	0.119588	0.0291503	1	Autosomal gene	chr4	10X Genomics Chromium Single Cell 3′ v2
CDC42SE2	CD19+ B lymphocytes	0.34	DOWN	-0.110252	0.00977174	1	Autosomal gene	chr5	10X Genomics Chromium Single Cell 3′ v2
CTC-228N24,3	CD19+ B lymphocytes	0.098	UP	0.114412	0.0271456	1	Autosomal gene	chr5	10X Genomics Chromium Single Cell 3′ v2
MRPS30	CD19+ B lymphocytes	0.087	UP	0.113614	0.0121104	1	Autosomal gene	chr5	10X Genomics Chromium Single Cell 3′ v2
TAF9	CD19+ B lymphocytes	0.269	DOWN	-0.125328	0.00160776	1	Autosomal gene	chr5	10X Genomics Chromium Single Cell 3′ v2
UIMC1	CD19+ B lymphocytes	0.079	UP	0.108332	0.0465885	1	Autosomal gene	chr5	10X Genomics Chromium Single Cell 3′ v2
VDAC1	CD19+ B lymphocytes	0.221	DOWN	-0.186079	0.000109239	1	Autosomal gene	chr5	10X Genomics Chromium Single Cell 3′ v2
COL19A1	CD19+ B lymphocytes	0.06	UP	0.212448	0.000274757	1	Autosomal gene	chr6	10X Genomics Chromium Single Cell 3′ v2
FBXO9	CD19+ B lymphocytes	0.112	DOWN	-0.100791	0.00455831	1	Autosomal gene	chr6	10X Genomics Chromium Single Cell 3′ v2
HEBP2	CD19+ B lymphocytes	0.133	DOWN	-0.103943	0.0242004	1	Autosomal gene	chr6	10X Genomics Chromium Single Cell 3′ v2
LTV1	CD19+ B lymphocytes	0.106	DOWN	-0.101471	0.0172635	1	Autosomal gene	chr6	10X Genomics Chromium Single Cell 3′ v2
NCR3	CD19+ B lymphocytes	0.162	DOWN	-0.118224	0.00432462	1	Autosomal gene	chr6	10X Genomics Chromium Single Cell 3′ v2
RNASET2	CD19+ B lymphocytes	0.641	DOWN	-0.135276	0.00120228	1	Autosomal gene	chr6	10X Genomics Chromium Single Cell 3′ v2
TAP1	CD19+ B lymphocytes	0.261	DOWN	-0.100855	0.0198427	1	Autosomal gene	chr6	10X Genomics Chromium Single Cell 3′ v2
TCP1	CD19+ B lymphocytes	0.231	DOWN	-0.100411	0.0048403	1	Autosomal gene	chr6	10X Genomics Chromium Single Cell 3′ v2
COA1	CD19+ B lymphocytes	0.143	UP	0.132908	0.0415579	1	Autosomal gene	chr7	10X Genomics Chromium Single Cell 3′ v2
EIF3B	CD19+ B lymphocytes	0.097	UP	0.135513	0.0139672	1	Autosomal gene	chr7	10X Genomics Chromium Single Cell 3′ v2
RPA3	CD19+ B lymphocytes	0.242	DOWN	-0.108453	0.00442972	1	Autosomal gene	chr7	10X Genomics Chromium Single Cell 3′ v2
BIN3	CD19+ B lymphocytes	0.062	UP	0.131115	0.00269307	1	Autosomal gene	chr8	10X Genomics Chromium Single Cell 3′ v2
EIF4EBP1	CD19+ B lymphocytes	0.088	UP	0.104732	0.00555643	1	Autosomal gene	chr8	10X Genomics Chromium Single Cell 3′ v2
LYN	CD19+ B lymphocytes	0.305	UP	0.189083	0.00996446	1	Autosomal gene	chr8	10X Genomics Chromium Single Cell 3′ v2
PPAPDC1B	CD19+ B lymphocytes	0.308	UP	0.237351	0.0075318	1	Autosomal gene	chr8	10X Genomics Chromium Single Cell 3′ v2
AKNA	CD19+ B lymphocytes	0.242	DOWN	-0.106821	0.0107788	1	Autosomal gene	chr9	10X Genomics Chromium Single Cell 3′ v2
CBWD6	CD19+ B lymphocytes	0.094	UP	0.114373	0.0243141	1	Autosomal gene	chr9	10X Genomics Chromium Single Cell 3′ v2
FNBP1	CD19+ B lymphocytes	0.405	DOWN	-0.102339	0.000852099	1	Autosomal gene	chr9	10X Genomics Chromium Single Cell 3′ v2
KIAA0020	CD19+ B lymphocytes	0.081	UP	0.1271	0.023722	1	Autosomal gene	chr9	10X Genomics Chromium Single Cell 3′ v2
PSMD5-AS1	CD19+ B lymphocytes	0.222	DOWN	-0.136407	0.00268469	1	Autosomal gene	chr9	10X Genomics Chromium Single Cell 3′ v2
TOPORS-AS1	CD19+ B lymphocytes	0.16	DOWN	-0.107249	0.0147117	1	Autosomal gene	chr9	10X Genomics Chromium Single Cell 3′ v2
AKAP17A	CD19+ B lymphocytes	0.132	DOWN	-0.142803	0.00250193	1	PAR	chrX	10X Genomics Chromium Single Cell 3′ v2
CD99	CD19+ B lymphocytes	0.405	DOWN	-0.186226	0.000141439	1	PAR	chrX	10X Genomics Chromium Single Cell 3′ v2
LINC00685	CD19+ B lymphocytes	0.138	DOWN	-0.152273	0.000516844	1	PAR	chrX	10X Genomics Chromium Single Cell 3′ v2
P2RY8	CD19+ B lymphocytes	0.14	DOWN	-0.141378	0.000575657	1	PAR	chrX	10X Genomics Chromium Single Cell 3′ v2
SLC25A6	CD19+ CD19+ B lymphocytes	0.954	DOWN	-0.300789	7.47943e-20	9.73298e-16	PAR	chrX	10X Genomics Chromium Single Cell 3′ v2
ATP6AP2	CD19+ B lymphocytes	0.165	UP	0.153674	0.00392964	1	X gene	chrX	10X Genomics Chromium Single Cell 3′ v2
BCAP31	CD19+ B lymphocytes	0.254	DOWN	-0.103588	0.00941464	1	X gene	chrX	10X Genomics Chromium Single Cell 3′ v2
HSD17B10	CD19+ B lymphocytes	0.222	DOWN	-0.122171	0.00963835	1	X gene	chrX	10X Genomics Chromium Single Cell 3′ v2
PLP2	CD19+ B lymphocytes	0.507	DOWN	-0.131583	0.00132968	1	X gene	chrX	10X Genomics Chromium Single Cell 3′ v2
PRPS1	CD19+ B lymphocytes	0.095	UP	0.104044	0.0479771	1	X gene	chrX	10X Genomics Chromium Single Cell 3′ v2
SOWAHD	CD19+ B lymphocytes	0.109	DOWN	-0.128167	0.000837486	1	X gene	chrX	10X Genomics Chromium Single Cell 3′ v2
TSR2	CD19+ B lymphocytes	0.155	UP	0.13483	0.032787	1	X gene	chrX	10X Genomics Chromium Single Cell 3′ v2

## Sheet: Table S2d. T lymph. - scRNAseq 
Table S2d. LATE genes detected in CD4+ T lymphocytes using scRNAseq.
LATE gene name	Cell type	Normal level of expression (fraction of normal cells showing expression)	Direction of change in expression in single cells with LOY	Differential Expression (DE)	p-value (of DE)	FDR, i.e. adjusted p-value (of DE)	Location in genome	Chromosome	mRNA technology
H3F3A	CD4+ T lymphocytes	0.917	UP	0.15956	0.00237909	1	Autosomal gene	chr1	10X Genomics Chromium Single Cell 3′ v2
LDLRAP1	CD4+ T lymphocytes	0.315	DOWN	-0.123736	1.67929e-05	0.273423	Autosomal gene	chr1	10X Genomics Chromium Single Cell 3′ v2
RNF11	CD4+ T lymphocytes	0.087	UP	0.145154	5.42655e-06	0.0883551	Autosomal gene	chr1	10X Genomics Chromium Single Cell 3′ v2
GSTO1	CD4+ T lymphocytes	0.236	UP	0.175619	0.00103974	1	Autosomal gene	chr10	10X Genomics Chromium Single Cell 3′ v2
ITGB1	CD4+ T lymphocytes	0.324	UP	0.228867	0.0012756	1	Autosomal gene	chr10	10X Genomics Chromium Single Cell 3′ v2
NCOA4	CD4+ T lymphocytes	0.154	UP	0.278729	2.24618e-12	3.65723e-08	Autosomal gene	chr10	10X Genomics Chromium Single Cell 3′ v2
PRKCQ-AS1	CD4+ T lymphocytes	0.593	DOWN	-0.102863	3.05981e-06	0.0498199	Autosomal gene	chr10	10X Genomics Chromium Single Cell 3′ v2
RTKN2	CD4+ T lymphocytes	0.029	UP	0.277425	4.80277e-11	7.81986e-07	Autosomal gene	chr10	10X Genomics Chromium Single Cell 3′ v2
ATM	CD4+ T lymphocytes	0.421	DOWN	-0.102592	2.35855e-05	0.38402	Autosomal gene	chr11	10X Genomics Chromium Single Cell 3′ v2
BIRC3	CD4+ T lymphocytes	0.414	UP	0.14106	0.0439067	1	Autosomal gene	chr11	10X Genomics Chromium Single Cell 3′ v2
HBB	CD4+ T lymphocytes	0.302	UP	1.21082	2.00367e-33	3.26238e-29	Autosomal gene	chr11	10X Genomics Chromium Single Cell 3′ v2
IL10RA	CD4+ T lymphocytes	0.247	UP	0.168375	0.000308115	1	Autosomal gene	chr11	10X Genomics Chromium Single Cell 3′ v2
LAMTOR1	CD4+ T lymphocytes	0.291	UP	0.126116	0.0037289	1	Autosomal gene	chr11	10X Genomics Chromium Single Cell 3′ v2
DYNLL1	CD4+ T lymphocytes	0.384	UP	0.13542	0.0447761	1	Autosomal gene	chr12	10X Genomics Chromium Single Cell 3′ v2
TESPA1	CD4+ T lymphocytes	0.257	DOWN	-0.114872	7.47258e-06	0.121668	Autosomal gene	chr12	10X Genomics Chromium Single Cell 3′ v2
USP15	CD4+ T lymphocytes	0.241	UP	0.141231	0.000770426	1	Autosomal gene	chr12	10X Genomics Chromium Single Cell 3′ v2
ARL2BP	CD4+ T lymphocytes	0.203	DOWN	-0.106891	0.000113057	1	Autosomal gene	chr16	10X Genomics Chromium Single Cell 3′ v2
ARL6IP1	CD4+ T lymphocytes	0.279	UP	0.109662	0.0172804	1	Autosomal gene	chr16	10X Genomics Chromium Single Cell 3′ v2
HBA1	CD4+ T lymphocytes	0.103	UP	0.977927	1.12685e-14	1.83473e-10	Autosomal gene	chr16	10X Genomics Chromium Single Cell 3′ v2
HBA2	CD4+ T lymphocytes	0.216	UP	1.29643	1.45047e-31	2.36166e-27	Autosomal gene	chr16	10X Genomics Chromium Single Cell 3′ v2
PYCARD	CD4+ T lymphocytes	0.219	DOWN	-0.112696	2.12275e-05	0.345627	Autosomal gene	chr16	10X Genomics Chromium Single Cell 3′ v2
USP10	CD4+ T lymphocytes	0.225	DOWN	-0.117737	1.60522e-05	0.261361	Autosomal gene	chr16	10X Genomics Chromium Single Cell 3′ v2
CCL5	CD4+ T lymphocytes	0.178	UP	0.196079	0.000710996	1	Autosomal gene	chr17	10X Genomics Chromium Single Cell 3′ v2
CD7	CD4+ T lymphocytes	0.658	DOWN	-0.120187	3.47061e-06	0.0565084	Autosomal gene	chr17	10X Genomics Chromium Single Cell 3′ v2
HN1	CD4+ T lymphocytes	0.191	UP	0.120568	0.0099946	1	Autosomal gene	chr17	10X Genomics Chromium Single Cell 3′ v2
ILF3-AS1	CD4+ T lymphocytes	0.254	UP	0.102659	0.0418892	1	Autosomal gene	chr19	10X Genomics Chromium Single Cell 3′ v2
RAB8A	CD4+ T lymphocytes	0.139	UP	0.111361	0.00632993	1	Autosomal gene	chr19	10X Genomics Chromium Single Cell 3′ v2
TGFB1	CD4+ T lymphocytes	0.237	DOWN	-0.108727	0.000149503	1	Autosomal gene	chr19	10X Genomics Chromium Single Cell 3′ v2
TPM4	CD4+ T lymphocytes	0.141	UP	0.127906	0.034287	1	Autosomal gene	chr19	10X Genomics Chromium Single Cell 3′ v2
ZNF101	CD4+ T lymphocytes	0.169	UP	0.10434	0.0462468	1	Autosomal gene	chr19	10X Genomics Chromium Single Cell 3′ v2
GYPC	CD4+ T lymphocytes	0.514	DOWN	-0.100424	0.000239202	1	Autosomal gene	chr2	10X Genomics Chromium Single Cell 3′ v2
PTPN18	CD4+ T lymphocytes	0.101	UP	0.128894	0.00125332	1	Autosomal gene	chr2	10X Genomics Chromium Single Cell 3′ v2
RBMS1	CD4+ T lymphocytes	0.21	DOWN	-0.128343	6.46742e-06	0.105303	Autosomal gene	chr2	10X Genomics Chromium Single Cell 3′ v2
MKKS	CD4+ T lymphocytes	0.122	DOWN	-0.119433	1.67486e-05	0.272701	Autosomal gene	chr20	10X Genomics Chromium Single Cell 3′ v2
RNF114	CD4+ T lymphocytes	0.114	UP	0.121712	0.00043574	1	Autosomal gene	chr20	10X Genomics Chromium Single Cell 3′ v2
TSHZ2	CD4+ T lymphocytes	0.33	DOWN	-0.107648	9.36158e-05	1	Autosomal gene	chr20	10X Genomics Chromium Single Cell 3′ v2
YWHAH	CD4+ T lymphocytes	0.121	UP	0.140534	0.00805844	1	Autosomal gene	chr22	10X Genomics Chromium Single Cell 3′ v2
GPX1	CD4+ T lymphocytes	0.349	UP	0.238205	6.03414e-07	0.00982478	Autosomal gene	chr3	10X Genomics Chromium Single Cell 3′ v2
TIGIT	CD4+ T lymphocytes	0.056	UP	0.304457	1.06504e-16	1.73409e-12	Autosomal gene	chr3	10X Genomics Chromium Single Cell 3′ v2
FRG1	CD4+ T lymphocytes	0.193	UP	0.143961	0.00315615	1	Autosomal gene	chr4	10X Genomics Chromium Single Cell 3′ v2
PPBP	CD4+ T lymphocytes	0.089	UP	0.70373	7.53112e-23	1.22622e-18	Autosomal gene	chr4	10X Genomics Chromium Single Cell 3′ v2
HINT1	CD4+ T lymphocytes	0.954	DOWN	-0.109331	6.54842e-14	1.06621e-09	Autosomal gene	chr5	10X Genomics Chromium Single Cell 3′ v2
AIF1	CD4+ T lymphocytes	0.262	DOWN	-0.122321	0.000797216	1	Autosomal gene	chr6	10X Genomics Chromium Single Cell 3′ v2
LST1	CD4+ T lymphocytes	0.213	UP	0.118832	0.0197231	1	Autosomal gene	chr6	10X Genomics Chromium Single Cell 3′ v2
NT5C3A	CD4+ T lymphocytes	0.122	UP	0.127464	0.0142375	1	Autosomal gene	chr7	10X Genomics Chromium Single Cell 3′ v2
ANXA1	CD4+ T lymphocytes	0.497	DOWN	-0.183808	1.96041e-10	3.19194e-06	Autosomal gene	chr9	10X Genomics Chromium Single Cell 3′ v2
SMC5	CD4+ T lymphocytes	0.088	UP	0.10711	0.00528828	1	Autosomal gene	chr9	10X Genomics Chromium Single Cell 3′ v2
CD99	CD4+ T lymphocytes	0.47	DOWN	-0.18705	7.52847e-11	1.22578e-06	PAR	chrX	10X Genomics Chromium Single Cell 3′ v2
SLC25A6	CD4+ T lymphocytes	0.931	DOWN	-0.279873	5.89066e-36	9.59118e-32	PAR	chrX	10X Genomics Chromium Single Cell 3′ v2
NAA10	CD4+ T lymphocytes	0.179	UP	0.109935	0.0264928	1	X gene	chrX	10X Genomics Chromium Single Cell 3′ v2
SAT1	CD4+ T lymphocytes	0.325	UP	0.256118	7.4768e-07	0.0121737	X gene	chrX	10X Genomics Chromium Single Cell 3′ v2

## Sheet: Table S2e. NK cells -  RNAseq
Table S2e. LATE genes detected in NK cells using RNAseq.
LATE gene name	Cell type	Normal level of expression (mean number of sequencing reads in normal samples)	Direction of change in expression in as an effect of LOY	Differential Expression (DE)	p-value (of DE)	FDR, i,e, adjusted p-value (of DE)	Location in genome	Chromosome	mRNA technology
ACOT7	NK Cells	215.462	UP	0.253856	0.0214059	0.265697	Autosomal gene	chr1	Ion Ampliseq Human Gene Expression kit (Thermo Fisher Man0010742)
ADPRHL2	NK Cells	102.655	UP	0.302689	0.0114229	0.203638	Autosomal gene	chr1	Ion Ampliseq Human Gene Expression kit (Thermo Fisher Man0010742)
AKR7A2	NK Cells	286.65	UP	0.31009	0.00368877	0.121147	Autosomal gene	chr1	Ion Ampliseq Human Gene Expression kit (Thermo Fisher Man0010742)
AKR7A3	NK Cells	26.658	UP	0.208687	0.0405416	0.344682	Autosomal gene	chr1	Ion Ampliseq Human Gene Expression kit (Thermo Fisher Man0010742)
ALDH4A1	NK Cells	31.6544	UP	0.404306	0.00132076	0.071319	Autosomal gene	chr1	Ion Ampliseq Human Gene Expression kit (Thermo Fisher Man0010742)
APOA1BP	NK Cells	705.708	UP	0.27834	0.0353578	0.326391	Autosomal gene	chr1	Ion Ampliseq Human Gene Expression kit (Thermo Fisher Man0010742)
ARHGAP30	NK Cells	3111.87	UP	0.205124	0.010757	0.200344	Autosomal gene	chr1	Ion Ampliseq Human Gene Expression kit (Thermo Fisher Man0010742)
ATF3	NK Cells	12.4121	UP	0.570948	0.00961869	0.189565	Autosomal gene	chr1	Ion Ampliseq Human Gene Expression kit (Thermo Fisher Man0010742)
ATP1A1	NK Cells	2599.35	DOWN	-0.114262	0.0207451	0.263471	Autosomal gene	chr1	Ion Ampliseq Human Gene Expression kit (Thermo Fisher Man0010742)
B3GALNT2	NK Cells	199.932	UP	0.271615	0.0255239	0.283571	Autosomal gene	chr1	Ion Ampliseq Human Gene Expression kit (Thermo Fisher Man0010742)
BATF3	NK Cells	30.2849	UP	0.678758	0.0145285	0.224817	Autosomal gene	chr1	Ion Ampliseq Human Gene Expression kit (Thermo Fisher Man0010742)
BOLA1	NK Cells	68.9166	UP	0.474281	0.000808755	0.0568029	Autosomal gene	chr1	Ion Ampliseq Human Gene Expression kit (Thermo Fisher Man0010742)
C1orf122	NK Cells	99.6371	UP	0.362584	0.0327588	0.31565	Autosomal gene	chr1	Ion Ampliseq Human Gene Expression kit (Thermo Fisher Man0010742)
C1orf50	NK Cells	519.776	UP	0.290228	0.0283808	0.298369	Autosomal gene	chr1	Ion Ampliseq Human Gene Expression kit (Thermo Fisher Man0010742)
C1orf98	NK Cells	8.05637	UP	0.575272	0.00506451	0.140924	Autosomal gene	chr1	Ion Ampliseq Human Gene Expression kit (Thermo Fisher Man0010742)
C1QA	NK Cells	16.3022	UP	1.30708	0.0396677	0.342836	Autosomal gene	chr1	Ion Ampliseq Human Gene Expression kit (Thermo Fisher Man0010742)
CAMK2N1	NK Cells	31.5544	DOWN	-0.38476	0.01548	0.232879	Autosomal gene	chr1	Ion Ampliseq Human Gene Expression kit (Thermo Fisher Man0010742)
CCDC24	NK Cells	10.8844	UP	0.467899	0.00387083	0.123644	Autosomal gene	chr1	Ion Ampliseq Human Gene Expression kit (Thermo Fisher Man0010742)
CCDC28B	NK Cells	336.702	UP	0.193267	0.033599	0.318999	Autosomal gene	chr1	Ion Ampliseq Human Gene Expression kit (Thermo Fisher Man0010742)
CD2	NK Cells	2904.63	DOWN	-0.208921	0.0290515	0.300287	Autosomal gene	chr1	Ion Ampliseq Human Gene Expression kit (Thermo Fisher Man0010742)
CD244	NK Cells	2038.29	UP	0.1755	0.0311969	0.309723	Autosomal gene	chr1	Ion Ampliseq Human Gene Expression kit (Thermo Fisher Man0010742)
CEP85	NK Cells	308.797	UP	0.244634	0.00757196	0.169361	Autosomal gene	chr1	Ion Ampliseq Human Gene Expression kit (Thermo Fisher Man0010742)
COG2	NK Cells	274.72	DOWN	-0.113821	0.036374	0.332351	Autosomal gene	chr1	Ion Ampliseq Human Gene Expression kit (Thermo Fisher Man0010742)
CSRP1	NK Cells	570.171	UP	0.267281	0.0269979	0.292265	Autosomal gene	chr1	Ion Ampliseq Human Gene Expression kit (Thermo Fisher Man0010742)
CTNNBIP1	NK Cells	469.858	UP	0.475944	0.00454156	0.133917	Autosomal gene	chr1	Ion Ampliseq Human Gene Expression kit (Thermo Fisher Man0010742)
DEGS1	NK Cells	274.532	DOWN	-0.149733	0.0067291	0.15974	Autosomal gene	chr1	Ion Ampliseq Human Gene Expression kit (Thermo Fisher Man0010742)
DFFA	NK Cells	385.336	UP	0.12646	0.0419621	0.350686	Autosomal gene	chr1	Ion Ampliseq Human Gene Expression kit (Thermo Fisher Man0010742)
DHDDS	NK Cells	1713.23	UP	0.625474	0.000723806	0.0540952	Autosomal gene	chr1	Ion Ampliseq Human Gene Expression kit (Thermo Fisher Man0010742)
DHRS3	NK Cells	2449.4	UP	0.541191	0.000114645	0.022655	Autosomal gene	chr1	Ion Ampliseq Human Gene Expression kit (Thermo Fisher Man0010742)
DNAJC8	NK Cells	2478.6	DOWN	-0.129172	0.0228368	0.269763	Autosomal gene	chr1	Ion Ampliseq Human Gene Expression kit (Thermo Fisher Man0010742)
DOCK7	NK Cells	12.1857	DOWN	-0.427027	0.03788	0.336588	Autosomal gene	chr1	Ion Ampliseq Human Gene Expression kit (Thermo Fisher Man0010742)
DPH5	NK Cells	150.971	DOWN	-0.122223	0.0250584	0.280906	Autosomal gene	chr1	Ion Ampliseq Human Gene Expression kit (Thermo Fisher Man0010742)
DRAM2	NK Cells	172.302	UP	0.175482	0.0151571	0.229502	Autosomal gene	chr1	Ion Ampliseq Human Gene Expression kit (Thermo Fisher Man0010742)
DVL1	NK Cells	298.29	UP	0.185476	0.0364837	0.332351	Autosomal gene	chr1	Ion Ampliseq Human Gene Expression kit (Thermo Fisher Man0010742)
ECE1	NK Cells	561.9	UP	0.123844	0.0377808	0.336588	Autosomal gene	chr1	Ion Ampliseq Human Gene Expression kit (Thermo Fisher Man0010742)
ECHDC2	NK Cells	303.901	UP	0.181767	0.044838	0.361526	Autosomal gene	chr1	Ion Ampliseq Human Gene Expression kit (Thermo Fisher Man0010742)
EFNA4	NK Cells	62.1424	UP	0.429676	0.00841945	0.180172	Autosomal gene	chr1	Ion Ampliseq Human Gene Expression kit (Thermo Fisher Man0010742)
EPS15	NK Cells	3167.52	UP	0.21286	0.0473467	0.37048	Autosomal gene	chr1	Ion Ampliseq Human Gene Expression kit (Thermo Fisher Man0010742)
FBXO42	NK Cells	621.461	UP	0.144846	0.0146539	0.225098	Autosomal gene	chr1	Ion Ampliseq Human Gene Expression kit (Thermo Fisher Man0010742)
FBXO44	NK Cells	255.452	UP	0.202164	0.0266971	0.290573	Autosomal gene	chr1	Ion Ampliseq Human Gene Expression kit (Thermo Fisher Man0010742)
FBXO6	NK Cells	366.99	UP	0.240336	0.0334783	0.318631	Autosomal gene	chr1	Ion Ampliseq Human Gene Expression kit (Thermo Fisher Man0010742)
FCER1A	NK Cells	67.9407	DOWN	-0.84335	0.0138552	0.219774	Autosomal gene	chr1	Ion Ampliseq Human Gene Expression kit (Thermo Fisher Man0010742)
FCER1G	NK Cells	7712.39	UP	0.311649	0.0242175	0.277683	Autosomal gene	chr1	Ion Ampliseq Human Gene Expression kit (Thermo Fisher Man0010742)
FGGY	NK Cells	1789.43	UP	0.552076	0.00325737	0.113193	Autosomal gene	chr1	Ion Ampliseq Human Gene Expression kit (Thermo Fisher Man0010742)
GBP4	NK Cells	952.596	DOWN	-0.180617	0.0353637	0.326391	Autosomal gene	chr1	Ion Ampliseq Human Gene Expression kit (Thermo Fisher Man0010742)
GPR137B	NK Cells	658.701	UP	0.452993	0.00163326	0.0780418	Autosomal gene	chr1	Ion Ampliseq Human Gene Expression kit (Thermo Fisher Man0010742)
GPR89C	NK Cells	179.87	UP	0.328826	0.0405426	0.344682	Autosomal gene	chr1	Ion Ampliseq Human Gene Expression kit (Thermo Fisher Man0010742)
GUK1	NK Cells	116.821	DOWN	-0.598333	0.0318927	0.312844	Autosomal gene	chr1	Ion Ampliseq Human Gene Expression kit (Thermo Fisher Man0010742)
HES4	NK Cells	31.1243	UP	1.21009	7.18094e-10	1.67445e-06	Autosomal gene	chr1	Ion Ampliseq Human Gene Expression kit (Thermo Fisher Man0010742)
HHLA3	NK Cells	39.032	UP	0.285236	0.00129556	0.0707276	Autosomal gene	chr1	Ion Ampliseq Human Gene Expression kit (Thermo Fisher Man0010742)
HIST2H2AB	NK Cells	1369.79	UP	0.535202	0.00536196	0.143783	Autosomal gene	chr1	Ion Ampliseq Human Gene Expression kit (Thermo Fisher Man0010742)
HIST2H2BE	NK Cells	9902.17	UP	0.368642	0.0457368	0.365328	Autosomal gene	chr1	Ion Ampliseq Human Gene Expression kit (Thermo Fisher Man0010742)
HIST2H3D	NK Cells	403.141	UP	0.731108	2.94189e-05	0.00879474	Autosomal gene	chr1	Ion Ampliseq Human Gene Expression kit (Thermo Fisher Man0010742)
HIST3H2A	NK Cells	152.504	UP	0.413447	0.0116096	0.205708	Autosomal gene	chr1	Ion Ampliseq Human Gene Expression kit (Thermo Fisher Man0010742)
HIST3H2BB	NK Cells	313.484	UP	0.436571	0.00418139	0.129358	Autosomal gene	chr1	Ion Ampliseq Human Gene Expression kit (Thermo Fisher Man0010742)
HYI	NK Cells	54.1491	DOWN	-0.215972	0.041507	0.348718	Autosomal gene	chr1	Ion Ampliseq Human Gene Expression kit (Thermo Fisher Man0010742)
IARS2	NK Cells	686.561	DOWN	-0.148564	0.0489046	0.374728	Autosomal gene	chr1	Ion Ampliseq Human Gene Expression kit (Thermo Fisher Man0010742)
IFFO2	NK Cells	815.242	DOWN	-0.21802	0.000319687	0.0369033	Autosomal gene	chr1	Ion Ampliseq Human Gene Expression kit (Thermo Fisher Man0010742)
IFI44	NK Cells	229.521	UP	0.415779	0.0438423	0.358156	Autosomal gene	chr1	Ion Ampliseq Human Gene Expression kit (Thermo Fisher Man0010742)
IFI6	NK Cells	1626.91	UP	0.283312	0.0295921	0.302379	Autosomal gene	chr1	Ion Ampliseq Human Gene Expression kit (Thermo Fisher Man0010742)
IL28RA	NK Cells	12.5354	DOWN	-0.77276	0.0344396	0.322531	Autosomal gene	chr1	Ion Ampliseq Human Gene Expression kit (Thermo Fisher Man0010742)
IPO13	NK Cells	370.471	UP	0.186171	0.0351289	0.325829	Autosomal gene	chr1	Ion Ampliseq Human Gene Expression kit (Thermo Fisher Man0010742)
IRF2BP2	NK Cells	817.882	DOWN	-0.130779	0.044742	0.361423	Autosomal gene	chr1	Ion Ampliseq Human Gene Expression kit (Thermo Fisher Man0010742)
ISG15	NK Cells	805.16	UP	0.377616	0.0243685	0.278541	Autosomal gene	chr1	Ion Ampliseq Human Gene Expression kit (Thermo Fisher Man0010742)
JMJD4	NK Cells	222.568	UP	0.220003	0.043991	0.358496	Autosomal gene	chr1	Ion Ampliseq Human Gene Expression kit (Thermo Fisher Man0010742)
JUN	NK Cells	10.1966	UP	0.405102	0.0196023	0.258826	Autosomal gene	chr1	Ion Ampliseq Human Gene Expression kit (Thermo Fisher Man0010742)
KCNA3	NK Cells	583.877	DOWN	-0.327613	0.00258924	0.0985598	Autosomal gene	chr1	Ion Ampliseq Human Gene Expression kit (Thermo Fisher Man0010742)
KCNAB2	NK Cells	3070.96	UP	0.176495	0.0205141	0.263317	Autosomal gene	chr1	Ion Ampliseq Human Gene Expression kit (Thermo Fisher Man0010742)
KMO	NK Cells	3.80696	UP	0.652928	0.038584	0.338687	Autosomal gene	chr1	Ion Ampliseq Human Gene Expression kit (Thermo Fisher Man0010742)
L1TD1	NK Cells	5.64788	UP	1.62169	0.00505638	0.140924	Autosomal gene	chr1	Ion Ampliseq Human Gene Expression kit (Thermo Fisher Man0010742)
LINC00467	NK Cells	21.4916	UP	0.340883	0.000437716	0.041932	Autosomal gene	chr1	Ion Ampliseq Human Gene Expression kit (Thermo Fisher Man0010742)
LINC00623	NK Cells	1014.86	UP	0.227025	0.0191927	0.256608	Autosomal gene	chr1	Ion Ampliseq Human Gene Expression kit (Thermo Fisher Man0010742)
LOC100129924	NK Cells	4.61466	UP	0.576494	0.0335852	0.318999	Autosomal gene	chr1	Ion Ampliseq Human Gene Expression kit (Thermo Fisher Man0010742)
LOC100506023	NK Cells	373.312	UP	0.223402	0.0273662	0.294067	Autosomal gene	chr1	Ion Ampliseq Human Gene Expression kit (Thermo Fisher Man0010742)
LOC148413	NK Cells	212.817	UP	0.164321	0.0221871	0.267442	Autosomal gene	chr1	Ion Ampliseq Human Gene Expression kit (Thermo Fisher Man0010742)
LOC728431	NK Cells	80.2029	UP	0.296852	0.0300314	0.303518	Autosomal gene	chr1	Ion Ampliseq Human Gene Expression kit (Thermo Fisher Man0010742)
LOC728875	NK Cells	958.956	UP	0.237346	0.0163312	0.241543	Autosomal gene	chr1	Ion Ampliseq Human Gene Expression kit (Thermo Fisher Man0010742)
LSM10	NK Cells	162.583	UP	0.393717	0.00644403	0.156394	Autosomal gene	chr1	Ion Ampliseq Human Gene Expression kit (Thermo Fisher Man0010742)
LY9	NK Cells	101.611	DOWN	-0.240578	0.0139349	0.219774	Autosomal gene	chr1	Ion Ampliseq Human Gene Expression kit (Thermo Fisher Man0010742)
LZIC	NK Cells	1051.62	UP	0.400199	0.00478982	0.136874	Autosomal gene	chr1	Ion Ampliseq Human Gene Expression kit (Thermo Fisher Man0010742)
MAD2L2	NK Cells	542.525	UP	0.370166	0.00729229	0.166056	Autosomal gene	chr1	Ion Ampliseq Human Gene Expression kit (Thermo Fisher Man0010742)
MARCKSL1	NK Cells	49.824	UP	0.640261	6.01162e-05	0.0140179	Autosomal gene	chr1	Ion Ampliseq Human Gene Expression kit (Thermo Fisher Man0010742)
MCOLN2	NK Cells	94.1467	DOWN	-0.920379	0.000167111	0.0286522	Autosomal gene	chr1	Ion Ampliseq Human Gene Expression kit (Thermo Fisher Man0010742)
MIIP	NK Cells	478.55	UP	0.376492	0.00160315	0.0769602	Autosomal gene	chr1	Ion Ampliseq Human Gene Expression kit (Thermo Fisher Man0010742)
MMACHC	NK Cells	104.468	UP	0.17417	0.0418943	0.350643	Autosomal gene	chr1	Ion Ampliseq Human Gene Expression kit (Thermo Fisher Man0010742)
MOV10	NK Cells	559.858	UP	0.199403	0.00604407	0.151544	Autosomal gene	chr1	Ion Ampliseq Human Gene Expression kit (Thermo Fisher Man0010742)
MRPL55	NK Cells	178.433	UP	0.330853	0.0111348	0.201609	Autosomal gene	chr1	Ion Ampliseq Human Gene Expression kit (Thermo Fisher Man0010742)
MTHFR	NK Cells	612.241	UP	0.185675	0.00373349	0.122272	Autosomal gene	chr1	Ion Ampliseq Human Gene Expression kit (Thermo Fisher Man0010742)
MYCL1	NK Cells	18.332	DOWN	-1.2258	0.000258347	0.0338434	Autosomal gene	chr1	Ion Ampliseq Human Gene Expression kit (Thermo Fisher Man0010742)
NCDN	NK Cells	169.932	UP	0.211007	0.0124398	0.21204	Autosomal gene	chr1	Ion Ampliseq Human Gene Expression kit (Thermo Fisher Man0010742)
NFYC	NK Cells	500.521	UP	0.107859	0.0343321	0.322382	Autosomal gene	chr1	Ion Ampliseq Human Gene Expression kit (Thermo Fisher Man0010742)
NIPAL3	NK Cells	569.704	DOWN	-0.170489	0.00529023	0.143783	Autosomal gene	chr1	Ion Ampliseq Human Gene Expression kit (Thermo Fisher Man0010742)
NPHP4	NK Cells	93.6149	UP	0.371757	0.00141195	0.0728406	Autosomal gene	chr1	Ion Ampliseq Human Gene Expression kit (Thermo Fisher Man0010742)
NSUN4	NK Cells	193.199	UP	0.330436	0.00119398	0.0679053	Autosomal gene	chr1	Ion Ampliseq Human Gene Expression kit (Thermo Fisher Man0010742)
NUDC	NK Cells	2186.28	UP	0.525792	0.00259524	0.0985598	Autosomal gene	chr1	Ion Ampliseq Human Gene Expression kit (Thermo Fisher Man0010742)
OBSCN	NK Cells	33.359	UP	0.398734	0.0109675	0.201448	Autosomal gene	chr1	Ion Ampliseq Human Gene Expression kit (Thermo Fisher Man0010742)
OTUD7B	NK Cells	296.002	UP	0.208686	0.0312145	0.309723	Autosomal gene	chr1	Ion Ampliseq Human Gene Expression kit (Thermo Fisher Man0010742)
PADI2	NK Cells	23.5852	DOWN	-1.02157	0.00137593	0.0717456	Autosomal gene	chr1	Ion Ampliseq Human Gene Expression kit (Thermo Fisher Man0010742)
PARP1	NK Cells	1852.23	DOWN	-0.136911	0.0085587	0.180772	Autosomal gene	chr1	Ion Ampliseq Human Gene Expression kit (Thermo Fisher Man0010742)
PDE4B	NK Cells	228.97	DOWN	-0.381467	0.0442577	0.359594	Autosomal gene	chr1	Ion Ampliseq Human Gene Expression kit (Thermo Fisher Man0010742)
PEX10	NK Cells	118.59	UP	0.206582	0.00937754	0.189565	Autosomal gene	chr1	Ion Ampliseq Human Gene Expression kit (Thermo Fisher Man0010742)
PIK3C2B	NK Cells	178.931	DOWN	-0.11636	0.0372349	0.33598	Autosomal gene	chr1	Ion Ampliseq Human Gene Expression kit (Thermo Fisher Man0010742)
PRPF38B	NK Cells	1356.5	UP	0.290428	0.000332177	0.0372389	Autosomal gene	chr1	Ion Ampliseq Human Gene Expression kit (Thermo Fisher Man0010742)
PTPN22	NK Cells	2641.41	UP	0.363581	0.00406533	0.127154	Autosomal gene	chr1	Ion Ampliseq Human Gene Expression kit (Thermo Fisher Man0010742)
PUM1	NK Cells	803.602	DOWN	-0.157804	0.00812505	0.176735	Autosomal gene	chr1	Ion Ampliseq Human Gene Expression kit (Thermo Fisher Man0010742)
PUSL1	NK Cells	90.5037	UP	0.216133	0.0170252	0.244756	Autosomal gene	chr1	Ion Ampliseq Human Gene Expression kit (Thermo Fisher Man0010742)
RCSD1	NK Cells	1398.43	DOWN	-0.0864741	0.040371	0.344682	Autosomal gene	chr1	Ion Ampliseq Human Gene Expression kit (Thermo Fisher Man0010742)
RHOC	NK Cells	4388.59	UP	0.306763	0.0131132	0.215367	Autosomal gene	chr1	Ion Ampliseq Human Gene Expression kit (Thermo Fisher Man0010742)
RIT1	NK Cells	799.287	UP	0.268163	0.00976864	0.190483	Autosomal gene	chr1	Ion Ampliseq Human Gene Expression kit (Thermo Fisher Man0010742)
RNF115	NK Cells	787.906	DOWN	-0.158791	0.0253464	0.282569	Autosomal gene	chr1	Ion Ampliseq Human Gene Expression kit (Thermo Fisher Man0010742)
RNF207	NK Cells	17.0609	UP	0.731967	0.00257709	0.0985126	Autosomal gene	chr1	Ion Ampliseq Human Gene Expression kit (Thermo Fisher Man0010742)
RNPEP	NK Cells	738.84	UP	0.238799	0.0190305	0.256004	Autosomal gene	chr1	Ion Ampliseq Human Gene Expression kit (Thermo Fisher Man0010742)
RSBN1	NK Cells	448.102	DOWN	-0.160925	0.0267764	0.290676	Autosomal gene	chr1	Ion Ampliseq Human Gene Expression kit (Thermo Fisher Man0010742)
S100A8	NK Cells	171.188	DOWN	-0.564663	0.0265299	0.289498	Autosomal gene	chr1	Ion Ampliseq Human Gene Expression kit (Thermo Fisher Man0010742)
S100A9	NK Cells	145.664	DOWN	-0.582544	0.0122133	0.210332	Autosomal gene	chr1	Ion Ampliseq Human Gene Expression kit (Thermo Fisher Man0010742)
SCARNA1	NK Cells	117.304	UP	0.512857	0.00117744	0.0675905	Autosomal gene	chr1	Ion Ampliseq Human Gene Expression kit (Thermo Fisher Man0010742)
SCARNA3	NK Cells	1018.57	UP	0.593278	0.000257153	0.0338434	Autosomal gene	chr1	Ion Ampliseq Human Gene Expression kit (Thermo Fisher Man0010742)
SCMH1	NK Cells	119.948	DOWN	-0.261588	0.000186767	0.0295092	Autosomal gene	chr1	Ion Ampliseq Human Gene Expression kit (Thermo Fisher Man0010742)
SDF4	NK Cells	7805.59	UP	0.733306	4.30658e-05	0.0112134	Autosomal gene	chr1	Ion Ampliseq Human Gene Expression kit (Thermo Fisher Man0010742)
SLC16A1	NK Cells	73.942	DOWN	-0.261458	0.00225617	0.0938239	Autosomal gene	chr1	Ion Ampliseq Human Gene Expression kit (Thermo Fisher Man0010742)
SLC30A7	NK Cells	850.956	UP	0.172341	0.0379376	0.336588	Autosomal gene	chr1	Ion Ampliseq Human Gene Expression kit (Thermo Fisher Man0010742)
SNHG12	NK Cells	124.059	DOWN	-0.217371	0.0111992	0.202123	Autosomal gene	chr1	Ion Ampliseq Human Gene Expression kit (Thermo Fisher Man0010742)
SNORA14B	NK Cells	684.368	UP	0.718365	0.000214568	0.0300301	Autosomal gene	chr1	Ion Ampliseq Human Gene Expression kit (Thermo Fisher Man0010742)
SNORA16A	NK Cells	9940.93	UP	0.800118	0.000502325	0.0444056	Autosomal gene	chr1	Ion Ampliseq Human Gene Expression kit (Thermo Fisher Man0010742)
SNORA42	NK Cells	465.913	UP	0.374543	0.0111391	0.201609	Autosomal gene	chr1	Ion Ampliseq Human Gene Expression kit (Thermo Fisher Man0010742)
SNORA55	NK Cells	152.188	UP	0.219994	0.00489236	0.13849	Autosomal gene	chr1	Ion Ampliseq Human Gene Expression kit (Thermo Fisher Man0010742)
SNORA59A	NK Cells	82.2997	UP	0.57352	0.000178581	0.0295092	Autosomal gene	chr1	Ion Ampliseq Human Gene Expression kit (Thermo Fisher Man0010742)
SNORA66	NK Cells	632.528	UP	0.499378	0.000305446	0.0363081	Autosomal gene	chr1	Ion Ampliseq Human Gene Expression kit (Thermo Fisher Man0010742)
SNORA77	NK Cells	214.805	UP	0.383964	0.00326209	0.113193	Autosomal gene	chr1	Ion Ampliseq Human Gene Expression kit (Thermo Fisher Man0010742)
SORT1	NK Cells	71.4639	UP	0.539025	0.00994229	0.192874	Autosomal gene	chr1	Ion Ampliseq Human Gene Expression kit (Thermo Fisher Man0010742)
SPATA6	NK Cells	12.3397	UP	0.482905	0.00147818	0.0739659	Autosomal gene	chr1	Ion Ampliseq Human Gene Expression kit (Thermo Fisher Man0010742)
SPHAR	NK Cells	42.1451	DOWN	-0.392421	0.0204417	0.262858	Autosomal gene	chr1	Ion Ampliseq Human Gene Expression kit (Thermo Fisher Man0010742)
STX6	NK Cells	4250.04	UP	0.353854	0.03804	0.336588	Autosomal gene	chr1	Ion Ampliseq Human Gene Expression kit (Thermo Fisher Man0010742)
SYT11	NK Cells	1360.71	DOWN	-0.139733	0.035664	0.328182	Autosomal gene	chr1	Ion Ampliseq Human Gene Expression kit (Thermo Fisher Man0010742)
TBCE	NK Cells	307.792	UP	0.22301	0.0385498	0.338687	Autosomal gene	chr1	Ion Ampliseq Human Gene Expression kit (Thermo Fisher Man0010742)
TCEA3	NK Cells	85.4531	UP	0.819367	0.00542205	0.143783	Autosomal gene	chr1	Ion Ampliseq Human Gene Expression kit (Thermo Fisher Man0010742)
TFAP2E	NK Cells	99.4899	UP	0.280715	0.000851046	0.0583667	Autosomal gene	chr1	Ion Ampliseq Human Gene Expression kit (Thermo Fisher Man0010742)
TIPRL	NK Cells	396.636	UP	0.0928531	0.0411064	0.348317	Autosomal gene	chr1	Ion Ampliseq Human Gene Expression kit (Thermo Fisher Man0010742)
TMEM234	NK Cells	93.4594	UP	0.210528	0.0238386	0.275455	Autosomal gene	chr1	Ion Ampliseq Human Gene Expression kit (Thermo Fisher Man0010742)
TMEM53	NK Cells	62.8571	UP	0.233098	0.0497992	0.376786	Autosomal gene	chr1	Ion Ampliseq Human Gene Expression kit (Thermo Fisher Man0010742)
TNFRSF25	NK Cells	180.795	UP	0.234864	0.0403801	0.344682	Autosomal gene	chr1	Ion Ampliseq Human Gene Expression kit (Thermo Fisher Man0010742)
TNFRSF9	NK Cells	81.3056	DOWN	-0.404614	0.0469521	0.369375	Autosomal gene	chr1	Ion Ampliseq Human Gene Expression kit (Thermo Fisher Man0010742)
TOMM20	NK Cells	677.887	DOWN	-0.128114	0.00197511	0.0865536	Autosomal gene	chr1	Ion Ampliseq Human Gene Expression kit (Thermo Fisher Man0010742)
TOMM40L	NK Cells	229.299	UP	0.198593	0.0297007	0.302958	Autosomal gene	chr1	Ion Ampliseq Human Gene Expression kit (Thermo Fisher Man0010742)
TRIM11	NK Cells	471.807	UP	0.317736	0.000185411	0.0295092	Autosomal gene	chr1	Ion Ampliseq Human Gene Expression kit (Thermo Fisher Man0010742)
TTC13	NK Cells	1265.8	UP	0.181001	0.0493537	0.375728	Autosomal gene	chr1	Ion Ampliseq Human Gene Expression kit (Thermo Fisher Man0010742)
UBXN11	NK Cells	19.5801	UP	0.527229	0.000774619	0.0560949	Autosomal gene	chr1	Ion Ampliseq Human Gene Expression kit (Thermo Fisher Man0010742)
USF1	NK Cells	396.095	UP	0.180905	0.0486829	0.373983	Autosomal gene	chr1	Ion Ampliseq Human Gene Expression kit (Thermo Fisher Man0010742)
WDR77	NK Cells	433.899	UP	0.120779	0.0244537	0.27893	Autosomal gene	chr1	Ion Ampliseq Human Gene Expression kit (Thermo Fisher Man0010742)
XKR8	NK Cells	141.234	UP	0.186331	0.0247608	0.2794	Autosomal gene	chr1	Ion Ampliseq Human Gene Expression kit (Thermo Fisher Man0010742)
YY1AP1	NK Cells	87.0963	UP	0.499244	0.0271146	0.293255	Autosomal gene	chr1	Ion Ampliseq Human Gene Expression kit (Thermo Fisher Man0010742)
ZBTB17	NK Cells	285.11	UP	0.188185	0.0473351	0.37048	Autosomal gene	chr1	Ion Ampliseq Human Gene Expression kit (Thermo Fisher Man0010742)
ZC3H12A	NK Cells	303.083	UP	0.251532	0.00449531	0.133709	Autosomal gene	chr1	Ion Ampliseq Human Gene Expression kit (Thermo Fisher Man0010742)
ZCCHC17	NK Cells	1385.62	UP	0.291138	0.00850794	0.180353	Autosomal gene	chr1	Ion Ampliseq Human Gene Expression kit (Thermo Fisher Man0010742)
ZFYVE9	NK Cells	19.3552	DOWN	-0.450077	0.00686002	0.160584	Autosomal gene	chr1	Ion Ampliseq Human Gene Expression kit (Thermo Fisher Man0010742)
ZNF124	NK Cells	1313.6	UP	0.490635	0.00654052	0.158207	Autosomal gene	chr1	Ion Ampliseq Human Gene Expression kit (Thermo Fisher Man0010742)
ZNF593	NK Cells	124.472	UP	0.369183	0.0119764	0.20872	Autosomal gene	chr1	Ion Ampliseq Human Gene Expression kit (Thermo Fisher Man0010742)
ZNF684	NK Cells	192.685	UP	0.291631	0.0189937	0.256004	Autosomal gene	chr1	Ion Ampliseq Human Gene Expression kit (Thermo Fisher Man0010742)
ADAMTS14	NK Cells	14.4132	UP	0.361387	0.0246588	0.27893	Autosomal gene	chr10	Ion Ampliseq Human Gene Expression kit (Thermo Fisher Man0010742)
ADD3	NK Cells	2318.34	DOWN	-0.150123	0.0292083	0.300287	Autosomal gene	chr10	Ion Ampliseq Human Gene Expression kit (Thermo Fisher Man0010742)
AKR1E2	NK Cells	7.63672	UP	1.44988	1.14494e-05	0.00494403	Autosomal gene	chr10	Ion Ampliseq Human Gene Expression kit (Thermo Fisher Man0010742)
BMS1P1	NK Cells	62.4994	UP	0.268677	0.0245349	0.27893	Autosomal gene	chr10	Ion Ampliseq Human Gene Expression kit (Thermo Fisher Man0010742)
BMS1P4	NK Cells	337.155	UP	0.163614	0.00669239	0.15974	Autosomal gene	chr10	Ion Ampliseq Human Gene Expression kit (Thermo Fisher Man0010742)
C10orf11	NK Cells	46.5887	UP	0.495058	0.0119215	0.208135	Autosomal gene	chr10	Ion Ampliseq Human Gene Expression kit (Thermo Fisher Man0010742)
COMTD1	NK Cells	54.76	UP	0.3304	0.0257639	0.284183	Autosomal gene	chr10	Ion Ampliseq Human Gene Expression kit (Thermo Fisher Man0010742)
CREM	NK Cells	37.4391	UP	0.304922	0.0353854	0.326391	Autosomal gene	chr10	Ion Ampliseq Human Gene Expression kit (Thermo Fisher Man0010742)
DHTKD1	NK Cells	237.866	UP	0.358242	0.00720958	0.16514	Autosomal gene	chr10	Ion Ampliseq Human Gene Expression kit (Thermo Fisher Man0010742)
DNA2	NK Cells	698.256	UP	0.511082	0.0016803	0.0786772	Autosomal gene	chr10	Ion Ampliseq Human Gene Expression kit (Thermo Fisher Man0010742)
ENTPD1	NK Cells	14.8996	DOWN	-0.498696	0.0271872	0.293768	Autosomal gene	chr10	Ion Ampliseq Human Gene Expression kit (Thermo Fisher Man0010742)
EXOSC1	NK Cells	4232.22	UP	0.582453	0.00112934	0.0655071	Autosomal gene	chr10	Ion Ampliseq Human Gene Expression kit (Thermo Fisher Man0010742)
FBXW4	NK Cells	8734.37	UP	0.509997	0.0148274	0.227196	Autosomal gene	chr10	Ion Ampliseq Human Gene Expression kit (Thermo Fisher Man0010742)
FZD8	NK Cells	23.3416	UP	0.377447	0.0275074	0.295031	Autosomal gene	chr10	Ion Ampliseq Human Gene Expression kit (Thermo Fisher Man0010742)
H2AFY2	NK Cells	27.7973	DOWN	-0.468898	0.000234038	0.0321017	Autosomal gene	chr10	Ion Ampliseq Human Gene Expression kit (Thermo Fisher Man0010742)
HPS1	NK Cells	886.786	UP	0.37766	0.000298271	0.0363081	Autosomal gene	chr10	Ion Ampliseq Human Gene Expression kit (Thermo Fisher Man0010742)
ITGB1	NK Cells	1813.42	DOWN	-0.221535	0.0228363	0.269763	Autosomal gene	chr10	Ion Ampliseq Human Gene Expression kit (Thermo Fisher Man0010742)
KNDC1	NK Cells	7.84311	UP	1.24589	0.00676176	0.15974	Autosomal gene	chr10	Ion Ampliseq Human Gene Expression kit (Thermo Fisher Man0010742)
LHPP	NK Cells	209.035	UP	0.180722	0.0457482	0.365328	Autosomal gene	chr10	Ion Ampliseq Human Gene Expression kit (Thermo Fisher Man0010742)
LIPN	NK Cells	28.3844	UP	0.884885	0.0272525	0.294067	Autosomal gene	chr10	Ion Ampliseq Human Gene Expression kit (Thermo Fisher Man0010742)
LOC387723	NK Cells	24.6583	UP	0.30252	0.00964169	0.189565	Autosomal gene	chr10	Ion Ampliseq Human Gene Expression kit (Thermo Fisher Man0010742)
LOC399744	NK Cells	14.9608	DOWN	-0.423034	0.0494999	0.375728	Autosomal gene	chr10	Ion Ampliseq Human Gene Expression kit (Thermo Fisher Man0010742)
LOC619207	NK Cells	19.8531	UP	0.366891	0.00576388	0.1485	Autosomal gene	chr10	Ion Ampliseq Human Gene Expression kit (Thermo Fisher Man0010742)
LOC642361	NK Cells	57.4489	UP	0.231775	0.0231137	0.271382	Autosomal gene	chr10	Ion Ampliseq Human Gene Expression kit (Thermo Fisher Man0010742)
METTL10	NK Cells	110.066	UP	0.224354	0.0427114	0.352346	Autosomal gene	chr10	Ion Ampliseq Human Gene Expression kit (Thermo Fisher Man0010742)
MICU1	NK Cells	428.825	DOWN	-0.107523	0.0209608	0.264665	Autosomal gene	chr10	Ion Ampliseq Human Gene Expression kit (Thermo Fisher Man0010742)
NOLC1	NK Cells	2139.24	UP	0.263457	0.0174804	0.247497	Autosomal gene	chr10	Ion Ampliseq Human Gene Expression kit (Thermo Fisher Man0010742)
NPM3	NK Cells	87.8558	UP	0.360782	0.00708449	0.162915	Autosomal gene	chr10	Ion Ampliseq Human Gene Expression kit (Thermo Fisher Man0010742)
OAT	NK Cells	290.405	DOWN	-0.117335	0.043927	0.358394	Autosomal gene	chr10	Ion Ampliseq Human Gene Expression kit (Thermo Fisher Man0010742)
PAOX	NK Cells	73.9772	UP	0.259627	0.0187987	0.255068	Autosomal gene	chr10	Ion Ampliseq Human Gene Expression kit (Thermo Fisher Man0010742)
PDCD4	NK Cells	2690.58	DOWN	-0.195687	0.00490778	0.138547	Autosomal gene	chr10	Ion Ampliseq Human Gene Expression kit (Thermo Fisher Man0010742)
PRKCQ	NK Cells	687.934	DOWN	-0.373573	0.00738295	0.166817	Autosomal gene	chr10	Ion Ampliseq Human Gene Expression kit (Thermo Fisher Man0010742)
RNLS	NK Cells	70.3206	UP	0.205372	0.0462773	0.366895	Autosomal gene	chr10	Ion Ampliseq Human Gene Expression kit (Thermo Fisher Man0010742)
RRP12	NK Cells	182.428	UP	0.428905	0.000375936	0.0400619	Autosomal gene	chr10	Ion Ampliseq Human Gene Expression kit (Thermo Fisher Man0010742)
RSU1	NK Cells	1675.66	UP	0.155553	0.0135356	0.217563	Autosomal gene	chr10	Ion Ampliseq Human Gene Expression kit (Thermo Fisher Man0010742)
SFMBT2	NK Cells	4433.2	UP	0.504655	0.00208373	0.0896463	Autosomal gene	chr10	Ion Ampliseq Human Gene Expression kit (Thermo Fisher Man0010742)
SNORA12	NK Cells	8743.41	UP	0.554896	0.00467172	0.135155	Autosomal gene	chr10	Ion Ampliseq Human Gene Expression kit (Thermo Fisher Man0010742)
STK32C	NK Cells	245.029	UP	0.326875	0.0411085	0.348317	Autosomal gene	chr10	Ion Ampliseq Human Gene Expression kit (Thermo Fisher Man0010742)
TBC1D12	NK Cells	34.9552	UP	0.721475	0.0015178	0.0749831	Autosomal gene	chr10	Ion Ampliseq Human Gene Expression kit (Thermo Fisher Man0010742)
TCF7L2	NK Cells	79.1627	UP	0.397687	0.0420827	0.350686	Autosomal gene	chr10	Ion Ampliseq Human Gene Expression kit (Thermo Fisher Man0010742)
TMEM180	NK Cells	215.731	UP	0.504662	1.31425e-05	0.00528373	Autosomal gene	chr10	Ion Ampliseq Human Gene Expression kit (Thermo Fisher Man0010742)
TRIM8	NK Cells	1180.06	UP	0.19369	0.016618	0.242458	Autosomal gene	chr10	Ion Ampliseq Human Gene Expression kit (Thermo Fisher Man0010742)
TRUB1	NK Cells	199.476	UP	0.124542	0.0402832	0.344682	Autosomal gene	chr10	Ion Ampliseq Human Gene Expression kit (Thermo Fisher Man0010742)
TUBGCP2	NK Cells	290.823	DOWN	-0.154516	0.00155459	0.0763209	Autosomal gene	chr10	Ion Ampliseq Human Gene Expression kit (Thermo Fisher Man0010742)
XPNPEP1	NK Cells	307.717	UP	0.195803	0.00198957	0.0865536	Autosomal gene	chr10	Ion Ampliseq Human Gene Expression kit (Thermo Fisher Man0010742)
ZFYVE27	NK Cells	309.527	UP	0.184129	0.0256996	0.283742	Autosomal gene	chr10	Ion Ampliseq Human Gene Expression kit (Thermo Fisher Man0010742)
ZNF438	NK Cells	29.8929	DOWN	-0.238001	0.0329146	0.316513	Autosomal gene	chr10	Ion Ampliseq Human Gene Expression kit (Thermo Fisher Man0010742)
ZNF485	NK Cells	87.154	UP	0.254057	0.0429231	0.35292	Autosomal gene	chr10	Ion Ampliseq Human Gene Expression kit (Thermo Fisher Man0010742)
ZNF511	NK Cells	190.916	UP	0.386283	0.00587168	0.149796	Autosomal gene	chr10	Ion Ampliseq Human Gene Expression kit (Thermo Fisher Man0010742)
ADRBK1	NK Cells	3833	UP	0.170335	0.0484786	0.373607	Autosomal gene	chr11	Ion Ampliseq Human Gene Expression kit (Thermo Fisher Man0010742)
AIP	NK Cells	1448.71	UP	0.342672	0.0117161	0.207282	Autosomal gene	chr11	Ion Ampliseq Human Gene Expression kit (Thermo Fisher Man0010742)
ALDH3B1	NK Cells	69.6088	UP	0.647316	0.00198519	0.0865536	Autosomal gene	chr11	Ion Ampliseq Human Gene Expression kit (Thermo Fisher Man0010742)
AMPD3	NK Cells	90.7214	DOWN	-0.302874	0.0136072	0.217563	Autosomal gene	chr11	Ion Ampliseq Human Gene Expression kit (Thermo Fisher Man0010742)
ANKRD13D	NK Cells	353.435	UP	0.197049	0.0249597	0.280082	Autosomal gene	chr11	Ion Ampliseq Human Gene Expression kit (Thermo Fisher Man0010742)
ARHGAP32	NK Cells	19.3117	UP	0.409688	0.0110344	0.201448	Autosomal gene	chr11	Ion Ampliseq Human Gene Expression kit (Thermo Fisher Man0010742)
ARRB1	NK Cells	1005.19	UP	0.146967	0.0392399	0.340898	Autosomal gene	chr11	Ion Ampliseq Human Gene Expression kit (Thermo Fisher Man0010742)
BBS1	NK Cells	72.4273	UP	0.209696	0.00992231	0.192807	Autosomal gene	chr11	Ion Ampliseq Human Gene Expression kit (Thermo Fisher Man0010742)
BRMS1	NK Cells	608.437	UP	0.315971	0.0120883	0.209229	Autosomal gene	chr11	Ion Ampliseq Human Gene Expression kit (Thermo Fisher Man0010742)
BSCL2	NK Cells	245.553	UP	0.385956	0.000940706	0.0589661	Autosomal gene	chr11	Ion Ampliseq Human Gene Expression kit (Thermo Fisher Man0010742)
C11orf84	NK Cells	173.73	UP	0.43949	5.26269e-05	0.0130548	Autosomal gene	chr11	Ion Ampliseq Human Gene Expression kit (Thermo Fisher Man0010742)
C2CD2L	NK Cells	115.943	UP	0.352645	0.000574233	0.0474306	Autosomal gene	chr11	Ion Ampliseq Human Gene Expression kit (Thermo Fisher Man0010742)
CABP4	NK Cells	10.4575	UP	0.495331	0.0145392	0.224817	Autosomal gene	chr11	Ion Ampliseq Human Gene Expression kit (Thermo Fisher Man0010742)
CADM1	NK Cells	104.218	DOWN	-0.770908	0.000895112	0.058938	Autosomal gene	chr11	Ion Ampliseq Human Gene Expression kit (Thermo Fisher Man0010742)
CCDC85B	NK Cells	1004.72	UP	0.441373	0.00164855	0.0784507	Autosomal gene	chr11	Ion Ampliseq Human Gene Expression kit (Thermo Fisher Man0010742)
CD3D	NK Cells	410.775	DOWN	-1.088	2.86305e-05	0.0087843	Autosomal gene	chr11	Ion Ampliseq Human Gene Expression kit (Thermo Fisher Man0010742)
CD3G	NK Cells	860.499	DOWN	-0.862867	0.00133693	0.071319	Autosomal gene	chr11	Ion Ampliseq Human Gene Expression kit (Thermo Fisher Man0010742)
CD82	NK Cells	28.131	DOWN	-0.438372	0.023234	0.271973	Autosomal gene	chr11	Ion Ampliseq Human Gene Expression kit (Thermo Fisher Man0010742)
CDKN1C	NK Cells	76.4887	UP	1.86686	1.94997e-05	0.00684139	Autosomal gene	chr11	Ion Ampliseq Human Gene Expression kit (Thermo Fisher Man0010742)
CEP57	NK Cells	212.668	DOWN	-0.571716	0.00526145	0.143783	Autosomal gene	chr11	Ion Ampliseq Human Gene Expression kit (Thermo Fisher Man0010742)
CHID1	NK Cells	252.952	UP	0.198789	0.0140556	0.221154	Autosomal gene	chr11	Ion Ampliseq Human Gene Expression kit (Thermo Fisher Man0010742)
CHKA	NK Cells	19.1934	UP	0.320083	0.0109803	0.201448	Autosomal gene	chr11	Ion Ampliseq Human Gene Expression kit (Thermo Fisher Man0010742)
CORO1B	NK Cells	125.797	UP	0.482348	0.00186577	0.0839886	Autosomal gene	chr11	Ion Ampliseq Human Gene Expression kit (Thermo Fisher Man0010742)
CTSD	NK Cells	7327.29	UP	0.195809	0.0494384	0.375728	Autosomal gene	chr11	Ion Ampliseq Human Gene Expression kit (Thermo Fisher Man0010742)
CTSF	NK Cells	198.955	UP	0.22168	0.0095684	0.189565	Autosomal gene	chr11	Ion Ampliseq Human Gene Expression kit (Thermo Fisher Man0010742)
CYBASC3	NK Cells	197.61	UP	0.305967	0.00626128	0.154009	Autosomal gene	chr11	Ion Ampliseq Human Gene Expression kit (Thermo Fisher Man0010742)
DNAJC4	NK Cells	216.861	DOWN	-0.10576	0.0292075	0.300287	Autosomal gene	chr11	Ion Ampliseq Human Gene Expression kit (Thermo Fisher Man0010742)
FAM86C1	NK Cells	56.8813	UP	0.388032	0.0176647	0.248136	Autosomal gene	chr11	Ion Ampliseq Human Gene Expression kit (Thermo Fisher Man0010742)
FAM89B	NK Cells	352.382	UP	0.26545	0.038781	0.339583	Autosomal gene	chr11	Ion Ampliseq Human Gene Expression kit (Thermo Fisher Man0010742)
FDX1	NK Cells	713.302	DOWN	-0.146715	0.0311346	0.309584	Autosomal gene	chr11	Ion Ampliseq Human Gene Expression kit (Thermo Fisher Man0010742)
FIBP	NK Cells	1189.92	UP	0.225684	0.0428123	0.352755	Autosomal gene	chr11	Ion Ampliseq Human Gene Expression kit (Thermo Fisher Man0010742)
FOXRED1	NK Cells	189.261	UP	0.229513	0.0201949	0.262196	Autosomal gene	chr11	Ion Ampliseq Human Gene Expression kit (Thermo Fisher Man0010742)
FRMD8	NK Cells	665.774	UP	0.186172	0.0319043	0.312844	Autosomal gene	chr11	Ion Ampliseq Human Gene Expression kit (Thermo Fisher Man0010742)
FTH1	NK Cells	11391.7	UP	0.278613	0.035258	0.326249	Autosomal gene	chr11	Ion Ampliseq Human Gene Expression kit (Thermo Fisher Man0010742)
GAS2	NK Cells	11.8859	UP	1.11047	7.17114e-07	0.000597202	Autosomal gene	chr11	Ion Ampliseq Human Gene Expression kit (Thermo Fisher Man0010742)
GLB1L2	NK Cells	50.8079	DOWN	-0.542675	0.0100933	0.193548	Autosomal gene	chr11	Ion Ampliseq Human Gene Expression kit (Thermo Fisher Man0010742)
GRAMD1B	NK Cells	63.8676	DOWN	-0.339116	0.00134189	0.071319	Autosomal gene	chr11	Ion Ampliseq Human Gene Expression kit (Thermo Fisher Man0010742)
HBB	NK Cells	233.375	UP	1.12401	0.00342958	0.11671	Autosomal gene	chr11	Ion Ampliseq Human Gene Expression kit (Thermo Fisher Man0010742)
HINFP	NK Cells	643.765	UP	0.244706	0.0163644	0.241543	Autosomal gene	chr11	Ion Ampliseq Human Gene Expression kit (Thermo Fisher Man0010742)
HMBS	NK Cells	69.2733	UP	0.271979	0.033242	0.317159	Autosomal gene	chr11	Ion Ampliseq Human Gene Expression kit (Thermo Fisher Man0010742)
HRASLS5	NK Cells	30.7744	UP	0.550163	0.00232748	0.0948813	Autosomal gene	chr11	Ion Ampliseq Human Gene Expression kit (Thermo Fisher Man0010742)
IRF7	NK Cells	668.997	UP	0.310374	0.00338248	0.115989	Autosomal gene	chr11	Ion Ampliseq Human Gene Expression kit (Thermo Fisher Man0010742)
KDM2A	NK Cells	1973.63	DOWN	-0.156725	0.0167262	0.242458	Autosomal gene	chr11	Ion Ampliseq Human Gene Expression kit (Thermo Fisher Man0010742)
KRTAP5-1	NK Cells	15.0486	DOWN	-0.554135	0.0209694	0.264665	Autosomal gene	chr11	Ion Ampliseq Human Gene Expression kit (Thermo Fisher Man0010742)
LINC00167	NK Cells	38.6116	UP	0.268468	0.0443516	0.359594	Autosomal gene	chr11	Ion Ampliseq Human Gene Expression kit (Thermo Fisher Man0010742)
MADD	NK Cells	13.4036	DOWN	-0.411155	0.00890818	0.184719	Autosomal gene	chr11	Ion Ampliseq Human Gene Expression kit (Thermo Fisher Man0010742)
MS4A4A	NK Cells	23.8907	UP	1.03119	0.000562761	0.0468659	Autosomal gene	chr11	Ion Ampliseq Human Gene Expression kit (Thermo Fisher Man0010742)
MS4A6A	NK Cells	52.9415	DOWN	-0.653587	0.00321491	0.1129	Autosomal gene	chr11	Ion Ampliseq Human Gene Expression kit (Thermo Fisher Man0010742)
MS4A7	NK Cells	97.7818	UP	1.44097	0.000408736	0.0412824	Autosomal gene	chr11	Ion Ampliseq Human Gene Expression kit (Thermo Fisher Man0010742)
MUS81	NK Cells	1084.67	UP	0.347046	0.000722327	0.0540952	Autosomal gene	chr11	Ion Ampliseq Human Gene Expression kit (Thermo Fisher Man0010742)
NFRKB	NK Cells	281.743	DOWN	-0.20079	0.00144736	0.0735984	Autosomal gene	chr11	Ion Ampliseq Human Gene Expression kit (Thermo Fisher Man0010742)
NLRP6	NK Cells	27.0863	UP	0.376299	0.0261637	0.287445	Autosomal gene	chr11	Ion Ampliseq Human Gene Expression kit (Thermo Fisher Man0010742)
NUDT22	NK Cells	253.746	UP	0.205347	0.0188411	0.255086	Autosomal gene	chr11	Ion Ampliseq Human Gene Expression kit (Thermo Fisher Man0010742)
OSBPL5	NK Cells	3470.43	UP	0.190775	0.00923288	0.187864	Autosomal gene	chr11	Ion Ampliseq Human Gene Expression kit (Thermo Fisher Man0010742)
PHF21A	NK Cells	298.904	DOWN	-0.155923	0.0430814	0.353875	Autosomal gene	chr11	Ion Ampliseq Human Gene Expression kit (Thermo Fisher Man0010742)
POLD4	NK Cells	1090.89	UP	0.288189	0.0227959	0.269763	Autosomal gene	chr11	Ion Ampliseq Human Gene Expression kit (Thermo Fisher Man0010742)
POLR2L	NK Cells	2678.71	UP	0.263565	0.0234773	0.272719	Autosomal gene	chr11	Ion Ampliseq Human Gene Expression kit (Thermo Fisher Man0010742)
PPP2R5B	NK Cells	118.3	UP	0.232762	0.0289332	0.300287	Autosomal gene	chr11	Ion Ampliseq Human Gene Expression kit (Thermo Fisher Man0010742)
PRDX5	NK Cells	2743.45	UP	0.355152	0.012627	0.213433	Autosomal gene	chr11	Ion Ampliseq Human Gene Expression kit (Thermo Fisher Man0010742)
PRSS23	NK Cells	387.903	UP	0.204581	0.0498753	0.376786	Autosomal gene	chr11	Ion Ampliseq Human Gene Expression kit (Thermo Fisher Man0010742)
PTS	NK Cells	145.009	UP	0.200034	0.00774571	0.170936	Autosomal gene	chr11	Ion Ampliseq Human Gene Expression kit (Thermo Fisher Man0010742)
RAB38	NK Cells	43.4872	UP	0.280796	0.0454015	0.364808	Autosomal gene	chr11	Ion Ampliseq Human Gene Expression kit (Thermo Fisher Man0010742)
RASSF7	NK Cells	210.659	UP	0.305688	0.00542386	0.143783	Autosomal gene	chr11	Ion Ampliseq Human Gene Expression kit (Thermo Fisher Man0010742)
RELT	NK Cells	72.6041	UP	0.321965	0.00838583	0.180172	Autosomal gene	chr11	Ion Ampliseq Human Gene Expression kit (Thermo Fisher Man0010742)
RIN1	NK Cells	14.8638	UP	1.05249	0.0001577	0.0278579	Autosomal gene	chr11	Ion Ampliseq Human Gene Expression kit (Thermo Fisher Man0010742)
RNASEH2C	NK Cells	775.245	UP	0.229667	0.0293597	0.300796	Autosomal gene	chr11	Ion Ampliseq Human Gene Expression kit (Thermo Fisher Man0010742)
RPS6KA4	NK Cells	565.671	UP	0.188839	0.0489669	0.374728	Autosomal gene	chr11	Ion Ampliseq Human Gene Expression kit (Thermo Fisher Man0010742)
SBF2-AS1	NK Cells	9.63394	DOWN	-0.393988	0.0172825	0.246447	Autosomal gene	chr11	Ion Ampliseq Human Gene Expression kit (Thermo Fisher Man0010742)
SIDT2	NK Cells	611.469	UP	0.515685	0.000581721	0.0474306	Autosomal gene	chr11	Ion Ampliseq Human Gene Expression kit (Thermo Fisher Man0010742)
SIK2	NK Cells	118.106	DOWN	-0.239848	0.00376223	0.122715	Autosomal gene	chr11	Ion Ampliseq Human Gene Expression kit (Thermo Fisher Man0010742)
SLC37A2	NK Cells	20.0157	UP	0.803067	0.000913615	0.058938	Autosomal gene	chr11	Ion Ampliseq Human Gene Expression kit (Thermo Fisher Man0010742)
SNORA23	NK Cells	9311.49	UP	0.793482	0.000377975	0.0400619	Autosomal gene	chr11	Ion Ampliseq Human Gene Expression kit (Thermo Fisher Man0010742)
SNORA52	NK Cells	1278.74	UP	0.7245	8.75078e-05	0.0178992	Autosomal gene	chr11	Ion Ampliseq Human Gene Expression kit (Thermo Fisher Man0010742)
SNORA57	NK Cells	110.971	UP	0.739187	0.000893337	0.058938	Autosomal gene	chr11	Ion Ampliseq Human Gene Expression kit (Thermo Fisher Man0010742)
SNORD15A	NK Cells	2407	UP	0.734086	0.000199876	0.0295092	Autosomal gene	chr11	Ion Ampliseq Human Gene Expression kit (Thermo Fisher Man0010742)
SNORD15B	NK Cells	13216.7	UP	0.56444	0.00216333	0.091055	Autosomal gene	chr11	Ion Ampliseq Human Gene Expression kit (Thermo Fisher Man0010742)
SNX15	NK Cells	319.653	UP	0.155375	0.0191925	0.256608	Autosomal gene	chr11	Ion Ampliseq Human Gene Expression kit (Thermo Fisher Man0010742)
ST14	NK Cells	17.5784	DOWN	-1.04525	0.000471487	0.0425854	Autosomal gene	chr11	Ion Ampliseq Human Gene Expression kit (Thermo Fisher Man0010742)
TBC1D10C	NK Cells	2122.23	UP	0.25466	0.00311335	0.11072	Autosomal gene	chr11	Ion Ampliseq Human Gene Expression kit (Thermo Fisher Man0010742)
TM7SF2	NK Cells	162.993	UP	0.300536	0.00676507	0.15974	Autosomal gene	chr11	Ion Ampliseq Human Gene Expression kit (Thermo Fisher Man0010742)
TMEM134	NK Cells	335.128	UP	0.465163	0.00240056	0.0957366	Autosomal gene	chr11	Ion Ampliseq Human Gene Expression kit (Thermo Fisher Man0010742)
TMEM179B	NK Cells	616.505	UP	0.201591	0.0203893	0.262858	Autosomal gene	chr11	Ion Ampliseq Human Gene Expression kit (Thermo Fisher Man0010742)
TMEM25	NK Cells	26.2307	UP	0.22162	0.0412611	0.348404	Autosomal gene	chr11	Ion Ampliseq Human Gene Expression kit (Thermo Fisher Man0010742)
TNNI2	NK Cells	9.41431	UP	0.593422	0.0225865	0.26926	Autosomal gene	chr11	Ion Ampliseq Human Gene Expression kit (Thermo Fisher Man0010742)
TPBGL	NK Cells	7.3757	UP	0.98793	5.75111e-05	0.0139692	Autosomal gene	chr11	Ion Ampliseq Human Gene Expression kit (Thermo Fisher Man0010742)
TRIM3	NK Cells	10.6258	UP	0.346603	0.0356172	0.328115	Autosomal gene	chr11	Ion Ampliseq Human Gene Expression kit (Thermo Fisher Man0010742)
TSPAN32	NK Cells	3764.05	UP	0.241669	0.00807567	0.176319	Autosomal gene	chr11	Ion Ampliseq Human Gene Expression kit (Thermo Fisher Man0010742)
TSSC4	NK Cells	311.595	UP	0.279863	0.0203311	0.262794	Autosomal gene	chr11	Ion Ampliseq Human Gene Expression kit (Thermo Fisher Man0010742)
TUT1	NK Cells	393.826	UP	0.155083	0.0443456	0.359594	Autosomal gene	chr11	Ion Ampliseq Human Gene Expression kit (Thermo Fisher Man0010742)
UBXN1	NK Cells	1908.03	UP	0.210999	0.0370771	0.335623	Autosomal gene	chr11	Ion Ampliseq Human Gene Expression kit (Thermo Fisher Man0010742)
USP28	NK Cells	2359.68	UP	0.163191	0.0121541	0.209933	Autosomal gene	chr11	Ion Ampliseq Human Gene Expression kit (Thermo Fisher Man0010742)
USP35	NK Cells	115.731	UP	0.155252	0.0381918	0.336588	Autosomal gene	chr11	Ion Ampliseq Human Gene Expression kit (Thermo Fisher Man0010742)
WEE1	NK Cells	126.638	DOWN	-0.303749	0.0126302	0.213433	Autosomal gene	chr11	Ion Ampliseq Human Gene Expression kit (Thermo Fisher Man0010742)
VPS37C	NK Cells	78.8163	UP	0.186905	0.0403383	0.344682	Autosomal gene	chr11	Ion Ampliseq Human Gene Expression kit (Thermo Fisher Man0010742)
VWA5A	NK Cells	253.059	UP	0.248793	0.023621	0.273483	Autosomal gene	chr11	Ion Ampliseq Human Gene Expression kit (Thermo Fisher Man0010742)
ZDHHC24	NK Cells	461.624	UP	0.215977	0.0376236	0.336588	Autosomal gene	chr11	Ion Ampliseq Human Gene Expression kit (Thermo Fisher Man0010742)
ZNHIT2	NK Cells	249.579	UP	0.399041	0.00219268	0.0916291	Autosomal gene	chr11	Ion Ampliseq Human Gene Expression kit (Thermo Fisher Man0010742)
ABCD2	NK Cells	26.3258	DOWN	-0.617987	0.00676831	0.15974	Autosomal gene	chr12	Ion Ampliseq Human Gene Expression kit (Thermo Fisher Man0010742)
ACADS	NK Cells	143.591	UP	0.348451	0.00195193	0.0862029	Autosomal gene	chr12	Ion Ampliseq Human Gene Expression kit (Thermo Fisher Man0010742)
ACVR1B	NK Cells	136.689	UP	0.261505	0.0133843	0.216677	Autosomal gene	chr12	Ion Ampliseq Human Gene Expression kit (Thermo Fisher Man0010742)
ALDH2	NK Cells	45.6762	DOWN	-0.467916	0.010955	0.201448	Autosomal gene	chr12	Ion Ampliseq Human Gene Expression kit (Thermo Fisher Man0010742)
APPL2	NK Cells	348.481	DOWN	-0.175266	0.0486528	0.373983	Autosomal gene	chr12	Ion Ampliseq Human Gene Expression kit (Thermo Fisher Man0010742)
C12orf44	NK Cells	277.746	UP	0.352541	0.00657403	0.15821	Autosomal gene	chr12	Ion Ampliseq Human Gene Expression kit (Thermo Fisher Man0010742)
C12orf49	NK Cells	229.083	UP	0.169459	0.0158882	0.2365	Autosomal gene	chr12	Ion Ampliseq Human Gene Expression kit (Thermo Fisher Man0010742)
CACNB3	NK Cells	35.6606	UP	0.225175	0.0220591	0.266792	Autosomal gene	chr12	Ion Ampliseq Human Gene Expression kit (Thermo Fisher Man0010742)
CD9	NK Cells	17.3355	DOWN	-0.624239	0.0185457	0.252895	Autosomal gene	chr12	Ion Ampliseq Human Gene Expression kit (Thermo Fisher Man0010742)
CDK4	NK Cells	753.694	UP	0.263106	0.0173542	0.246447	Autosomal gene	chr12	Ion Ampliseq Human Gene Expression kit (Thermo Fisher Man0010742)
CHD4	NK Cells	948.094	DOWN	-0.163238	0.0133532	0.21653	Autosomal gene	chr12	Ion Ampliseq Human Gene Expression kit (Thermo Fisher Man0010742)
CORO1C	NK Cells	949.4	UP	0.526271	0.00236561	0.095375	Autosomal gene	chr12	Ion Ampliseq Human Gene Expression kit (Thermo Fisher Man0010742)
CREBL2	NK Cells	423.817	DOWN	-0.17395	0.0212135	0.265034	Autosomal gene	chr12	Ion Ampliseq Human Gene Expression kit (Thermo Fisher Man0010742)
DCP1B	NK Cells	332.052	DOWN	-0.216876	0.00588441	0.149796	Autosomal gene	chr12	Ion Ampliseq Human Gene Expression kit (Thermo Fisher Man0010742)
DDX51	NK Cells	297.092	UP	0.180864	0.0292472	0.300287	Autosomal gene	chr12	Ion Ampliseq Human Gene Expression kit (Thermo Fisher Man0010742)
DDX54	NK Cells	922.232	DOWN	-0.105798	0.0283168	0.298369	Autosomal gene	chr12	Ion Ampliseq Human Gene Expression kit (Thermo Fisher Man0010742)
DGKA	NK Cells	522.912	DOWN	-0.240118	0.000303373	0.0363081	Autosomal gene	chr12	Ion Ampliseq Human Gene Expression kit (Thermo Fisher Man0010742)
DRAM1	NK Cells	89.6379	UP	0.202417	0.0119072	0.208135	Autosomal gene	chr12	Ion Ampliseq Human Gene Expression kit (Thermo Fisher Man0010742)
DUSP6	NK Cells	383.222	UP	0.271281	0.0383633	0.337568	Autosomal gene	chr12	Ion Ampliseq Human Gene Expression kit (Thermo Fisher Man0010742)
EPS8	NK Cells	6.4621	UP	0.49764	0.0329377	0.316513	Autosomal gene	chr12	Ion Ampliseq Human Gene Expression kit (Thermo Fisher Man0010742)
FGD6	NK Cells	11.1792	UP	0.344216	0.0359087	0.329653	Autosomal gene	chr12	Ion Ampliseq Human Gene Expression kit (Thermo Fisher Man0010742)
FLJ13224	NK Cells	34.5877	UP	0.259022	0.0138374	0.219774	Autosomal gene	chr12	Ion Ampliseq Human Gene Expression kit (Thermo Fisher Man0010742)
GABARAPL1	NK Cells	396.24	DOWN	-0.199191	0.0381398	0.336588	Autosomal gene	chr12	Ion Ampliseq Human Gene Expression kit (Thermo Fisher Man0010742)
GTSF1	NK Cells	87.0364	DOWN	-0.495435	0.0219227	0.265765	Autosomal gene	chr12	Ion Ampliseq Human Gene Expression kit (Thermo Fisher Man0010742)
HIST4H4	NK Cells	24.265	UP	0.66067	0.000194003	0.0295092	Autosomal gene	chr12	Ion Ampliseq Human Gene Expression kit (Thermo Fisher Man0010742)
HPD	NK Cells	11.7486	UP	0.422308	0.0444581	0.359707	Autosomal gene	chr12	Ion Ampliseq Human Gene Expression kit (Thermo Fisher Man0010742)
IFFO1	NK Cells	641.522	UP	0.171878	0.0443455	0.359594	Autosomal gene	chr12	Ion Ampliseq Human Gene Expression kit (Thermo Fisher Man0010742)
IGFBP6	NK Cells	7.46206	UP	1.42746	0.000214229	0.0300301	Autosomal gene	chr12	Ion Ampliseq Human Gene Expression kit (Thermo Fisher Man0010742)
IRAK3	NK Cells	64.7837	UP	0.647739	0.00376808	0.122715	Autosomal gene	chr12	Ion Ampliseq Human Gene Expression kit (Thermo Fisher Man0010742)
ITFG2	NK Cells	2464.8	UP	0.422159	0.0094248	0.189565	Autosomal gene	chr12	Ion Ampliseq Human Gene Expression kit (Thermo Fisher Man0010742)
KCNA6	NK Cells	8.70709	DOWN	-0.823697	0.00645216	0.156394	Autosomal gene	chr12	Ion Ampliseq Human Gene Expression kit (Thermo Fisher Man0010742)
KIAA1467	NK Cells	89.8065	UP	0.211439	0.020038	0.261324	Autosomal gene	chr12	Ion Ampliseq Human Gene Expression kit (Thermo Fisher Man0010742)
KLRG1	NK Cells	2885.11	DOWN	-0.479794	0.00254214	0.0978941	Autosomal gene	chr12	Ion Ampliseq Human Gene Expression kit (Thermo Fisher Man0010742)
KNTC1	NK Cells	288.663	UP	0.156741	0.0413598	0.348536	Autosomal gene	chr12	Ion Ampliseq Human Gene Expression kit (Thermo Fisher Man0010742)
KRT86	NK Cells	45.7028	UP	0.426384	0.046272	0.366895	Autosomal gene	chr12	Ion Ampliseq Human Gene Expression kit (Thermo Fisher Man0010742)
LAG3	NK Cells	297.697	DOWN	-0.914045	0.00257197	0.0985126	Autosomal gene	chr12	Ion Ampliseq Human Gene Expression kit (Thermo Fisher Man0010742)
LOC100507206	NK Cells	77.6572	DOWN	-0.931511	0.00127907	0.0703427	Autosomal gene	chr12	Ion Ampliseq Human Gene Expression kit (Thermo Fisher Man0010742)
LOC387895	NK Cells	20.6441	DOWN	-1.01863	0.000308302	0.0363081	Autosomal gene	chr12	Ion Ampliseq Human Gene Expression kit (Thermo Fisher Man0010742)
LRP1	NK Cells	78.2299	UP	0.430841	0.0329647	0.316513	Autosomal gene	chr12	Ion Ampliseq Human Gene Expression kit (Thermo Fisher Man0010742)
LRRC43	NK Cells	140.23	UP	0.303233	0.0372607	0.33598	Autosomal gene	chr12	Ion Ampliseq Human Gene Expression kit (Thermo Fisher Man0010742)
LTBR	NK Cells	108.328	UP	0.333808	0.0367986	0.334055	Autosomal gene	chr12	Ion Ampliseq Human Gene Expression kit (Thermo Fisher Man0010742)
MMP17	NK Cells	6.73807	UP	0.864592	0.00513724	0.142269	Autosomal gene	chr12	Ion Ampliseq Human Gene Expression kit (Thermo Fisher Man0010742)
NCKAP1L	NK Cells	2091.87	DOWN	-0.0897057	0.0205848	0.263317	Autosomal gene	chr12	Ion Ampliseq Human Gene Expression kit (Thermo Fisher Man0010742)
NCKAP5L	NK Cells	161.19	UP	0.212636	0.0120954	0.209229	Autosomal gene	chr12	Ion Ampliseq Human Gene Expression kit (Thermo Fisher Man0010742)
OAS1	NK Cells	199.82	UP	0.381573	0.0053531	0.143783	Autosomal gene	chr12	Ion Ampliseq Human Gene Expression kit (Thermo Fisher Man0010742)
PGAM5	NK Cells	240.453	UP	0.241249	0.0167423	0.242458	Autosomal gene	chr12	Ion Ampliseq Human Gene Expression kit (Thermo Fisher Man0010742)
PLBD1	NK Cells	17.9928	DOWN	-0.586743	0.0352078	0.326235	Autosomal gene	chr12	Ion Ampliseq Human Gene Expression kit (Thermo Fisher Man0010742)
POU6F1	NK Cells	27.4439	DOWN	-0.503292	0.00167217	0.0786122	Autosomal gene	chr12	Ion Ampliseq Human Gene Expression kit (Thermo Fisher Man0010742)
PPFIBP1	NK Cells	10.1064	UP	0.348069	0.0255445	0.283571	Autosomal gene	chr12	Ion Ampliseq Human Gene Expression kit (Thermo Fisher Man0010742)
PRH1	NK Cells	46.8848	UP	0.248706	0.0110682	0.201448	Autosomal gene	chr12	Ion Ampliseq Human Gene Expression kit (Thermo Fisher Man0010742)
PRR4	NK Cells	14.3006	UP	0.516549	0.00193861	0.08594	Autosomal gene	chr12	Ion Ampliseq Human Gene Expression kit (Thermo Fisher Man0010742)
PTGES3	NK Cells	4224.98	UP	0.34323	0.0212683	0.265034	Autosomal gene	chr12	Ion Ampliseq Human Gene Expression kit (Thermo Fisher Man0010742)
PXN-AS1	NK Cells	31.031	UP	0.178417	0.0452616	0.364186	Autosomal gene	chr12	Ion Ampliseq Human Gene Expression kit (Thermo Fisher Man0010742)
RILPL2	NK Cells	199.057	UP	0.326793	0.00489389	0.13849	Autosomal gene	chr12	Ion Ampliseq Human Gene Expression kit (Thermo Fisher Man0010742)
SCARNA10	NK Cells	26559	UP	0.501045	0.00670791	0.15974	Autosomal gene	chr12	Ion Ampliseq Human Gene Expression kit (Thermo Fisher Man0010742)
SCARNA12	NK Cells	2736.31	UP	0.517316	0.00298333	0.107686	Autosomal gene	chr12	Ion Ampliseq Human Gene Expression kit (Thermo Fisher Man0010742)
SIRT4	NK Cells	10.4809	UP	0.313565	0.0412511	0.348404	Autosomal gene	chr12	Ion Ampliseq Human Gene Expression kit (Thermo Fisher Man0010742)
SLC38A1	NK Cells	479.995	DOWN	-0.185723	0.0457222	0.365328	Autosomal gene	chr12	Ion Ampliseq Human Gene Expression kit (Thermo Fisher Man0010742)
SNORA2A	NK Cells	209.739	UP	0.761966	1.46973e-06	0.00107097	Autosomal gene	chr12	Ion Ampliseq Human Gene Expression kit (Thermo Fisher Man0010742)
SNORA2B	NK Cells	97.1849	UP	0.343295	0.00453628	0.133917	Autosomal gene	chr12	Ion Ampliseq Human Gene Expression kit (Thermo Fisher Man0010742)
SNORA34	NK Cells	1669.41	UP	0.87392	7.83481e-05	0.0167497	Autosomal gene	chr12	Ion Ampliseq Human Gene Expression kit (Thermo Fisher Man0010742)
SNORA49	NK Cells	11238.3	UP	0.515236	0.0264451	0.288963	Autosomal gene	chr12	Ion Ampliseq Human Gene Expression kit (Thermo Fisher Man0010742)
SOCS2-AS1	NK Cells	33.8841	UP	0.540457	0.000583148	0.0474306	Autosomal gene	chr12	Ion Ampliseq Human Gene Expression kit (Thermo Fisher Man0010742)
SPPL3	NK Cells	439.214	DOWN	-0.138036	0.0379719	0.336588	Autosomal gene	chr12	Ion Ampliseq Human Gene Expression kit (Thermo Fisher Man0010742)
STAT2	NK Cells	937.399	UP	0.163989	0.00400536	0.125872	Autosomal gene	chr12	Ion Ampliseq Human Gene Expression kit (Thermo Fisher Man0010742)
TARBP2	NK Cells	46.0538	UP	0.285038	0.010324	0.19541	Autosomal gene	chr12	Ion Ampliseq Human Gene Expression kit (Thermo Fisher Man0010742)
TCP11L2	NK Cells	621.37	DOWN	-0.178182	0.00454423	0.133917	Autosomal gene	chr12	Ion Ampliseq Human Gene Expression kit (Thermo Fisher Man0010742)
TMEM120B	NK Cells	35.7147	UP	0.276759	0.00723545	0.165408	Autosomal gene	chr12	Ion Ampliseq Human Gene Expression kit (Thermo Fisher Man0010742)
TMEM132C	NK Cells	14.6004	UP	0.684745	0.00323109	0.113127	Autosomal gene	chr12	Ion Ampliseq Human Gene Expression kit (Thermo Fisher Man0010742)
TMTC1	NK Cells	6.92776	UP	1.95562	2.89544e-06	0.0016879	Autosomal gene	chr12	Ion Ampliseq Human Gene Expression kit (Thermo Fisher Man0010742)
TPCN1	NK Cells	62.6217	DOWN	-0.18828	0.032612	0.315563	Autosomal gene	chr12	Ion Ampliseq Human Gene Expression kit (Thermo Fisher Man0010742)
TUBA1C	NK Cells	412.569	UP	0.25478	0.0180103	0.25072	Autosomal gene	chr12	Ion Ampliseq Human Gene Expression kit (Thermo Fisher Man0010742)
USP30-AS1	NK Cells	130.464	UP	0.236697	0.0226162	0.269338	Autosomal gene	chr12	Ion Ampliseq Human Gene Expression kit (Thermo Fisher Man0010742)
USP44	NK Cells	8.6005	UP	1.02838	0.00120455	0.0681742	Autosomal gene	chr12	Ion Ampliseq Human Gene Expression kit (Thermo Fisher Man0010742)
WBP11	NK Cells	1370.22	DOWN	-0.153829	0.000442756	0.041932	Autosomal gene	chr12	Ion Ampliseq Human Gene Expression kit (Thermo Fisher Man0010742)
VPS33A	NK Cells	340.782	DOWN	-0.144218	0.00750091	0.16849	Autosomal gene	chr12	Ion Ampliseq Human Gene Expression kit (Thermo Fisher Man0010742)
XRCC6BP1	NK Cells	242.79	UP	0.357066	0.0414663	0.348718	Autosomal gene	chr12	Ion Ampliseq Human Gene Expression kit (Thermo Fisher Man0010742)
ZNF84	NK Cells	153.109	DOWN	-0.192334	0.0290474	0.300287	Autosomal gene	chr12	Ion Ampliseq Human Gene Expression kit (Thermo Fisher Man0010742)
CARKD	NK Cells	278.012	UP	0.23311	0.0472375	0.370122	Autosomal gene	chr13	Ion Ampliseq Human Gene Expression kit (Thermo Fisher Man0010742)
GGACT	NK Cells	13.0754	UP	0.327234	0.0205644	0.263317	Autosomal gene	chr13	Ion Ampliseq Human Gene Expression kit (Thermo Fisher Man0010742)
KIAA1704	NK Cells	186.14	DOWN	-0.138335	0.0217368	0.265697	Autosomal gene	chr13	Ion Ampliseq Human Gene Expression kit (Thermo Fisher Man0010742)
PAN3	NK Cells	504.802	UP	0.25227	0.0182514	0.251574	Autosomal gene	chr13	Ion Ampliseq Human Gene Expression kit (Thermo Fisher Man0010742)
RAB20	NK Cells	5.15759	UP	0.521654	0.0438671	0.358156	Autosomal gene	chr13	Ion Ampliseq Human Gene Expression kit (Thermo Fisher Man0010742)
RASL11A	NK Cells	20.3103	UP	0.917975	0.000276059	0.0356294	Autosomal gene	chr13	Ion Ampliseq Human Gene Expression kit (Thermo Fisher Man0010742)
SNORA27	NK Cells	597.57	UP	0.662437	0.00537963	0.143783	Autosomal gene	chr13	Ion Ampliseq Human Gene Expression kit (Thermo Fisher Man0010742)
SNORA31	NK Cells	819.219	UP	0.259185	0.0343355	0.322382	Autosomal gene	chr13	Ion Ampliseq Human Gene Expression kit (Thermo Fisher Man0010742)
UPF3A	NK Cells	451.642	DOWN	-0.217359	0.0380971	0.336588	Autosomal gene	chr13	Ion Ampliseq Human Gene Expression kit (Thermo Fisher Man0010742)
WDFY2	NK Cells	477.469	UP	0.177011	0.0470404	0.369571	Autosomal gene	chr13	Ion Ampliseq Human Gene Expression kit (Thermo Fisher Man0010742)
ZDHHC20	NK Cells	1773.05	UP	0.328825	0.0390763	0.340247	Autosomal gene	chr13	Ion Ampliseq Human Gene Expression kit (Thermo Fisher Man0010742)
AKT1	NK Cells	911.555	UP	0.20328	0.0290804	0.300287	Autosomal gene	chr14	Ion Ampliseq Human Gene Expression kit (Thermo Fisher Man0010742)
ATP6V1D	NK Cells	550.527	DOWN	-0.117793	0.0424567	0.351851	Autosomal gene	chr14	Ion Ampliseq Human Gene Expression kit (Thermo Fisher Man0010742)
BCL2L2	NK Cells	15.4066	UP	0.562654	0.00170508	0.079326	Autosomal gene	chr14	Ion Ampliseq Human Gene Expression kit (Thermo Fisher Man0010742)
BRF1	NK Cells	402.43	UP	0.430589	2.04539e-05	0.00684139	Autosomal gene	chr14	Ion Ampliseq Human Gene Expression kit (Thermo Fisher Man0010742)
C14orf159	NK Cells	275.339	UP	0.242627	0.0404071	0.344682	Autosomal gene	chr14	Ion Ampliseq Human Gene Expression kit (Thermo Fisher Man0010742)
C14orf169	NK Cells	281.278	UP	0.290843	0.00214397	0.0908964	Autosomal gene	chr14	Ion Ampliseq Human Gene Expression kit (Thermo Fisher Man0010742)
C14orf80	NK Cells	86.4873	UP	0.299401	0.0126497	0.213433	Autosomal gene	chr14	Ion Ampliseq Human Gene Expression kit (Thermo Fisher Man0010742)
CCDC85C	NK Cells	9.94957	DOWN	-0.340502	0.0281824	0.298264	Autosomal gene	chr14	Ion Ampliseq Human Gene Expression kit (Thermo Fisher Man0010742)
CDCA4	NK Cells	34.6815	UP	0.36763	0.000349112	0.0383991	Autosomal gene	chr14	Ion Ampliseq Human Gene Expression kit (Thermo Fisher Man0010742)
CKB	NK Cells	44.8975	UP	1.15191	0.000199951	0.0295092	Autosomal gene	chr14	Ion Ampliseq Human Gene Expression kit (Thermo Fisher Man0010742)
DCAF11	NK Cells	1007.01	UP	0.125549	0.046207	0.366895	Autosomal gene	chr14	Ion Ampliseq Human Gene Expression kit (Thermo Fisher Man0010742)
DDX24	NK Cells	1256.07	DOWN	-0.155481	0.00834239	0.180118	Autosomal gene	chr14	Ion Ampliseq Human Gene Expression kit (Thermo Fisher Man0010742)
DEGS2	NK Cells	50.2015	UP	0.475809	0.00465803	0.135094	Autosomal gene	chr14	Ion Ampliseq Human Gene Expression kit (Thermo Fisher Man0010742)
DHRS1	NK Cells	177.567	UP	0.206202	0.0130901	0.215367	Autosomal gene	chr14	Ion Ampliseq Human Gene Expression kit (Thermo Fisher Man0010742)
FLVCR2	NK Cells	56.8336	UP	0.470219	0.00408149	0.127235	Autosomal gene	chr14	Ion Ampliseq Human Gene Expression kit (Thermo Fisher Man0010742)
FOXN3-AS1	NK Cells	66.2404	UP	0.251829	0.0159033	0.2365	Autosomal gene	chr14	Ion Ampliseq Human Gene Expression kit (Thermo Fisher Man0010742)
FUT8-AS1	NK Cells	50.3904	UP	0.420473	0.00637563	0.155372	Autosomal gene	chr14	Ion Ampliseq Human Gene Expression kit (Thermo Fisher Man0010742)
GMPR2	NK Cells	272.486	DOWN	-0.12787	0.0273253	0.294067	Autosomal gene	chr14	Ion Ampliseq Human Gene Expression kit (Thermo Fisher Man0010742)
GPATCH2L	NK Cells	834.419	UP	0.389938	0.00191663	0.0853843	Autosomal gene	chr14	Ion Ampliseq Human Gene Expression kit (Thermo Fisher Man0010742)
GPR135	NK Cells	36.6364	UP	0.246389	0.0434251	0.355582	Autosomal gene	chr14	Ion Ampliseq Human Gene Expression kit (Thermo Fisher Man0010742)
IFI27L2	NK Cells	125.958	UP	0.647663	0.00500272	0.140208	Autosomal gene	chr14	Ion Ampliseq Human Gene Expression kit (Thermo Fisher Man0010742)
LINC00341	NK Cells	114.011	DOWN	-0.358624	4.44908e-05	0.0112765	Autosomal gene	chr14	Ion Ampliseq Human Gene Expression kit (Thermo Fisher Man0010742)
METTL3	NK Cells	2672.28	UP	0.432115	0.00418437	0.129358	Autosomal gene	chr14	Ion Ampliseq Human Gene Expression kit (Thermo Fisher Man0010742)
MGAT2	NK Cells	767.87	DOWN	-0.107812	0.0454853	0.36523	Autosomal gene	chr14	Ion Ampliseq Human Gene Expression kit (Thermo Fisher Man0010742)
MOK	NK Cells	11.3643	DOWN	-0.65651	0.01869	0.254564	Autosomal gene	chr14	Ion Ampliseq Human Gene Expression kit (Thermo Fisher Man0010742)
NEDD8	NK Cells	1018.83	UP	0.256882	0.0184634	0.252659	Autosomal gene	chr14	Ion Ampliseq Human Gene Expression kit (Thermo Fisher Man0010742)
NEK9	NK Cells	708.952	UP	0.19843	0.0276527	0.295332	Autosomal gene	chr14	Ion Ampliseq Human Gene Expression kit (Thermo Fisher Man0010742)
NUDT14	NK Cells	134.407	UP	0.503609	0.00480547	0.136985	Autosomal gene	chr14	Ion Ampliseq Human Gene Expression kit (Thermo Fisher Man0010742)
PACS2	NK Cells	118.323	UP	0.384906	0.000709706	0.0540814	Autosomal gene	chr14	Ion Ampliseq Human Gene Expression kit (Thermo Fisher Man0010742)
PELI2	NK Cells	482.864	UP	0.224011	0.0364877	0.332351	Autosomal gene	chr14	Ion Ampliseq Human Gene Expression kit (Thermo Fisher Man0010742)
PPP1R13B	NK Cells	128.125	DOWN	-0.14798	0.0297671	0.303063	Autosomal gene	chr14	Ion Ampliseq Human Gene Expression kit (Thermo Fisher Man0010742)
PPP2R5C	NK Cells	1504	DOWN	-0.245899	0.00532124	0.143783	Autosomal gene	chr14	Ion Ampliseq Human Gene Expression kit (Thermo Fisher Man0010742)
PRMT5	NK Cells	574.079	UP	0.348207	0.0191337	0.256608	Autosomal gene	chr14	Ion Ampliseq Human Gene Expression kit (Thermo Fisher Man0010742)
REC8	NK Cells	270.468	UP	0.244143	0.00542456	0.143783	Autosomal gene	chr14	Ion Ampliseq Human Gene Expression kit (Thermo Fisher Man0010742)
RNASE2	NK Cells	11.6762	DOWN	-1.28949	0.000439416	0.041932	Autosomal gene	chr14	Ion Ampliseq Human Gene Expression kit (Thermo Fisher Man0010742)
RNASE6	NK Cells	61.5573	DOWN	-0.320378	0.0416046	0.348969	Autosomal gene	chr14	Ion Ampliseq Human Gene Expression kit (Thermo Fisher Man0010742)
RPPH1	NK Cells	57042.9	UP	0.605389	0.00967518	0.189585	Autosomal gene	chr14	Ion Ampliseq Human Gene Expression kit (Thermo Fisher Man0010742)
RTN1	NK Cells	29.9144	DOWN	-0.854395	0.00335943	0.115538	Autosomal gene	chr14	Ion Ampliseq Human Gene Expression kit (Thermo Fisher Man0010742)
SCARNA13	NK Cells	2705.56	UP	0.645101	0.00262364	0.0993149	Autosomal gene	chr14	Ion Ampliseq Human Gene Expression kit (Thermo Fisher Man0010742)
SERPINA1	NK Cells	14.9624	UP	0.950823	0.0321998	0.314709	Autosomal gene	chr14	Ion Ampliseq Human Gene Expression kit (Thermo Fisher Man0010742)
SLC24A4	NK Cells	51.1309	UP	0.850353	0.00616186	0.153285	Autosomal gene	chr14	Ion Ampliseq Human Gene Expression kit (Thermo Fisher Man0010742)
SLC38A6	NK Cells	126.905	UP	0.17336	0.0202978	0.262794	Autosomal gene	chr14	Ion Ampliseq Human Gene Expression kit (Thermo Fisher Man0010742)
SLC7A7	NK Cells	50.4049	UP	0.979751	0.00191875	0.0853843	Autosomal gene	chr14	Ion Ampliseq Human Gene Expression kit (Thermo Fisher Man0010742)
SNORA28	NK Cells	798.729	UP	0.585058	7.77262e-05	0.0167497	Autosomal gene	chr14	Ion Ampliseq Human Gene Expression kit (Thermo Fisher Man0010742)
SYNE3	NK Cells	189.776	DOWN	-0.233476	0.0128832	0.214578	Autosomal gene	chr14	Ion Ampliseq Human Gene Expression kit (Thermo Fisher Man0010742)
TMEM229B	NK Cells	1230.65	UP	0.138938	0.0338791	0.320354	Autosomal gene	chr14	Ion Ampliseq Human Gene Expression kit (Thermo Fisher Man0010742)
TMEM63C	NK Cells	14.7763	UP	1.03379	0.000464624	0.0425854	Autosomal gene	chr14	Ion Ampliseq Human Gene Expression kit (Thermo Fisher Man0010742)
TMX1	NK Cells	444.818	UP	0.249694	0.0359727	0.329981	Autosomal gene	chr14	Ion Ampliseq Human Gene Expression kit (Thermo Fisher Man0010742)
TRAF3	NK Cells	710.65	UP	0.415507	0.00679746	0.16001	Autosomal gene	chr14	Ion Ampliseq Human Gene Expression kit (Thermo Fisher Man0010742)
TRAPPC6B	NK Cells	580.491	UP	0.281035	0.0365947	0.333066	Autosomal gene	chr14	Ion Ampliseq Human Gene Expression kit (Thermo Fisher Man0010742)
TRIM9	NK Cells	6.87147	UP	0.400146	0.0391417	0.340562	Autosomal gene	chr14	Ion Ampliseq Human Gene Expression kit (Thermo Fisher Man0010742)
TRMT61A	NK Cells	77.0104	UP	0.35994	0.00570125	0.148372	Autosomal gene	chr14	Ion Ampliseq Human Gene Expression kit (Thermo Fisher Man0010742)
VIPAS39	NK Cells	429.971	UP	0.18013	0.021169	0.265034	Autosomal gene	chr14	Ion Ampliseq Human Gene Expression kit (Thermo Fisher Man0010742)
BUB1B	NK Cells	12.5194	DOWN	-0.345109	0.0336825	0.319531	Autosomal gene	chr15	Ion Ampliseq Human Gene Expression kit (Thermo Fisher Man0010742)
C15orf23	NK Cells	151.057	UP	0.188741	0.020653	0.263471	Autosomal gene	chr15	Ion Ampliseq Human Gene Expression kit (Thermo Fisher Man0010742)
CALML4	NK Cells	21.7111	UP	0.39318	0.0168615	0.243303	Autosomal gene	chr15	Ion Ampliseq Human Gene Expression kit (Thermo Fisher Man0010742)
CHP1	NK Cells	678.013	UP	0.130797	0.0410382	0.348317	Autosomal gene	chr15	Ion Ampliseq Human Gene Expression kit (Thermo Fisher Man0010742)
CLN6	NK Cells	282.04	UP	0.337152	0.00532523	0.143783	Autosomal gene	chr15	Ion Ampliseq Human Gene Expression kit (Thermo Fisher Man0010742)
COX5A	NK Cells	985.003	UP	0.440118	0.000722034	0.0540952	Autosomal gene	chr15	Ion Ampliseq Human Gene Expression kit (Thermo Fisher Man0010742)
CRTC3	NK Cells	710.09	UP	0.286125	0.00618884	0.153285	Autosomal gene	chr15	Ion Ampliseq Human Gene Expression kit (Thermo Fisher Man0010742)
ELL3	NK Cells	19.459	UP	0.268211	0.0414335	0.348718	Autosomal gene	chr15	Ion Ampliseq Human Gene Expression kit (Thermo Fisher Man0010742)
FAH	NK Cells	32.7492	DOWN	-0.337429	0.0493346	0.375728	Autosomal gene	chr15	Ion Ampliseq Human Gene Expression kit (Thermo Fisher Man0010742)
FSIP1	NK Cells	38.4036	UP	0.290555	0.020321	0.262794	Autosomal gene	chr15	Ion Ampliseq Human Gene Expression kit (Thermo Fisher Man0010742)
GNB5	NK Cells	81.7968	DOWN	-0.341435	0.000202858	0.029564	Autosomal gene	chr15	Ion Ampliseq Human Gene Expression kit (Thermo Fisher Man0010742)
ISG20	NK Cells	973.217	UP	0.265241	0.0182763	0.251574	Autosomal gene	chr15	Ion Ampliseq Human Gene Expression kit (Thermo Fisher Man0010742)
KLF13	NK Cells	4614.55	DOWN	-0.121306	0.0490409	0.374728	Autosomal gene	chr15	Ion Ampliseq Human Gene Expression kit (Thermo Fisher Man0010742)
LCMT2	NK Cells	271.342	UP	0.291864	0.00690587	0.160877	Autosomal gene	chr15	Ion Ampliseq Human Gene Expression kit (Thermo Fisher Man0010742)
LRRC28	NK Cells	162.885	UP	0.297548	0.00290375	0.105467	Autosomal gene	chr15	Ion Ampliseq Human Gene Expression kit (Thermo Fisher Man0010742)
LYSMD2	NK Cells	99.3302	DOWN	-0.162448	0.0283766	0.298369	Autosomal gene	chr15	Ion Ampliseq Human Gene Expression kit (Thermo Fisher Man0010742)
MESDC1	NK Cells	66.6569	UP	0.202341	0.0372376	0.33598	Autosomal gene	chr15	Ion Ampliseq Human Gene Expression kit (Thermo Fisher Man0010742)
NEIL1	NK Cells	202.445	UP	0.455583	0.000468822	0.0425854	Autosomal gene	chr15	Ion Ampliseq Human Gene Expression kit (Thermo Fisher Man0010742)
NEO1	NK Cells	159.2	DOWN	-0.315114	0.0474661	0.371165	Autosomal gene	chr15	Ion Ampliseq Human Gene Expression kit (Thermo Fisher Man0010742)
NOP10	NK Cells	1662.94	UP	0.223461	0.0457806	0.365336	Autosomal gene	chr15	Ion Ampliseq Human Gene Expression kit (Thermo Fisher Man0010742)
PDCD7	NK Cells	599.092	DOWN	-0.154252	0.0187413	0.254964	Autosomal gene	chr15	Ion Ampliseq Human Gene Expression kit (Thermo Fisher Man0010742)
PDE8A	NK Cells	608.395	UP	0.257547	0.0347443	0.323874	Autosomal gene	chr15	Ion Ampliseq Human Gene Expression kit (Thermo Fisher Man0010742)
PLEKHO2	NK Cells	1000.43	UP	0.197833	0.0322614	0.314709	Autosomal gene	chr15	Ion Ampliseq Human Gene Expression kit (Thermo Fisher Man0010742)
RPLP1	NK Cells	10586.2	UP	0.322276	0.0248907	0.279577	Autosomal gene	chr15	Ion Ampliseq Human Gene Expression kit (Thermo Fisher Man0010742)
SLC30A4	NK Cells	253.406	UP	0.303126	0.000888943	0.058938	Autosomal gene	chr15	Ion Ampliseq Human Gene Expression kit (Thermo Fisher Man0010742)
SPRED1	NK Cells	23.9583	UP	0.380795	0.013418	0.216677	Autosomal gene	chr15	Ion Ampliseq Human Gene Expression kit (Thermo Fisher Man0010742)
ST20	NK Cells	62.8273	UP	0.392746	0.000859838	0.0586249	Autosomal gene	chr15	Ion Ampliseq Human Gene Expression kit (Thermo Fisher Man0010742)
SYNM	NK Cells	8.78402	DOWN	-0.876784	0.00351952	0.117914	Autosomal gene	chr15	Ion Ampliseq Human Gene Expression kit (Thermo Fisher Man0010742)
TIPIN	NK Cells	120.992	UP	0.131568	0.0125325	0.212997	Autosomal gene	chr15	Ion Ampliseq Human Gene Expression kit (Thermo Fisher Man0010742)
TUBGCP4	NK Cells	425.118	UP	0.238328	0.000604139	0.0482442	Autosomal gene	chr15	Ion Ampliseq Human Gene Expression kit (Thermo Fisher Man0010742)
UACA	NK Cells	8.3042	UP	0.476706	0.0182689	0.251574	Autosomal gene	chr15	Ion Ampliseq Human Gene Expression kit (Thermo Fisher Man0010742)
UBE3A	NK Cells	4281.83	UP	0.540644	0.0113712	0.203461	Autosomal gene	chr15	Ion Ampliseq Human Gene Expression kit (Thermo Fisher Man0010742)
ULK4P2	NK Cells	25.6673	UP	0.449162	0.00863685	0.180785	Autosomal gene	chr15	Ion Ampliseq Human Gene Expression kit (Thermo Fisher Man0010742)
ANKS3	NK Cells	111.355	UP	0.289924	0.021861	0.265765	Autosomal gene	chr16	Ion Ampliseq Human Gene Expression kit (Thermo Fisher Man0010742)
APRT	NK Cells	1503.38	UP	0.385489	0.00549095	0.144519	Autosomal gene	chr16	Ion Ampliseq Human Gene Expression kit (Thermo Fisher Man0010742)
ARHGAP17	NK Cells	941.868	DOWN	-0.136112	0.00861333	0.180785	Autosomal gene	chr16	Ion Ampliseq Human Gene Expression kit (Thermo Fisher Man0010742)
BOLA2B	NK Cells	1007.85	UP	0.341645	0.0404815	0.344682	Autosomal gene	chr16	Ion Ampliseq Human Gene Expression kit (Thermo Fisher Man0010742)
C16orf54	NK Cells	1106.47	UP	0.168222	0.045602	0.365328	Autosomal gene	chr16	Ion Ampliseq Human Gene Expression kit (Thermo Fisher Man0010742)
C16orf58	NK Cells	179.524	UP	0.167817	0.023341	0.272405	Autosomal gene	chr16	Ion Ampliseq Human Gene Expression kit (Thermo Fisher Man0010742)
C16orf88	NK Cells	297.764	UP	0.241929	0.0467163	0.368764	Autosomal gene	chr16	Ion Ampliseq Human Gene Expression kit (Thermo Fisher Man0010742)
C16orf95	NK Cells	12.6489	UP	0.417197	0.0230951	0.271382	Autosomal gene	chr16	Ion Ampliseq Human Gene Expression kit (Thermo Fisher Man0010742)
CCDC101	NK Cells	205.316	UP	0.233403	0.0215594	0.265697	Autosomal gene	chr16	Ion Ampliseq Human Gene Expression kit (Thermo Fisher Man0010742)
CCNF	NK Cells	35.6874	UP	0.250398	0.0156465	0.233575	Autosomal gene	chr16	Ion Ampliseq Human Gene Expression kit (Thermo Fisher Man0010742)
CD2BP2	NK Cells	928.779	UP	0.32984	0.0234848	0.272719	Autosomal gene	chr16	Ion Ampliseq Human Gene Expression kit (Thermo Fisher Man0010742)
CLEC16A	NK Cells	1319.98	UP	0.357817	0.00178929	0.0809218	Autosomal gene	chr16	Ion Ampliseq Human Gene Expression kit (Thermo Fisher Man0010742)
CMTM3	NK Cells	1638.82	UP	0.498923	0.000339514	0.037699	Autosomal gene	chr16	Ion Ampliseq Human Gene Expression kit (Thermo Fisher Man0010742)
COG8	NK Cells	575.091	UP	0.136479	0.0180664	0.25104	Autosomal gene	chr16	Ion Ampliseq Human Gene Expression kit (Thermo Fisher Man0010742)
COQ9	NK Cells	118.011	UP	0.175988	0.0278004	0.296201	Autosomal gene	chr16	Ion Ampliseq Human Gene Expression kit (Thermo Fisher Man0010742)
CORO1A	NK Cells	17659.8	UP	0.274048	0.0476371	0.371601	Autosomal gene	chr16	Ion Ampliseq Human Gene Expression kit (Thermo Fisher Man0010742)
COX4I1	NK Cells	3258.32	UP	0.302344	0.030788	0.308117	Autosomal gene	chr16	Ion Ampliseq Human Gene Expression kit (Thermo Fisher Man0010742)
CYBA	NK Cells	7477.64	UP	0.286202	0.0149225	0.22746	Autosomal gene	chr16	Ion Ampliseq Human Gene Expression kit (Thermo Fisher Man0010742)
DHODH	NK Cells	143.269	UP	0.162697	0.0417381	0.349838	Autosomal gene	chr16	Ion Ampliseq Human Gene Expression kit (Thermo Fisher Man0010742)
DOK4	NK Cells	23.2207	UP	0.27949	0.0208884	0.264428	Autosomal gene	chr16	Ion Ampliseq Human Gene Expression kit (Thermo Fisher Man0010742)
DYNC1LI2	NK Cells	286.798	UP	0.156975	0.0442231	0.359594	Autosomal gene	chr16	Ion Ampliseq Human Gene Expression kit (Thermo Fisher Man0010742)
EARS2	NK Cells	208.925	UP	0.284831	0.0046975	0.135565	Autosomal gene	chr16	Ion Ampliseq Human Gene Expression kit (Thermo Fisher Man0010742)
EEF2K	NK Cells	321.19	DOWN	-0.189147	0.0181495	0.251312	Autosomal gene	chr16	Ion Ampliseq Human Gene Expression kit (Thermo Fisher Man0010742)
FAM173A	NK Cells	365.363	UP	0.431153	0.00103205	0.0617058	Autosomal gene	chr16	Ion Ampliseq Human Gene Expression kit (Thermo Fisher Man0010742)
FAM96B	NK Cells	933.188	UP	0.282298	0.0282173	0.298264	Autosomal gene	chr16	Ion Ampliseq Human Gene Expression kit (Thermo Fisher Man0010742)
FBXO31	NK Cells	570.104	UP	0.329803	0.0105496	0.197747	Autosomal gene	chr16	Ion Ampliseq Human Gene Expression kit (Thermo Fisher Man0010742)
FHOD1	NK Cells	154.237	UP	0.155805	0.0426566	0.352346	Autosomal gene	chr16	Ion Ampliseq Human Gene Expression kit (Thermo Fisher Man0010742)
FTO	NK Cells	2016.13	UP	0.376971	0.00424513	0.12992	Autosomal gene	chr16	Ion Ampliseq Human Gene Expression kit (Thermo Fisher Man0010742)
GNAO1	NK Cells	50.143	DOWN	-0.36478	0.0397769	0.343271	Autosomal gene	chr16	Ion Ampliseq Human Gene Expression kit (Thermo Fisher Man0010742)
HAGH	NK Cells	309.693	UP	0.210944	0.0243337	0.278417	Autosomal gene	chr16	Ion Ampliseq Human Gene Expression kit (Thermo Fisher Man0010742)
HBQ1	NK Cells	13.6379	UP	0.484659	0.0390652	0.340247	Autosomal gene	chr16	Ion Ampliseq Human Gene Expression kit (Thermo Fisher Man0010742)
HCFC1R1	NK Cells	157.788	UP	0.202767	0.0312406	0.309723	Autosomal gene	chr16	Ion Ampliseq Human Gene Expression kit (Thermo Fisher Man0010742)
ITGAD	NK Cells	131.381	UP	0.774646	0.0326958	0.315563	Autosomal gene	chr16	Ion Ampliseq Human Gene Expression kit (Thermo Fisher Man0010742)
ITGAL	NK Cells	18640.6	UP	0.198126	0.0300644	0.303518	Autosomal gene	chr16	Ion Ampliseq Human Gene Expression kit (Thermo Fisher Man0010742)
ITPRIPL2	NK Cells	11.1689	DOWN	-0.537084	0.0338119	0.320238	Autosomal gene	chr16	Ion Ampliseq Human Gene Expression kit (Thermo Fisher Man0010742)
KIAA0513	NK Cells	258.117	UP	0.32442	0.00348232	0.117004	Autosomal gene	chr16	Ion Ampliseq Human Gene Expression kit (Thermo Fisher Man0010742)
KIAA0895L	NK Cells	19.0652	UP	0.281473	0.0225628	0.26926	Autosomal gene	chr16	Ion Ampliseq Human Gene Expression kit (Thermo Fisher Man0010742)
LAT	NK Cells	1389.35	UP	0.235119	0.00585521	0.149796	Autosomal gene	chr16	Ion Ampliseq Human Gene Expression kit (Thermo Fisher Man0010742)
LOC554206	NK Cells	125.449	UP	0.195314	0.00432462	0.131647	Autosomal gene	chr16	Ion Ampliseq Human Gene Expression kit (Thermo Fisher Man0010742)
MAPK8IP3	NK Cells	697.909	UP	0.265198	0.000417039	0.0415577	Autosomal gene	chr16	Ion Ampliseq Human Gene Expression kit (Thermo Fisher Man0010742)
MGC23284	NK Cells	155.574	UP	0.404672	0.000367333	0.0396549	Autosomal gene	chr16	Ion Ampliseq Human Gene Expression kit (Thermo Fisher Man0010742)
MLST8	NK Cells	200.368	UP	0.214081	0.0306493	0.30739	Autosomal gene	chr16	Ion Ampliseq Human Gene Expression kit (Thermo Fisher Man0010742)
MRPL28	NK Cells	624.886	UP	0.268729	0.0206745	0.263471	Autosomal gene	chr16	Ion Ampliseq Human Gene Expression kit (Thermo Fisher Man0010742)
MT1E	NK Cells	12.6017	DOWN	-1.24729	0.00133756	0.071319	Autosomal gene	chr16	Ion Ampliseq Human Gene Expression kit (Thermo Fisher Man0010742)
NLRC5	NK Cells	4204.98	UP	0.157958	0.046482	0.367662	Autosomal gene	chr16	Ion Ampliseq Human Gene Expression kit (Thermo Fisher Man0010742)
NME3	NK Cells	340.559	UP	0.294485	0.0135451	0.217563	Autosomal gene	chr16	Ion Ampliseq Human Gene Expression kit (Thermo Fisher Man0010742)
NME4	NK Cells	201.407	UP	0.402327	0.0210451	0.264818	Autosomal gene	chr16	Ion Ampliseq Human Gene Expression kit (Thermo Fisher Man0010742)
NOMO2	NK Cells	358.701	DOWN	-0.112526	0.0388253	0.339583	Autosomal gene	chr16	Ion Ampliseq Human Gene Expression kit (Thermo Fisher Man0010742)
NTAN1	NK Cells	368.534	UP	0.261621	0.0342351	0.322382	Autosomal gene	chr16	Ion Ampliseq Human Gene Expression kit (Thermo Fisher Man0010742)
NTHL1	NK Cells	122.117	UP	0.256985	0.0282625	0.298369	Autosomal gene	chr16	Ion Ampliseq Human Gene Expression kit (Thermo Fisher Man0010742)
NUBP2	NK Cells	149.645	UP	0.574761	0.000325013	0.0371406	Autosomal gene	chr16	Ion Ampliseq Human Gene Expression kit (Thermo Fisher Man0010742)
NUDT16L1	NK Cells	225.88	UP	0.294401	0.0201863	0.262196	Autosomal gene	chr16	Ion Ampliseq Human Gene Expression kit (Thermo Fisher Man0010742)
OR1F2P	NK Cells	12.8022	UP	0.61014	0.000876624	0.058938	Autosomal gene	chr16	Ion Ampliseq Human Gene Expression kit (Thermo Fisher Man0010742)
PGP	NK Cells	82.8702	UP	0.309398	0.000474835	0.0425854	Autosomal gene	chr16	Ion Ampliseq Human Gene Expression kit (Thermo Fisher Man0010742)
PKD1P1	NK Cells	826.138	UP	0.200562	0.0218069	0.265697	Autosomal gene	chr16	Ion Ampliseq Human Gene Expression kit (Thermo Fisher Man0010742)
PLA2G10	NK Cells	20.6548	UP	0.907084	0.00462253	0.134718	Autosomal gene	chr16	Ion Ampliseq Human Gene Expression kit (Thermo Fisher Man0010742)
PLA2G15	NK Cells	52.3118	UP	0.31415	0.000833448	0.0578403	Autosomal gene	chr16	Ion Ampliseq Human Gene Expression kit (Thermo Fisher Man0010742)
PLCG2	NK Cells	1707.18	UP	0.141561	0.0156155	0.233575	Autosomal gene	chr16	Ion Ampliseq Human Gene Expression kit (Thermo Fisher Man0010742)
POLR2C	NK Cells	493.55	UP	0.149598	0.0468651	0.369056	Autosomal gene	chr16	Ion Ampliseq Human Gene Expression kit (Thermo Fisher Man0010742)
PRMT7	NK Cells	524.76	UP	0.220346	0.00680717	0.16001	Autosomal gene	chr16	Ion Ampliseq Human Gene Expression kit (Thermo Fisher Man0010742)
PSMB10	NK Cells	2199.05	UP	0.2128	0.0141105	0.22142	Autosomal gene	chr16	Ion Ampliseq Human Gene Expression kit (Thermo Fisher Man0010742)
PYCARD	NK Cells	1123.72	UP	0.540318	0.0006964	0.0534167	Autosomal gene	chr16	Ion Ampliseq Human Gene Expression kit (Thermo Fisher Man0010742)
RAB40C	NK Cells	172.864	UP	0.242062	0.00978635	0.190483	Autosomal gene	chr16	Ion Ampliseq Human Gene Expression kit (Thermo Fisher Man0010742)
ROGDI	NK Cells	54.5762	UP	0.250571	0.0487322	0.374041	Autosomal gene	chr16	Ion Ampliseq Human Gene Expression kit (Thermo Fisher Man0010742)
RPL13	NK Cells	4186.09	UP	0.538239	0.000123323	0.0239638	Autosomal gene	chr16	Ion Ampliseq Human Gene Expression kit (Thermo Fisher Man0010742)
RPS2	NK Cells	10759.8	UP	0.388328	0.0107989	0.200805	Autosomal gene	chr16	Ion Ampliseq Human Gene Expression kit (Thermo Fisher Man0010742)
SLC7A6OS	NK Cells	607.716	UP	0.138348	0.00978418	0.190483	Autosomal gene	chr16	Ion Ampliseq Human Gene Expression kit (Thermo Fisher Man0010742)
SNAI3	NK Cells	94.4946	UP	0.283781	0.0494121	0.375728	Autosomal gene	chr16	Ion Ampliseq Human Gene Expression kit (Thermo Fisher Man0010742)
SNORA10	NK Cells	850.476	UP	0.712563	0.000237778	0.0322355	Autosomal gene	chr16	Ion Ampliseq Human Gene Expression kit (Thermo Fisher Man0010742)
SNORA30	NK Cells	228.62	UP	0.222767	0.0347918	0.323874	Autosomal gene	chr16	Ion Ampliseq Human Gene Expression kit (Thermo Fisher Man0010742)
SNORA46	NK Cells	2122.2	UP	1.2919	5.41615e-07	0.000526224	Autosomal gene	chr16	Ion Ampliseq Human Gene Expression kit (Thermo Fisher Man0010742)
SNORA50	NK Cells	3369.97	UP	0.995093	3.25783e-05	0.00949575	Autosomal gene	chr16	Ion Ampliseq Human Gene Expression kit (Thermo Fisher Man0010742)
SNORA64	NK Cells	19008.3	UP	0.604541	0.00889781	0.184719	Autosomal gene	chr16	Ion Ampliseq Human Gene Expression kit (Thermo Fisher Man0010742)
SPSB3	NK Cells	96.9094	UP	0.266817	0.0232758	0.272009	Autosomal gene	chr16	Ion Ampliseq Human Gene Expression kit (Thermo Fisher Man0010742)
TBC1D24	NK Cells	159.962	UP	0.201348	0.00444843	0.133596	Autosomal gene	chr16	Ion Ampliseq Human Gene Expression kit (Thermo Fisher Man0010742)
TBL3	NK Cells	277.241	UP	0.200514	0.00803156	0.175685	Autosomal gene	chr16	Ion Ampliseq Human Gene Expression kit (Thermo Fisher Man0010742)
TCEB2	NK Cells	2453.03	UP	0.305999	0.0430999	0.353875	Autosomal gene	chr16	Ion Ampliseq Human Gene Expression kit (Thermo Fisher Man0010742)
TCF25	NK Cells	2832.73	UP	0.187559	0.0119251	0.208135	Autosomal gene	chr16	Ion Ampliseq Human Gene Expression kit (Thermo Fisher Man0010742)
TELO2	NK Cells	282.251	UP	0.234748	0.0135858	0.217563	Autosomal gene	chr16	Ion Ampliseq Human Gene Expression kit (Thermo Fisher Man0010742)
TERF2IP	NK Cells	1206.79	DOWN	-0.135149	0.0400096	0.344682	Autosomal gene	chr16	Ion Ampliseq Human Gene Expression kit (Thermo Fisher Man0010742)
TFAP4	NK Cells	246.986	UP	0.510854	0.000666657	0.0514739	Autosomal gene	chr16	Ion Ampliseq Human Gene Expression kit (Thermo Fisher Man0010742)
TK2	NK Cells	335.291	UP	0.29594	0.00355878	0.118888	Autosomal gene	chr16	Ion Ampliseq Human Gene Expression kit (Thermo Fisher Man0010742)
TMEM204	NK Cells	307.059	UP	0.421011	0.00280829	0.102639	Autosomal gene	chr16	Ion Ampliseq Human Gene Expression kit (Thermo Fisher Man0010742)
TMEM219	NK Cells	530.773	UP	0.323229	0.0123865	0.211987	Autosomal gene	chr16	Ion Ampliseq Human Gene Expression kit (Thermo Fisher Man0010742)
TMEM231	NK Cells	14.6999	UP	0.396565	0.0303789	0.306126	Autosomal gene	chr16	Ion Ampliseq Human Gene Expression kit (Thermo Fisher Man0010742)
TPPP3	NK Cells	29.1943	UP	1.204	0.00463348	0.134718	Autosomal gene	chr16	Ion Ampliseq Human Gene Expression kit (Thermo Fisher Man0010742)
TRAP1	NK Cells	148.834	UP	0.195434	0.0129957	0.215222	Autosomal gene	chr16	Ion Ampliseq Human Gene Expression kit (Thermo Fisher Man0010742)
TSR3	NK Cells	711.601	UP	0.258028	0.0237386	0.274571	Autosomal gene	chr16	Ion Ampliseq Human Gene Expression kit (Thermo Fisher Man0010742)
TUFM	NK Cells	557.094	UP	0.259063	0.0135754	0.217563	Autosomal gene	chr16	Ion Ampliseq Human Gene Expression kit (Thermo Fisher Man0010742)
UNKL	NK Cells	475.673	UP	0.240929	0.0111534	0.201609	Autosomal gene	chr16	Ion Ampliseq Human Gene Expression kit (Thermo Fisher Man0010742)
WDR59	NK Cells	300.979	UP	0.118455	0.0347449	0.323874	Autosomal gene	chr16	Ion Ampliseq Human Gene Expression kit (Thermo Fisher Man0010742)
VWA3A	NK Cells	18.2506	UP	0.573111	0.0212962	0.265034	Autosomal gene	chr16	Ion Ampliseq Human Gene Expression kit (Thermo Fisher Man0010742)
XPO6	NK Cells	1444.88	DOWN	-0.141681	0.00478778	0.136874	Autosomal gene	chr16	Ion Ampliseq Human Gene Expression kit (Thermo Fisher Man0010742)
ZC3H18	NK Cells	601.686	DOWN	-0.0997989	0.0207354	0.263471	Autosomal gene	chr16	Ion Ampliseq Human Gene Expression kit (Thermo Fisher Man0010742)
ZNF200	NK Cells	92.7734	UP	0.282426	0.000539515	0.0462515	Autosomal gene	chr16	Ion Ampliseq Human Gene Expression kit (Thermo Fisher Man0010742)
ZNF213	NK Cells	66.0411	UP	0.235988	0.0130924	0.215367	Autosomal gene	chr16	Ion Ampliseq Human Gene Expression kit (Thermo Fisher Man0010742)
ZNF688	NK Cells	371.325	UP	0.29255	0.0217425	0.265697	Autosomal gene	chr16	Ion Ampliseq Human Gene Expression kit (Thermo Fisher Man0010742)
ZNF747	NK Cells	149.366	UP	0.16238	0.0341362	0.322002	Autosomal gene	chr16	Ion Ampliseq Human Gene Expression kit (Thermo Fisher Man0010742)
ZNF75A	NK Cells	466.901	UP	0.297973	0.00522025	0.143783	Autosomal gene	chr16	Ion Ampliseq Human Gene Expression kit (Thermo Fisher Man0010742)
ZNF768	NK Cells	21.5438	UP	0.271499	0.03674	0.333867	Autosomal gene	chr16	Ion Ampliseq Human Gene Expression kit (Thermo Fisher Man0010742)
ZNF778	NK Cells	73.4027	UP	0.2058	0.0105004	0.19714	Autosomal gene	chr16	Ion Ampliseq Human Gene Expression kit (Thermo Fisher Man0010742)
AATF	NK Cells	1444.78	DOWN	-0.115293	0.0218319	0.265697	Autosomal gene	chr17	Ion Ampliseq Human Gene Expression kit (Thermo Fisher Man0010742)
AATK	NK Cells	92.5084	UP	0.225536	0.0459501	0.366187	Autosomal gene	chr17	Ion Ampliseq Human Gene Expression kit (Thermo Fisher Man0010742)
ABCC3	NK Cells	5.78387	UP	1.92348	0.000278092	0.0356294	Autosomal gene	chr17	Ion Ampliseq Human Gene Expression kit (Thermo Fisher Man0010742)
ABI3	NK Cells	6944.52	UP	0.182451	0.0217435	0.265697	Autosomal gene	chr17	Ion Ampliseq Human Gene Expression kit (Thermo Fisher Man0010742)
ABR	NK Cells	95.1229	UP	0.305634	0.00828216	0.17915	Autosomal gene	chr17	Ion Ampliseq Human Gene Expression kit (Thermo Fisher Man0010742)
ACTG1	NK Cells	57315.7	UP	0.269843	0.0191946	0.256608	Autosomal gene	chr17	Ion Ampliseq Human Gene Expression kit (Thermo Fisher Man0010742)
ALDOC	NK Cells	377.684	UP	0.163589	0.0443041	0.359594	Autosomal gene	chr17	Ion Ampliseq Human Gene Expression kit (Thermo Fisher Man0010742)
ANKRD40	NK Cells	749.009	DOWN	-0.125857	0.0300499	0.303518	Autosomal gene	chr17	Ion Ampliseq Human Gene Expression kit (Thermo Fisher Man0010742)
ARHGAP27	NK Cells	554.806	UP	0.238823	0.00204514	0.0883121	Autosomal gene	chr17	Ion Ampliseq Human Gene Expression kit (Thermo Fisher Man0010742)
ATP2A3	NK Cells	1475.76	UP	0.203992	0.00360141	0.119287	Autosomal gene	chr17	Ion Ampliseq Human Gene Expression kit (Thermo Fisher Man0010742)
ATP5H	NK Cells	1138.69	UP	0.399973	0.00159314	0.0769602	Autosomal gene	chr17	Ion Ampliseq Human Gene Expression kit (Thermo Fisher Man0010742)
AZI1	NK Cells	33.7677	UP	0.379209	0.000957565	0.0593843	Autosomal gene	chr17	Ion Ampliseq Human Gene Expression kit (Thermo Fisher Man0010742)
B9D1	NK Cells	57.1885	UP	0.247308	0.00391072	0.124237	Autosomal gene	chr17	Ion Ampliseq Human Gene Expression kit (Thermo Fisher Man0010742)
C17orf62	NK Cells	1038.24	UP	0.123312	0.0389233	0.33993	Autosomal gene	chr17	Ion Ampliseq Human Gene Expression kit (Thermo Fisher Man0010742)
CCL3	NK Cells	941.753	UP	0.278933	0.0377859	0.336588	Autosomal gene	chr17	Ion Ampliseq Human Gene Expression kit (Thermo Fisher Man0010742)
CCL5	NK Cells	21358.4	DOWN	-0.216583	0.0112653	0.202689	Autosomal gene	chr17	Ion Ampliseq Human Gene Expression kit (Thermo Fisher Man0010742)
CD300C	NK Cells	156.771	UP	0.31433	0.0322948	0.314709	Autosomal gene	chr17	Ion Ampliseq Human Gene Expression kit (Thermo Fisher Man0010742)
CD300E	NK Cells	82.957	UP	0.809095	0.0131773	0.215451	Autosomal gene	chr17	Ion Ampliseq Human Gene Expression kit (Thermo Fisher Man0010742)
CD300LF	NK Cells	26.6305	UP	0.627556	0.0415447	0.348718	Autosomal gene	chr17	Ion Ampliseq Human Gene Expression kit (Thermo Fisher Man0010742)
CD68	NK Cells	198.257	UP	0.585687	0.0219794	0.266104	Autosomal gene	chr17	Ion Ampliseq Human Gene Expression kit (Thermo Fisher Man0010742)
CHMP6	NK Cells	324.6	UP	0.251817	0.0132547	0.215785	Autosomal gene	chr17	Ion Ampliseq Human Gene Expression kit (Thermo Fisher Man0010742)
CISD3	NK Cells	819.021	UP	0.246164	0.049484	0.375728	Autosomal gene	chr17	Ion Ampliseq Human Gene Expression kit (Thermo Fisher Man0010742)
CTDNEP1	NK Cells	1870.02	UP	0.188632	0.0358199	0.329356	Autosomal gene	chr17	Ion Ampliseq Human Gene Expression kit (Thermo Fisher Man0010742)
CXCL16	NK Cells	45.5747	UP	0.579902	0.0288721	0.300287	Autosomal gene	chr17	Ion Ampliseq Human Gene Expression kit (Thermo Fisher Man0010742)
DHRS13	NK Cells	174.106	UP	0.384733	0.000465911	0.0425854	Autosomal gene	chr17	Ion Ampliseq Human Gene Expression kit (Thermo Fisher Man0010742)
DPH1	NK Cells	206.601	UP	0.228706	0.00902239	0.185852	Autosomal gene	chr17	Ion Ampliseq Human Gene Expression kit (Thermo Fisher Man0010742)
DUS1L	NK Cells	173.564	UP	0.648824	2.15211e-06	0.0013206	Autosomal gene	chr17	Ion Ampliseq Human Gene Expression kit (Thermo Fisher Man0010742)
ERBB2	NK Cells	4108.97	UP	0.497771	0.0193439	0.256992	Autosomal gene	chr17	Ion Ampliseq Human Gene Expression kit (Thermo Fisher Man0010742)
FAM195B	NK Cells	473.251	UP	0.35876	0.012791	0.214268	Autosomal gene	chr17	Ion Ampliseq Human Gene Expression kit (Thermo Fisher Man0010742)
FAM57A	NK Cells	17.5316	UP	0.3304	0.0275148	0.295031	Autosomal gene	chr17	Ion Ampliseq Human Gene Expression kit (Thermo Fisher Man0010742)
FGF11	NK Cells	17.3574	UP	0.495238	0.000967675	0.0596907	Autosomal gene	chr17	Ion Ampliseq Human Gene Expression kit (Thermo Fisher Man0010742)
FTSJ3	NK Cells	312.992	DOWN	-0.149792	0.0134625	0.217095	Autosomal gene	chr17	Ion Ampliseq Human Gene Expression kit (Thermo Fisher Man0010742)
GAA	NK Cells	233.803	UP	0.340121	0.000981911	0.0599377	Autosomal gene	chr17	Ion Ampliseq Human Gene Expression kit (Thermo Fisher Man0010742)
GAS7	NK Cells	1540.46	UP	0.215427	0.0127648	0.214264	Autosomal gene	chr17	Ion Ampliseq Human Gene Expression kit (Thermo Fisher Man0010742)
HEXDC	NK Cells	514.915	UP	0.265869	0.00245639	0.0965617	Autosomal gene	chr17	Ion Ampliseq Human Gene Expression kit (Thermo Fisher Man0010742)
HS3ST3A1	NK Cells	182.972	UP	0.264293	0.0184601	0.252659	Autosomal gene	chr17	Ion Ampliseq Human Gene Expression kit (Thermo Fisher Man0010742)
HS3ST3B1	NK Cells	221.751	UP	0.269507	0.0146219	0.225098	Autosomal gene	chr17	Ion Ampliseq Human Gene Expression kit (Thermo Fisher Man0010742)
JUP	NK Cells	35.4917	UP	0.957096	0.00596354	0.150796	Autosomal gene	chr17	Ion Ampliseq Human Gene Expression kit (Thermo Fisher Man0010742)
KAT2A	NK Cells	113.988	UP	0.461192	0.00088511	0.058938	Autosomal gene	chr17	Ion Ampliseq Human Gene Expression kit (Thermo Fisher Man0010742)
KIF19	NK Cells	64.3342	DOWN	-0.3688	0.0247791	0.2794	Autosomal gene	chr17	Ion Ampliseq Human Gene Expression kit (Thermo Fisher Man0010742)
LGALS9	NK Cells	569.831	UP	0.241801	0.0308215	0.308188	Autosomal gene	chr17	Ion Ampliseq Human Gene Expression kit (Thermo Fisher Man0010742)
LOC100287042	NK Cells	87.3383	UP	0.231584	0.0104787	0.19714	Autosomal gene	chr17	Ion Ampliseq Human Gene Expression kit (Thermo Fisher Man0010742)
LSMD1	NK Cells	702.48	UP	0.377657	0.0292844	0.300287	Autosomal gene	chr17	Ion Ampliseq Human Gene Expression kit (Thermo Fisher Man0010742)
MFSD11	NK Cells	464.933	UP	0.149445	0.00884976	0.184249	Autosomal gene	chr17	Ion Ampliseq Human Gene Expression kit (Thermo Fisher Man0010742)
MIEN1	NK Cells	1133.25	UP	0.264765	0.0248887	0.279577	Autosomal gene	chr17	Ion Ampliseq Human Gene Expression kit (Thermo Fisher Man0010742)
MYO18A	NK Cells	439.352	DOWN	-0.195989	0.0403928	0.344682	Autosomal gene	chr17	Ion Ampliseq Human Gene Expression kit (Thermo Fisher Man0010742)
NDEL1	NK Cells	442.007	DOWN	-0.120294	0.0306625	0.30739	Autosomal gene	chr17	Ion Ampliseq Human Gene Expression kit (Thermo Fisher Man0010742)
NGFR	NK Cells	7.22675	UP	0.59609	0.037442	0.336574	Autosomal gene	chr17	Ion Ampliseq Human Gene Expression kit (Thermo Fisher Man0010742)
NLE1	NK Cells	87.5084	UP	0.361092	0.00145761	0.0735984	Autosomal gene	chr17	Ion Ampliseq Human Gene Expression kit (Thermo Fisher Man0010742)
NT5M	NK Cells	28.5857	UP	0.315077	0.0348069	0.323874	Autosomal gene	chr17	Ion Ampliseq Human Gene Expression kit (Thermo Fisher Man0010742)
OGFOD3	NK Cells	214.771	UP	0.365234	0.00270473	0.100428	Autosomal gene	chr17	Ion Ampliseq Human Gene Expression kit (Thermo Fisher Man0010742)
OVCA2	NK Cells	311.215	UP	0.346976	0.00444904	0.133596	Autosomal gene	chr17	Ion Ampliseq Human Gene Expression kit (Thermo Fisher Man0010742)
OXLD1	NK Cells	76.5573	UP	0.296108	0.0290492	0.300287	Autosomal gene	chr17	Ion Ampliseq Human Gene Expression kit (Thermo Fisher Man0010742)
PCYT2	NK Cells	166.28	UP	0.297572	0.0128478	0.214578	Autosomal gene	chr17	Ion Ampliseq Human Gene Expression kit (Thermo Fisher Man0010742)
PFAS	NK Cells	150.965	UP	0.285834	0.0026698	0.0998121	Autosomal gene	chr17	Ion Ampliseq Human Gene Expression kit (Thermo Fisher Man0010742)
PGS1	NK Cells	228.374	UP	0.264058	0.00395455	0.124949	Autosomal gene	chr17	Ion Ampliseq Human Gene Expression kit (Thermo Fisher Man0010742)
PHB	NK Cells	684.892	UP	0.299977	0.0177085	0.248153	Autosomal gene	chr17	Ion Ampliseq Human Gene Expression kit (Thermo Fisher Man0010742)
PLEKHM1	NK Cells	2177.28	UP	0.201498	0.00943258	0.189565	Autosomal gene	chr17	Ion Ampliseq Human Gene Expression kit (Thermo Fisher Man0010742)
PPM1D	NK Cells	620.64	UP	0.382273	0.00789775	0.173082	Autosomal gene	chr17	Ion Ampliseq Human Gene Expression kit (Thermo Fisher Man0010742)
PRPF8	NK Cells	1320.02	DOWN	-0.161488	0.00618837	0.153285	Autosomal gene	chr17	Ion Ampliseq Human Gene Expression kit (Thermo Fisher Man0010742)
RAC3	NK Cells	8.24247	UP	0.343359	0.0218269	0.265697	Autosomal gene	chr17	Ion Ampliseq Human Gene Expression kit (Thermo Fisher Man0010742)
RAD51C	NK Cells	281.092	UP	0.203299	0.0440425	0.358583	Autosomal gene	chr17	Ion Ampliseq Human Gene Expression kit (Thermo Fisher Man0010742)
RFNG	NK Cells	182.3	UP	0.20055	0.0273565	0.294067	Autosomal gene	chr17	Ion Ampliseq Human Gene Expression kit (Thermo Fisher Man0010742)
RILP	NK Cells	18.9857	UP	0.407419	0.0128342	0.214578	Autosomal gene	chr17	Ion Ampliseq Human Gene Expression kit (Thermo Fisher Man0010742)
RSAD1	NK Cells	273.106	UP	0.246239	0.00473469	0.136301	Autosomal gene	chr17	Ion Ampliseq Human Gene Expression kit (Thermo Fisher Man0010742)
SCARF1	NK Cells	10.2023	DOWN	-0.455133	0.0324823	0.314856	Autosomal gene	chr17	Ion Ampliseq Human Gene Expression kit (Thermo Fisher Man0010742)
SCARNA16	NK Cells	1171.25	UP	0.721356	0.00142569	0.0732253	Autosomal gene	chr17	Ion Ampliseq Human Gene Expression kit (Thermo Fisher Man0010742)
SECTM1	NK Cells	98.4256	UP	0.59747	0.0345356	0.322896	Autosomal gene	chr17	Ion Ampliseq Human Gene Expression kit (Thermo Fisher Man0010742)
SHMT1	NK Cells	197.613	UP	0.209673	0.0366959	0.333727	Autosomal gene	chr17	Ion Ampliseq Human Gene Expression kit (Thermo Fisher Man0010742)
SLC25A10	NK Cells	35.0553	UP	0.257429	0.0228317	0.269763	Autosomal gene	chr17	Ion Ampliseq Human Gene Expression kit (Thermo Fisher Man0010742)
SLC25A35	NK Cells	184.821	UP	0.209706	0.0115665	0.205257	Autosomal gene	chr17	Ion Ampliseq Human Gene Expression kit (Thermo Fisher Man0010742)
SLC38A10	NK Cells	625.032	UP	0.200408	0.00552323	0.144709	Autosomal gene	chr17	Ion Ampliseq Human Gene Expression kit (Thermo Fisher Man0010742)
SMARCE1	NK Cells	1618.33	DOWN	-0.147515	0.0447632	0.361423	Autosomal gene	chr17	Ion Ampliseq Human Gene Expression kit (Thermo Fisher Man0010742)
SMCR7	NK Cells	46.4705	UP	0.316112	0.00586374	0.149796	Autosomal gene	chr17	Ion Ampliseq Human Gene Expression kit (Thermo Fisher Man0010742)
SNORA21	NK Cells	1603.6	UP	0.839433	1.25289e-05	0.00521695	Autosomal gene	chr17	Ion Ampliseq Human Gene Expression kit (Thermo Fisher Man0010742)
SNORA48	NK Cells	271.276	UP	1.02161	3.78857e-05	0.010525	Autosomal gene	chr17	Ion Ampliseq Human Gene Expression kit (Thermo Fisher Man0010742)
SNORA67	NK Cells	656.366	UP	0.510261	0.000544513	0.0463393	Autosomal gene	chr17	Ion Ampliseq Human Gene Expression kit (Thermo Fisher Man0010742)
SOCS7	NK Cells	148.928	DOWN	-0.181755	0.00106875	0.0629323	Autosomal gene	chr17	Ion Ampliseq Human Gene Expression kit (Thermo Fisher Man0010742)
SP2	NK Cells	417.768	DOWN	-0.147033	0.00764005	0.169875	Autosomal gene	chr17	Ion Ampliseq Human Gene Expression kit (Thermo Fisher Man0010742)
SPECC1	NK Cells	257.561	UP	0.366995	0.030068	0.303518	Autosomal gene	chr17	Ion Ampliseq Human Gene Expression kit (Thermo Fisher Man0010742)
SPHK1	NK Cells	47.7179	UP	0.231296	0.0421306	0.350686	Autosomal gene	chr17	Ion Ampliseq Human Gene Expression kit (Thermo Fisher Man0010742)
SRR	NK Cells	162.259	UP	0.315905	0.0327589	0.31565	Autosomal gene	chr17	Ion Ampliseq Human Gene Expression kit (Thermo Fisher Man0010742)
SRSF1	NK Cells	2412.45	DOWN	-0.0964318	0.0484112	0.373545	Autosomal gene	chr17	Ion Ampliseq Human Gene Expression kit (Thermo Fisher Man0010742)
SSH2	NK Cells	5752.77	UP	0.219373	0.0174919	0.247497	Autosomal gene	chr17	Ion Ampliseq Human Gene Expression kit (Thermo Fisher Man0010742)
TAF15	NK Cells	1836.59	DOWN	-0.230728	0.0493312	0.375728	Autosomal gene	chr17	Ion Ampliseq Human Gene Expression kit (Thermo Fisher Man0010742)
TBCD	NK Cells	1881.98	UP	0.323751	0.0381567	0.336588	Autosomal gene	chr17	Ion Ampliseq Human Gene Expression kit (Thermo Fisher Man0010742)
TEN1	NK Cells	279.427	UP	0.373918	0.00105493	0.0625705	Autosomal gene	chr17	Ion Ampliseq Human Gene Expression kit (Thermo Fisher Man0010742)
TMC6	NK Cells	1338.44	UP	0.180259	0.0131591	0.215451	Autosomal gene	chr17	Ion Ampliseq Human Gene Expression kit (Thermo Fisher Man0010742)
TP53I13	NK Cells	305.561	UP	0.179136	0.049405	0.375728	Autosomal gene	chr17	Ion Ampliseq Human Gene Expression kit (Thermo Fisher Man0010742)
TTC19	NK Cells	303.519	DOWN	-0.158942	0.045655	0.365328	Autosomal gene	chr17	Ion Ampliseq Human Gene Expression kit (Thermo Fisher Man0010742)
UNC119	NK Cells	311.241	UP	0.309746	0.00891987	0.184719	Autosomal gene	chr17	Ion Ampliseq Human Gene Expression kit (Thermo Fisher Man0010742)
WIPI1	NK Cells	606.839	UP	0.327705	0.0196824	0.259135	Autosomal gene	chr17	Ion Ampliseq Human Gene Expression kit (Thermo Fisher Man0010742)
VMO1	NK Cells	19.0744	UP	1.66931	0.014641	0.225098	Autosomal gene	chr17	Ion Ampliseq Human Gene Expression kit (Thermo Fisher Man0010742)
VPS25	NK Cells	549.017	UP	0.285967	0.00247208	0.0965617	Autosomal gene	chr17	Ion Ampliseq Human Gene Expression kit (Thermo Fisher Man0010742)
VTN	NK Cells	13.6887	DOWN	-0.334924	0.0287384	0.300287	Autosomal gene	chr17	Ion Ampliseq Human Gene Expression kit (Thermo Fisher Man0010742)
YPEL2	NK Cells	217.692	UP	0.207099	0.0309766	0.309474	Autosomal gene	chr17	Ion Ampliseq Human Gene Expression kit (Thermo Fisher Man0010742)
YWHAE	NK Cells	3526.95	UP	0.299571	0.0207769	0.263502	Autosomal gene	chr17	Ion Ampliseq Human Gene Expression kit (Thermo Fisher Man0010742)
ZMYND15	NK Cells	3.22962	UP	0.921346	0.0176896	0.248153	Autosomal gene	chr17	Ion Ampliseq Human Gene Expression kit (Thermo Fisher Man0010742)
CCDC102B	NK Cells	2.96777	UP	0.896535	0.000637838	0.0499098	Autosomal gene	chr18	Ion Ampliseq Human Gene Expression kit (Thermo Fisher Man0010742)
CTIF	NK Cells	34.3781	UP	0.368871	0.00159473	0.0769602	Autosomal gene	chr18	Ion Ampliseq Human Gene Expression kit (Thermo Fisher Man0010742)
CXXC1	NK Cells	77.6728	UP	0.200963	0.0291401	0.300287	Autosomal gene	chr18	Ion Ampliseq Human Gene Expression kit (Thermo Fisher Man0010742)
EPB41L3	NK Cells	27.7256	UP	0.666419	0.0194877	0.25819	Autosomal gene	chr18	Ion Ampliseq Human Gene Expression kit (Thermo Fisher Man0010742)
HAUS1	NK Cells	387.646	UP	0.399178	0.00598836	0.150796	Autosomal gene	chr18	Ion Ampliseq Human Gene Expression kit (Thermo Fisher Man0010742)
L3MBTL4	NK Cells	1333.8	UP	0.388191	0.0075148	0.16849	Autosomal gene	chr18	Ion Ampliseq Human Gene Expression kit (Thermo Fisher Man0010742)
LINC00526	NK Cells	61.5445	UP	0.236564	0.0164074	0.241543	Autosomal gene	chr18	Ion Ampliseq Human Gene Expression kit (Thermo Fisher Man0010742)
LPIN2	NK Cells	1045.51	DOWN	-0.165475	0.0425517	0.351851	Autosomal gene	chr18	Ion Ampliseq Human Gene Expression kit (Thermo Fisher Man0010742)
NFATC1	NK Cells	100.297	DOWN	-0.210347	0.0076316	0.169875	Autosomal gene	chr18	Ion Ampliseq Human Gene Expression kit (Thermo Fisher Man0010742)
PPP4R1	NK Cells	1489	UP	0.3274	0.0482104	0.372488	Autosomal gene	chr18	Ion Ampliseq Human Gene Expression kit (Thermo Fisher Man0010742)
PQLC1	NK Cells	91.4069	UP	0.319359	0.0328014	0.315798	Autosomal gene	chr18	Ion Ampliseq Human Gene Expression kit (Thermo Fisher Man0010742)
RBFA	NK Cells	57.9261	UP	0.197726	0.0256292	0.283571	Autosomal gene	chr18	Ion Ampliseq Human Gene Expression kit (Thermo Fisher Man0010742)
SCARNA17	NK Cells	39965.2	UP	0.35267	0.0248501	0.279577	Autosomal gene	chr18	Ion Ampliseq Human Gene Expression kit (Thermo Fisher Man0010742)
SETBP1	NK Cells	228.322	DOWN	-0.23002	0.0222539	0.267482	Autosomal gene	chr18	Ion Ampliseq Human Gene Expression kit (Thermo Fisher Man0010742)
SMAD2	NK Cells	1120.88	UP	0.160268	0.0466991	0.368764	Autosomal gene	chr18	Ion Ampliseq Human Gene Expression kit (Thermo Fisher Man0010742)
TXNL4A	NK Cells	835.436	UP	0.324806	0.0141573	0.221759	Autosomal gene	chr18	Ion Ampliseq Human Gene Expression kit (Thermo Fisher Man0010742)
ZNF519	NK Cells	69.2594	UP	0.342446	0.00234058	0.0950831	Autosomal gene	chr18	Ion Ampliseq Human Gene Expression kit (Thermo Fisher Man0010742)
ZNF532	NK Cells	74.1509	DOWN	-0.508723	0.000397972	0.0407014	Autosomal gene	chr18	Ion Ampliseq Human Gene Expression kit (Thermo Fisher Man0010742)
ACP5	NK Cells	225.945	UP	0.283412	0.0421775	0.350747	Autosomal gene	chr19	Ion Ampliseq Human Gene Expression kit (Thermo Fisher Man0010742)
ADAT3	NK Cells	17.8262	UP	0.373501	0.0143368	0.223765	Autosomal gene	chr19	Ion Ampliseq Human Gene Expression kit (Thermo Fisher Man0010742)
AP2S1	NK Cells	580.249	UP	0.271416	0.0176475	0.248136	Autosomal gene	chr19	Ion Ampliseq Human Gene Expression kit (Thermo Fisher Man0010742)
APBA3	NK Cells	476.716	UP	0.294066	0.00140189	0.0726428	Autosomal gene	chr19	Ion Ampliseq Human Gene Expression kit (Thermo Fisher Man0010742)
ASNA1	NK Cells	716.795	UP	0.25804	0.0461469	0.366895	Autosomal gene	chr19	Ion Ampliseq Human Gene Expression kit (Thermo Fisher Man0010742)
ATP5D	NK Cells	995.451	UP	0.257834	0.0259482	0.285945	Autosomal gene	chr19	Ion Ampliseq Human Gene Expression kit (Thermo Fisher Man0010742)
B9D2	NK Cells	55.8229	UP	0.156263	0.0453873	0.364808	Autosomal gene	chr19	Ion Ampliseq Human Gene Expression kit (Thermo Fisher Man0010742)
BCL2L12	NK Cells	282.714	UP	0.24296	0.0273406	0.294067	Autosomal gene	chr19	Ion Ampliseq Human Gene Expression kit (Thermo Fisher Man0010742)
BLOC1S3	NK Cells	82.2723	UP	0.239348	0.0111525	0.201609	Autosomal gene	chr19	Ion Ampliseq Human Gene Expression kit (Thermo Fisher Man0010742)
BLVRB	NK Cells	140.389	UP	0.354205	0.00672797	0.15974	Autosomal gene	chr19	Ion Ampliseq Human Gene Expression kit (Thermo Fisher Man0010742)
BRD4	NK Cells	1343.36	DOWN	-0.179408	0.0176339	0.248136	Autosomal gene	chr19	Ion Ampliseq Human Gene Expression kit (Thermo Fisher Man0010742)
BRSK1	NK Cells	63.3049	UP	0.321961	0.00424423	0.12992	Autosomal gene	chr19	Ion Ampliseq Human Gene Expression kit (Thermo Fisher Man0010742)
BST2	NK Cells	2112.52	UP	0.205447	0.0401996	0.344682	Autosomal gene	chr19	Ion Ampliseq Human Gene Expression kit (Thermo Fisher Man0010742)
C19orf10	NK Cells	217.945	UP	0.216696	0.0386066	0.338687	Autosomal gene	chr19	Ion Ampliseq Human Gene Expression kit (Thermo Fisher Man0010742)
C19orf25	NK Cells	228.48	UP	0.273319	0.0284993	0.299345	Autosomal gene	chr19	Ion Ampliseq Human Gene Expression kit (Thermo Fisher Man0010742)
C19orf38	NK Cells	59.157	UP	0.704102	0.00504966	0.140924	Autosomal gene	chr19	Ion Ampliseq Human Gene Expression kit (Thermo Fisher Man0010742)
C19orf53	NK Cells	533.965	UP	0.291057	0.017866	0.24976	Autosomal gene	chr19	Ion Ampliseq Human Gene Expression kit (Thermo Fisher Man0010742)
C19orf66	NK Cells	1164.12	UP	0.191177	0.0210556	0.264818	Autosomal gene	chr19	Ion Ampliseq Human Gene Expression kit (Thermo Fisher Man0010742)
C19orf70	NK Cells	24.0334	UP	0.523749	0.00189546	0.0849966	Autosomal gene	chr19	Ion Ampliseq Human Gene Expression kit (Thermo Fisher Man0010742)
C19orf73	NK Cells	52.7033	UP	0.442746	0.00304895	0.109377	Autosomal gene	chr19	Ion Ampliseq Human Gene Expression kit (Thermo Fisher Man0010742)
CA11	NK Cells	131.099	DOWN	-0.182116	0.0373502	0.336417	Autosomal gene	chr19	Ion Ampliseq Human Gene Expression kit (Thermo Fisher Man0010742)
CCDC106	NK Cells	60.7185	UP	0.263923	0.0334444	0.318569	Autosomal gene	chr19	Ion Ampliseq Human Gene Expression kit (Thermo Fisher Man0010742)
CCDC9	NK Cells	437.738	UP	0.176216	0.0209919	0.264665	Autosomal gene	chr19	Ion Ampliseq Human Gene Expression kit (Thermo Fisher Man0010742)
CDC34	NK Cells	430.319	UP	0.488747	0.000148488	0.0270504	Autosomal gene	chr19	Ion Ampliseq Human Gene Expression kit (Thermo Fisher Man0010742)
CEACAM4	NK Cells	13.9803	DOWN	-0.883037	0.0165346	0.242183	Autosomal gene	chr19	Ion Ampliseq Human Gene Expression kit (Thermo Fisher Man0010742)
CEBPA	NK Cells	163.472	UP	0.462418	0.0203756	0.262858	Autosomal gene	chr19	Ion Ampliseq Human Gene Expression kit (Thermo Fisher Man0010742)
CERS4	NK Cells	119.876	UP	0.252124	0.0429177	0.35292	Autosomal gene	chr19	Ion Ampliseq Human Gene Expression kit (Thermo Fisher Man0010742)
CFD	NK Cells	335.488	UP	1.47867	6.28268e-05	0.0143627	Autosomal gene	chr19	Ion Ampliseq Human Gene Expression kit (Thermo Fisher Man0010742)
CHERP	NK Cells	204.909	DOWN	-0.139376	0.0485606	0.373709	Autosomal gene	chr19	Ion Ampliseq Human Gene Expression kit (Thermo Fisher Man0010742)
CLC	NK Cells	27.9749	DOWN	-0.821769	0.0298548	0.303063	Autosomal gene	chr19	Ion Ampliseq Human Gene Expression kit (Thermo Fisher Man0010742)
CLPP	NK Cells	179.558	UP	0.399238	0.00172397	0.0797609	Autosomal gene	chr19	Ion Ampliseq Human Gene Expression kit (Thermo Fisher Man0010742)
CYP4F3	NK Cells	24.6838	DOWN	-1.08204	0.0126433	0.213433	Autosomal gene	chr19	Ion Ampliseq Human Gene Expression kit (Thermo Fisher Man0010742)
DDX49	NK Cells	365.472	UP	0.234768	0.0182324	0.251574	Autosomal gene	chr19	Ion Ampliseq Human Gene Expression kit (Thermo Fisher Man0010742)
ECH1	NK Cells	1213.54	UP	0.26908	0.011372	0.203461	Autosomal gene	chr19	Ion Ampliseq Human Gene Expression kit (Thermo Fisher Man0010742)
ECSIT	NK Cells	306.273	UP	0.320289	0.00965402	0.189565	Autosomal gene	chr19	Ion Ampliseq Human Gene Expression kit (Thermo Fisher Man0010742)
EIF3G	NK Cells	2889.63	UP	0.307295	0.00868323	0.181105	Autosomal gene	chr19	Ion Ampliseq Human Gene Expression kit (Thermo Fisher Man0010742)
EML2	NK Cells	789.507	UP	0.159953	0.0494945	0.375728	Autosomal gene	chr19	Ion Ampliseq Human Gene Expression kit (Thermo Fisher Man0010742)
EMR1	NK Cells	111.06	UP	0.684202	0.00943468	0.189565	Autosomal gene	chr19	Ion Ampliseq Human Gene Expression kit (Thermo Fisher Man0010742)
EMR2	NK Cells	111.086	UP	0.844319	0.00550359	0.144519	Autosomal gene	chr19	Ion Ampliseq Human Gene Expression kit (Thermo Fisher Man0010742)
ETFB	NK Cells	219.176	UP	0.338992	0.00227825	0.0938239	Autosomal gene	chr19	Ion Ampliseq Human Gene Expression kit (Thermo Fisher Man0010742)
FAM108A1	NK Cells	11532.5	UP	0.318759	0.00279023	0.102622	Autosomal gene	chr19	Ion Ampliseq Human Gene Expression kit (Thermo Fisher Man0010742)
FAM125A	NK Cells	46.2119	UP	0.542521	0.00083941	0.0579094	Autosomal gene	chr19	Ion Ampliseq Human Gene Expression kit (Thermo Fisher Man0010742)
FARSA	NK Cells	1604.94	UP	0.547367	0.000296569	0.0363081	Autosomal gene	chr19	Ion Ampliseq Human Gene Expression kit (Thermo Fisher Man0010742)
FBXL12	NK Cells	392.145	UP	0.199416	0.00574696	0.1485	Autosomal gene	chr19	Ion Ampliseq Human Gene Expression kit (Thermo Fisher Man0010742)
FBXO46	NK Cells	104.785	UP	0.218464	0.00764942	0.169875	Autosomal gene	chr19	Ion Ampliseq Human Gene Expression kit (Thermo Fisher Man0010742)
FDX1L	NK Cells	166.751	UP	0.292828	0.0174105	0.246945	Autosomal gene	chr19	Ion Ampliseq Human Gene Expression kit (Thermo Fisher Man0010742)
FFAR2	NK Cells	41.9464	DOWN	-0.993946	0.0170629	0.244996	Autosomal gene	chr19	Ion Ampliseq Human Gene Expression kit (Thermo Fisher Man0010742)
FPR1	NK Cells	77.1941	DOWN	-0.573855	0.0448768	0.361589	Autosomal gene	chr19	Ion Ampliseq Human Gene Expression kit (Thermo Fisher Man0010742)
FSD1	NK Cells	144.31	UP	0.354491	0.00267102	0.0998121	Autosomal gene	chr19	Ion Ampliseq Human Gene Expression kit (Thermo Fisher Man0010742)
FTL	NK Cells	10419.9	UP	0.415029	0.0152999	0.231364	Autosomal gene	chr19	Ion Ampliseq Human Gene Expression kit (Thermo Fisher Man0010742)
GADD45GIP1	NK Cells	1066.87	UP	0.323113	0.0244012	0.278643	Autosomal gene	chr19	Ion Ampliseq Human Gene Expression kit (Thermo Fisher Man0010742)
GEMIN7	NK Cells	145.322	UP	0.173684	0.0125842	0.213433	Autosomal gene	chr19	Ion Ampliseq Human Gene Expression kit (Thermo Fisher Man0010742)
GIPC1	NK Cells	385.632	UP	0.298071	0.0110504	0.201448	Autosomal gene	chr19	Ion Ampliseq Human Gene Expression kit (Thermo Fisher Man0010742)
GIPC3	NK Cells	10.6382	UP	0.52057	0.0242458	0.277683	Autosomal gene	chr19	Ion Ampliseq Human Gene Expression kit (Thermo Fisher Man0010742)
GMIP	NK Cells	1097.39	UP	0.153365	0.047082	0.369642	Autosomal gene	chr19	Ion Ampliseq Human Gene Expression kit (Thermo Fisher Man0010742)
GP6	NK Cells	4.78542	UP	0.48818	0.0178634	0.24976	Autosomal gene	chr19	Ion Ampliseq Human Gene Expression kit (Thermo Fisher Man0010742)
GPR77	NK Cells	56.993	UP	0.373126	0.0376402	0.336588	Autosomal gene	chr19	Ion Ampliseq Human Gene Expression kit (Thermo Fisher Man0010742)
GZMM	NK Cells	3859.19	UP	0.339316	0.010161	0.194526	Autosomal gene	chr19	Ion Ampliseq Human Gene Expression kit (Thermo Fisher Man0010742)
HAUS5	NK Cells	276.992	UP	0.14808	0.0481731	0.372447	Autosomal gene	chr19	Ion Ampliseq Human Gene Expression kit (Thermo Fisher Man0010742)
HMHA1	NK Cells	2243.88	UP	0.175005	0.0181324	0.251312	Autosomal gene	chr19	Ion Ampliseq Human Gene Expression kit (Thermo Fisher Man0010742)
ICAM4	NK Cells	10.7079	UP	1.06503	0.00326029	0.113193	Autosomal gene	chr19	Ion Ampliseq Human Gene Expression kit (Thermo Fisher Man0010742)
IFI30	NK Cells	871.552	UP	0.564188	0.00486206	0.13826	Autosomal gene	chr19	Ion Ampliseq Human Gene Expression kit (Thermo Fisher Man0010742)
ISOC2	NK Cells	102.65	UP	0.53741	0.00044597	0.041932	Autosomal gene	chr19	Ion Ampliseq Human Gene Expression kit (Thermo Fisher Man0010742)
IZUMO4	NK Cells	26.0648	UP	0.2735	0.0446909	0.361339	Autosomal gene	chr19	Ion Ampliseq Human Gene Expression kit (Thermo Fisher Man0010742)
JAK3	NK Cells	781.921	UP	0.243523	0.000510366	0.0444056	Autosomal gene	chr19	Ion Ampliseq Human Gene Expression kit (Thermo Fisher Man0010742)
KCTD15	NK Cells	23.4956	UP	0.628325	0.0139115	0.219774	Autosomal gene	chr19	Ion Ampliseq Human Gene Expression kit (Thermo Fisher Man0010742)
KIR2DL3	NK Cells	374.254	UP	0.406143	0.0314513	0.311026	Autosomal gene	chr19	Ion Ampliseq Human Gene Expression kit (Thermo Fisher Man0010742)
KLF16	NK Cells	82.7026	UP	0.22895	0.0164081	0.241543	Autosomal gene	chr19	Ion Ampliseq Human Gene Expression kit (Thermo Fisher Man0010742)
KXD1	NK Cells	722.615	UP	0.206907	0.0335134	0.318705	Autosomal gene	chr19	Ion Ampliseq Human Gene Expression kit (Thermo Fisher Man0010742)
LILRA1	NK Cells	121.437	UP	1.04555	0.0017907	0.0809218	Autosomal gene	chr19	Ion Ampliseq Human Gene Expression kit (Thermo Fisher Man0010742)
LILRA2	NK Cells	58.2837	UP	0.557837	0.0349582	0.325022	Autosomal gene	chr19	Ion Ampliseq Human Gene Expression kit (Thermo Fisher Man0010742)
LILRA3	NK Cells	79.7886	UP	1.31609	0.0108948	0.200997	Autosomal gene	chr19	Ion Ampliseq Human Gene Expression kit (Thermo Fisher Man0010742)
LILRA5	NK Cells	32.7431	UP	0.899615	0.0233973	0.272516	Autosomal gene	chr19	Ion Ampliseq Human Gene Expression kit (Thermo Fisher Man0010742)
LILRB2	NK Cells	276.535	UP	1.18264	0.000503078	0.0444056	Autosomal gene	chr19	Ion Ampliseq Human Gene Expression kit (Thermo Fisher Man0010742)
LOC100128252	NK Cells	34.7142	DOWN	-0.367195	0.0413735	0.348536	Autosomal gene	chr19	Ion Ampliseq Human Gene Expression kit (Thermo Fisher Man0010742)
LOC100287177	NK Cells	78.5747	UP	0.489018	0.000167077	0.0286522	Autosomal gene	chr19	Ion Ampliseq Human Gene Expression kit (Thermo Fisher Man0010742)
LOC147646	NK Cells	19.6719	UP	0.497866	0.00965702	0.189565	Autosomal gene	chr19	Ion Ampliseq Human Gene Expression kit (Thermo Fisher Man0010742)
LRRC25	NK Cells	277.224	UP	0.838354	0.0082426	0.178625	Autosomal gene	chr19	Ion Ampliseq Human Gene Expression kit (Thermo Fisher Man0010742)
LSR	NK Cells	14.2437	UP	0.602455	0.0164686	0.241823	Autosomal gene	chr19	Ion Ampliseq Human Gene Expression kit (Thermo Fisher Man0010742)
LYL1	NK Cells	60.7008	UP	0.653806	0.00447185	0.133685	Autosomal gene	chr19	Ion Ampliseq Human Gene Expression kit (Thermo Fisher Man0010742)
MARCH2	NK Cells	551.993	UP	0.251792	0.0255146	0.283571	Autosomal gene	chr19	Ion Ampliseq Human Gene Expression kit (Thermo Fisher Man0010742)
MCOLN1	NK Cells	257.807	UP	0.214116	0.0215158	0.265697	Autosomal gene	chr19	Ion Ampliseq Human Gene Expression kit (Thermo Fisher Man0010742)
MIER2	NK Cells	269.264	UP	0.260189	0.0225715	0.26926	Autosomal gene	chr19	Ion Ampliseq Human Gene Expression kit (Thermo Fisher Man0010742)
MOB3A	NK Cells	2036.3	UP	0.202015	0.0291504	0.300287	Autosomal gene	chr19	Ion Ampliseq Human Gene Expression kit (Thermo Fisher Man0010742)
MPV17L2	NK Cells	115.939	UP	0.262482	0.0206999	0.263471	Autosomal gene	chr19	Ion Ampliseq Human Gene Expression kit (Thermo Fisher Man0010742)
MYPOP	NK Cells	75.9979	DOWN	-0.289618	0.0344634	0.322531	Autosomal gene	chr19	Ion Ampliseq Human Gene Expression kit (Thermo Fisher Man0010742)
NDUFB7	NK Cells	1671.18	UP	0.406247	0.0245391	0.27893	Autosomal gene	chr19	Ion Ampliseq Human Gene Expression kit (Thermo Fisher Man0010742)
NDUFS7	NK Cells	185.9	UP	0.382536	0.00736377	0.166817	Autosomal gene	chr19	Ion Ampliseq Human Gene Expression kit (Thermo Fisher Man0010742)
NFKBID	NK Cells	233.414	UP	0.136002	0.0425332	0.351851	Autosomal gene	chr19	Ion Ampliseq Human Gene Expression kit (Thermo Fisher Man0010742)
NLRP2	NK Cells	96.2337	DOWN	-0.401198	0.0330144	0.316542	Autosomal gene	chr19	Ion Ampliseq Human Gene Expression kit (Thermo Fisher Man0010742)
NOSIP	NK Cells	216.641	UP	0.284951	0.0154638	0.232879	Autosomal gene	chr19	Ion Ampliseq Human Gene Expression kit (Thermo Fisher Man0010742)
NR2F6	NK Cells	8.99089	DOWN	-0.461154	0.0256583	0.283571	Autosomal gene	chr19	Ion Ampliseq Human Gene Expression kit (Thermo Fisher Man0010742)
PAK4	NK Cells	234.524	UP	0.185497	0.0347153	0.323874	Autosomal gene	chr19	Ion Ampliseq Human Gene Expression kit (Thermo Fisher Man0010742)
PDE4A	NK Cells	443.868	DOWN	-0.128089	0.0484833	0.373607	Autosomal gene	chr19	Ion Ampliseq Human Gene Expression kit (Thermo Fisher Man0010742)
PEPD	NK Cells	1075.33	UP	0.188109	0.0486925	0.373983	Autosomal gene	chr19	Ion Ampliseq Human Gene Expression kit (Thermo Fisher Man0010742)
PGPEP1	NK Cells	749.636	UP	0.112949	0.0262576	0.287445	Autosomal gene	chr19	Ion Ampliseq Human Gene Expression kit (Thermo Fisher Man0010742)
PIP5K1C	NK Cells	892.986	UP	0.314183	0.000622878	0.0490685	Autosomal gene	chr19	Ion Ampliseq Human Gene Expression kit (Thermo Fisher Man0010742)
PLEKHA4	NK Cells	28.0208	UP	0.391022	0.0132703	0.215785	Autosomal gene	chr19	Ion Ampliseq Human Gene Expression kit (Thermo Fisher Man0010742)
PLIN3	NK Cells	214.785	UP	0.156653	0.0496806	0.376638	Autosomal gene	chr19	Ion Ampliseq Human Gene Expression kit (Thermo Fisher Man0010742)
PNKP	NK Cells	1440.35	UP	0.242472	0.0167003	0.242458	Autosomal gene	chr19	Ion Ampliseq Human Gene Expression kit (Thermo Fisher Man0010742)
POU2F2	NK Cells	325.613	UP	0.273465	0.0217421	0.265697	Autosomal gene	chr19	Ion Ampliseq Human Gene Expression kit (Thermo Fisher Man0010742)
PPAN	NK Cells	998.459	UP	0.166771	0.0299159	0.303063	Autosomal gene	chr19	Ion Ampliseq Human Gene Expression kit (Thermo Fisher Man0010742)
PPP1R12C	NK Cells	1466.72	UP	0.228109	0.0497978	0.376786	Autosomal gene	chr19	Ion Ampliseq Human Gene Expression kit (Thermo Fisher Man0010742)
PPP1R13L	NK Cells	61.0409	UP	0.529615	2.10364e-05	0.00684139	Autosomal gene	chr19	Ion Ampliseq Human Gene Expression kit (Thermo Fisher Man0010742)
PPP1R37	NK Cells	97.9448	UP	0.18909	0.031809	0.312844	Autosomal gene	chr19	Ion Ampliseq Human Gene Expression kit (Thermo Fisher Man0010742)
PPP2R1A	NK Cells	1609.93	UP	0.218033	0.046802	0.368941	Autosomal gene	chr19	Ion Ampliseq Human Gene Expression kit (Thermo Fisher Man0010742)
PPP5D1	NK Cells	5.97094	UP	0.416434	0.00687293	0.160584	Autosomal gene	chr19	Ion Ampliseq Human Gene Expression kit (Thermo Fisher Man0010742)
PRR12	NK Cells	821.05	DOWN	-0.122725	0.0307734	0.308117	Autosomal gene	chr19	Ion Ampliseq Human Gene Expression kit (Thermo Fisher Man0010742)
PRSS57	NK Cells	253.024	UP	0.752949	0.00247637	0.0965617	Autosomal gene	chr19	Ion Ampliseq Human Gene Expression kit (Thermo Fisher Man0010742)
PRX	NK Cells	25.4186	UP	0.498382	0.0046229	0.134718	Autosomal gene	chr19	Ion Ampliseq Human Gene Expression kit (Thermo Fisher Man0010742)
PSENEN	NK Cells	773.34	UP	0.287612	0.00895128	0.185041	Autosomal gene	chr19	Ion Ampliseq Human Gene Expression kit (Thermo Fisher Man0010742)
QTRT1	NK Cells	241.655	UP	0.216805	0.0213863	0.265697	Autosomal gene	chr19	Ion Ampliseq Human Gene Expression kit (Thermo Fisher Man0010742)
R3HDM4	NK Cells	1028.57	UP	0.361696	0.0020362	0.088253	Autosomal gene	chr19	Ion Ampliseq Human Gene Expression kit (Thermo Fisher Man0010742)
RAB3D	NK Cells	181.61	UP	0.218526	0.0137127	0.218112	Autosomal gene	chr19	Ion Ampliseq Human Gene Expression kit (Thermo Fisher Man0010742)
RAB4B	NK Cells	631.334	UP	0.204408	0.0488084	0.374379	Autosomal gene	chr19	Ion Ampliseq Human Gene Expression kit (Thermo Fisher Man0010742)
RDH13	NK Cells	151.453	UP	0.268892	0.00358627	0.119123	Autosomal gene	chr19	Ion Ampliseq Human Gene Expression kit (Thermo Fisher Man0010742)
RELB	NK Cells	357.316	UP	0.412444	0.0136536	0.217563	Autosomal gene	chr19	Ion Ampliseq Human Gene Expression kit (Thermo Fisher Man0010742)
RFXANK	NK Cells	464.337	UP	0.227017	0.0246113	0.27893	Autosomal gene	chr19	Ion Ampliseq Human Gene Expression kit (Thermo Fisher Man0010742)
RINL	NK Cells	95.3644	UP	0.220709	0.0425046	0.351851	Autosomal gene	chr19	Ion Ampliseq Human Gene Expression kit (Thermo Fisher Man0010742)
RUVBL2	NK Cells	238.935	UP	0.254273	0.0173407	0.246447	Autosomal gene	chr19	Ion Ampliseq Human Gene Expression kit (Thermo Fisher Man0010742)
S1PR4	NK Cells	983.535	UP	0.253649	0.0180207	0.25072	Autosomal gene	chr19	Ion Ampliseq Human Gene Expression kit (Thermo Fisher Man0010742)
SAFB	NK Cells	1696.49	DOWN	-0.112988	0.0378434	0.336588	Autosomal gene	chr19	Ion Ampliseq Human Gene Expression kit (Thermo Fisher Man0010742)
SERTAD1	NK Cells	143.298	UP	0.340372	0.00638331	0.155372	Autosomal gene	chr19	Ion Ampliseq Human Gene Expression kit (Thermo Fisher Man0010742)
SHKBP1	NK Cells	1518.28	UP	0.179755	0.0404825	0.344682	Autosomal gene	chr19	Ion Ampliseq Human Gene Expression kit (Thermo Fisher Man0010742)
SIGLEC10	NK Cells	112.295	UP	0.503355	0.00280447	0.102639	Autosomal gene	chr19	Ion Ampliseq Human Gene Expression kit (Thermo Fisher Man0010742)
SIGLEC11	NK Cells	106.708	UP	0.409201	0.021436	0.265697	Autosomal gene	chr19	Ion Ampliseq Human Gene Expression kit (Thermo Fisher Man0010742)
SIPA1L3	NK Cells	382.229	UP	0.157465	0.0246657	0.27893	Autosomal gene	chr19	Ion Ampliseq Human Gene Expression kit (Thermo Fisher Man0010742)
SIRT6	NK Cells	277.801	UP	0.19251	0.0158535	0.236363	Autosomal gene	chr19	Ion Ampliseq Human Gene Expression kit (Thermo Fisher Man0010742)
SMIM7	NK Cells	724.094	UP	0.173055	0.0288388	0.300287	Autosomal gene	chr19	Ion Ampliseq Human Gene Expression kit (Thermo Fisher Man0010742)
SNORA68	NK Cells	5573.69	UP	0.955918	4.31615e-05	0.0112134	Autosomal gene	chr19	Ion Ampliseq Human Gene Expression kit (Thermo Fisher Man0010742)
SNRPD2	NK Cells	1381	UP	0.285213	0.0276592	0.295332	Autosomal gene	chr19	Ion Ampliseq Human Gene Expression kit (Thermo Fisher Man0010742)
SPC24	NK Cells	38.4665	UP	0.468773	0.0156345	0.233575	Autosomal gene	chr19	Ion Ampliseq Human Gene Expression kit (Thermo Fisher Man0010742)
STXBP2	NK Cells	1523.71	UP	0.177264	0.010206	0.19475	Autosomal gene	chr19	Ion Ampliseq Human Gene Expression kit (Thermo Fisher Man0010742)
SWSAP1	NK Cells	86.0526	UP	0.275921	0.00955636	0.189565	Autosomal gene	chr19	Ion Ampliseq Human Gene Expression kit (Thermo Fisher Man0010742)
THAP8	NK Cells	106.067	UP	0.291462	0.000797264	0.0565838	Autosomal gene	chr19	Ion Ampliseq Human Gene Expression kit (Thermo Fisher Man0010742)
THOP1	NK Cells	316.772	UP	0.192342	0.0239606	0.275986	Autosomal gene	chr19	Ion Ampliseq Human Gene Expression kit (Thermo Fisher Man0010742)
TIMM13	NK Cells	232.975	UP	0.254852	0.0268706	0.291156	Autosomal gene	chr19	Ion Ampliseq Human Gene Expression kit (Thermo Fisher Man0010742)
TLE2	NK Cells	52.7095	UP	0.280359	0.0378356	0.336588	Autosomal gene	chr19	Ion Ampliseq Human Gene Expression kit (Thermo Fisher Man0010742)
TMED1	NK Cells	512.982	UP	0.253268	0.0433842	0.355582	Autosomal gene	chr19	Ion Ampliseq Human Gene Expression kit (Thermo Fisher Man0010742)
TMEM147	NK Cells	548.07	UP	0.339021	0.0120589	0.209229	Autosomal gene	chr19	Ion Ampliseq Human Gene Expression kit (Thermo Fisher Man0010742)
TNFAIP8L1	NK Cells	32.0879	UP	0.240025	0.0330485	0.316609	Autosomal gene	chr19	Ion Ampliseq Human Gene Expression kit (Thermo Fisher Man0010742)
TRAPPC5	NK Cells	743.411	UP	0.454478	0.0102777	0.19541	Autosomal gene	chr19	Ion Ampliseq Human Gene Expression kit (Thermo Fisher Man0010742)
TRMT1	NK Cells	495.253	UP	0.288729	0.0017626	0.0802739	Autosomal gene	chr19	Ion Ampliseq Human Gene Expression kit (Thermo Fisher Man0010742)
TSEN34	NK Cells	129.454	UP	0.21934	0.0482428	0.372492	Autosomal gene	chr19	Ion Ampliseq Human Gene Expression kit (Thermo Fisher Man0010742)
TSSK6	NK Cells	23.0159	UP	0.363762	0.0184299	0.252659	Autosomal gene	chr19	Ion Ampliseq Human Gene Expression kit (Thermo Fisher Man0010742)
TYK2	NK Cells	1261.51	UP	0.219053	0.0100221	0.193136	Autosomal gene	chr19	Ion Ampliseq Human Gene Expression kit (Thermo Fisher Man0010742)
UBE2S	NK Cells	461.793	UP	0.224995	0.026717	0.290573	Autosomal gene	chr19	Ion Ampliseq Human Gene Expression kit (Thermo Fisher Man0010742)
UPF1	NK Cells	383.061	DOWN	-0.127388	0.0374916	0.336588	Autosomal gene	chr19	Ion Ampliseq Human Gene Expression kit (Thermo Fisher Man0010742)
URI1	NK Cells	5476.73	UP	0.360284	0.0344296	0.322531	Autosomal gene	chr19	Ion Ampliseq Human Gene Expression kit (Thermo Fisher Man0010742)
VASP	NK Cells	1038.54	UP	0.420622	0.000914983	0.058938	Autosomal gene	chr19	Ion Ampliseq Human Gene Expression kit (Thermo Fisher Man0010742)
VAV1	NK Cells	1198.2	UP	0.164387	0.0212924	0.265034	Autosomal gene	chr19	Ion Ampliseq Human Gene Expression kit (Thermo Fisher Man0010742)
WDR18	NK Cells	458.398	UP	0.315071	0.00386298	0.123644	Autosomal gene	chr19	Ion Ampliseq Human Gene Expression kit (Thermo Fisher Man0010742)
WDR62	NK Cells	27.8927	UP	0.219822	0.0176405	0.248136	Autosomal gene	chr19	Ion Ampliseq Human Gene Expression kit (Thermo Fisher Man0010742)
ZFP36	NK Cells	2059.03	UP	0.159847	0.0318851	0.312844	Autosomal gene	chr19	Ion Ampliseq Human Gene Expression kit (Thermo Fisher Man0010742)
ZFR2	NK Cells	21.1751	UP	0.438881	0.00312376	0.11072	Autosomal gene	chr19	Ion Ampliseq Human Gene Expression kit (Thermo Fisher Man0010742)
ZNF20	NK Cells	41.3708	UP	0.199239	0.0360595	0.330517	Autosomal gene	chr19	Ion Ampliseq Human Gene Expression kit (Thermo Fisher Man0010742)
ZNF253	NK Cells	956.078	UP	0.408891	0.0131152	0.215367	Autosomal gene	chr19	Ion Ampliseq Human Gene Expression kit (Thermo Fisher Man0010742)
ZNF284	NK Cells	274.853	UP	0.404226	0.00701063	0.162145	Autosomal gene	chr19	Ion Ampliseq Human Gene Expression kit (Thermo Fisher Man0010742)
ZNF30	NK Cells	84.3944	UP	0.218186	0.0189734	0.256004	Autosomal gene	chr19	Ion Ampliseq Human Gene Expression kit (Thermo Fisher Man0010742)
ZNF324	NK Cells	325.757	UP	0.296518	0.00655908	0.15821	Autosomal gene	chr19	Ion Ampliseq Human Gene Expression kit (Thermo Fisher Man0010742)
ZNF347	NK Cells	155.055	UP	0.330522	0.00676271	0.15974	Autosomal gene	chr19	Ion Ampliseq Human Gene Expression kit (Thermo Fisher Man0010742)
ZNF426	NK Cells	289.698	UP	0.119786	0.0403372	0.344682	Autosomal gene	chr19	Ion Ampliseq Human Gene Expression kit (Thermo Fisher Man0010742)
ZNF431	NK Cells	675.901	UP	0.138746	0.0326565	0.315563	Autosomal gene	chr19	Ion Ampliseq Human Gene Expression kit (Thermo Fisher Man0010742)
ZNF442	NK Cells	19.2277	UP	0.272924	0.0468799	0.369056	Autosomal gene	chr19	Ion Ampliseq Human Gene Expression kit (Thermo Fisher Man0010742)
ZNF444	NK Cells	42.3026	UP	0.339944	0.00619241	0.153285	Autosomal gene	chr19	Ion Ampliseq Human Gene Expression kit (Thermo Fisher Man0010742)
ZNF506	NK Cells	808.08	UP	0.168096	0.00695865	0.161615	Autosomal gene	chr19	Ion Ampliseq Human Gene Expression kit (Thermo Fisher Man0010742)
ZNF524	NK Cells	84.5583	UP	0.236887	0.0448297	0.361526	Autosomal gene	chr19	Ion Ampliseq Human Gene Expression kit (Thermo Fisher Man0010742)
ZNF528	NK Cells	108.073	UP	0.424122	0.0104854	0.19714	Autosomal gene	chr19	Ion Ampliseq Human Gene Expression kit (Thermo Fisher Man0010742)
ZNF544	NK Cells	599.545	UP	0.167143	0.0426992	0.352346	Autosomal gene	chr19	Ion Ampliseq Human Gene Expression kit (Thermo Fisher Man0010742)
ZNF563	NK Cells	79.1947	UP	0.331265	0.0202226	0.262263	Autosomal gene	chr19	Ion Ampliseq Human Gene Expression kit (Thermo Fisher Man0010742)
ZNF569	NK Cells	517.764	UP	0.447608	0.0133187	0.216271	Autosomal gene	chr19	Ion Ampliseq Human Gene Expression kit (Thermo Fisher Man0010742)
ZNF571	NK Cells	327.051	UP	0.232642	0.0180868	0.25104	Autosomal gene	chr19	Ion Ampliseq Human Gene Expression kit (Thermo Fisher Man0010742)
ZNF581	NK Cells	108.24	UP	0.340691	0.00367849	0.121147	Autosomal gene	chr19	Ion Ampliseq Human Gene Expression kit (Thermo Fisher Man0010742)
ZNF583	NK Cells	175.144	UP	0.298369	0.00126176	0.0697199	Autosomal gene	chr19	Ion Ampliseq Human Gene Expression kit (Thermo Fisher Man0010742)
ZNF584	NK Cells	42.2078	DOWN	-0.167329	0.0361488	0.331075	Autosomal gene	chr19	Ion Ampliseq Human Gene Expression kit (Thermo Fisher Man0010742)
ZNF607	NK Cells	147.58	UP	0.2128	0.0225046	0.269166	Autosomal gene	chr19	Ion Ampliseq Human Gene Expression kit (Thermo Fisher Man0010742)
ZNF625	NK Cells	308.402	UP	0.290256	0.039439	0.341113	Autosomal gene	chr19	Ion Ampliseq Human Gene Expression kit (Thermo Fisher Man0010742)
ZNF675	NK Cells	691.088	UP	0.516804	0.00196062	0.0862601	Autosomal gene	chr19	Ion Ampliseq Human Gene Expression kit (Thermo Fisher Man0010742)
ZNF69	NK Cells	13.4685	UP	0.468483	0.00110243	0.064416	Autosomal gene	chr19	Ion Ampliseq Human Gene Expression kit (Thermo Fisher Man0010742)
ZNF738	NK Cells	40.8175	UP	0.550536	0.0262126	0.287445	Autosomal gene	chr19	Ion Ampliseq Human Gene Expression kit (Thermo Fisher Man0010742)
ZNF761	NK Cells	46.9805	UP	0.337099	0.00847804	0.180172	Autosomal gene	chr19	Ion Ampliseq Human Gene Expression kit (Thermo Fisher Man0010742)
ZNF77	NK Cells	189.8	UP	0.342411	0.00758268	0.169361	Autosomal gene	chr19	Ion Ampliseq Human Gene Expression kit (Thermo Fisher Man0010742)
ZNF835	NK Cells	89.242	UP	0.437025	0.00965682	0.189565	Autosomal gene	chr19	Ion Ampliseq Human Gene Expression kit (Thermo Fisher Man0010742)
ZNF837	NK Cells	10.0454	UP	0.316011	0.0476811	0.371601	Autosomal gene	chr19	Ion Ampliseq Human Gene Expression kit (Thermo Fisher Man0010742)
ZNF841	NK Cells	1125.78	UP	0.302958	0.00243081	0.0963973	Autosomal gene	chr19	Ion Ampliseq Human Gene Expression kit (Thermo Fisher Man0010742)
ZNF846	NK Cells	104.222	UP	0.163827	0.0199181	0.260092	Autosomal gene	chr19	Ion Ampliseq Human Gene Expression kit (Thermo Fisher Man0010742)
ZNF90	NK Cells	50.3933	UP	0.231223	0.00217778	0.0913336	Autosomal gene	chr19	Ion Ampliseq Human Gene Expression kit (Thermo Fisher Man0010742)
ZSWIM4	NK Cells	53.3264	UP	0.275086	0.0166011	0.242458	Autosomal gene	chr19	Ion Ampliseq Human Gene Expression kit (Thermo Fisher Man0010742)
AAK1	NK Cells	23.9603	UP	0.290229	0.0485199	0.373642	Autosomal gene	chr2	Ion Ampliseq Human Gene Expression kit (Thermo Fisher Man0010742)
ACP1	NK Cells	1114.38	DOWN	-0.11774	0.0110363	0.201448	Autosomal gene	chr2	Ion Ampliseq Human Gene Expression kit (Thermo Fisher Man0010742)
ACVR1	NK Cells	85.7974	DOWN	-0.186874	0.0457119	0.365328	Autosomal gene	chr2	Ion Ampliseq Human Gene Expression kit (Thermo Fisher Man0010742)
AGAP1	NK Cells	842.618	UP	0.487663	0.0256597	0.283571	Autosomal gene	chr2	Ion Ampliseq Human Gene Expression kit (Thermo Fisher Man0010742)
ANKRD39	NK Cells	419.517	UP	0.347172	0.00315594	0.1115	Autosomal gene	chr2	Ion Ampliseq Human Gene Expression kit (Thermo Fisher Man0010742)
ARID5A	NK Cells	71.2374	UP	0.267511	0.00607238	0.151927	Autosomal gene	chr2	Ion Ampliseq Human Gene Expression kit (Thermo Fisher Man0010742)
ASB1	NK Cells	1410.42	UP	0.199459	0.0330989	0.316682	Autosomal gene	chr2	Ion Ampliseq Human Gene Expression kit (Thermo Fisher Man0010742)
ATG4B	NK Cells	1321	UP	0.194201	0.0219286	0.265765	Autosomal gene	chr2	Ion Ampliseq Human Gene Expression kit (Thermo Fisher Man0010742)
BARD1	NK Cells	579.548	UP	0.306854	0.0498133	0.376786	Autosomal gene	chr2	Ion Ampliseq Human Gene Expression kit (Thermo Fisher Man0010742)
BCS1L	NK Cells	208.626	UP	0.216676	0.00916103	0.187383	Autosomal gene	chr2	Ion Ampliseq Human Gene Expression kit (Thermo Fisher Man0010742)
C2orf49	NK Cells	428.719	DOWN	-0.109073	0.0469985	0.369491	Autosomal gene	chr2	Ion Ampliseq Human Gene Expression kit (Thermo Fisher Man0010742)
CAB39	NK Cells	765.63	DOWN	-0.126632	0.0477268	0.371708	Autosomal gene	chr2	Ion Ampliseq Human Gene Expression kit (Thermo Fisher Man0010742)
CAD	NK Cells	205.621	UP	0.13677	0.0364721	0.332351	Autosomal gene	chr2	Ion Ampliseq Human Gene Expression kit (Thermo Fisher Man0010742)
CAPN10	NK Cells	307.164	UP	0.44237	0.00240594	0.0957366	Autosomal gene	chr2	Ion Ampliseq Human Gene Expression kit (Thermo Fisher Man0010742)
CCNT2	NK Cells	445.999	UP	0.251294	0.0311469	0.309584	Autosomal gene	chr2	Ion Ampliseq Human Gene Expression kit (Thermo Fisher Man0010742)
CLEC4F	NK Cells	2.02562	UP	2.16956	0.000507241	0.0444056	Autosomal gene	chr2	Ion Ampliseq Human Gene Expression kit (Thermo Fisher Man0010742)
COX5B	NK Cells	1204.2	UP	0.323185	0.0324121	0.314856	Autosomal gene	chr2	Ion Ampliseq Human Gene Expression kit (Thermo Fisher Man0010742)
COX7A2L	NK Cells	738.07	UP	0.281877	0.0113781	0.203461	Autosomal gene	chr2	Ion Ampliseq Human Gene Expression kit (Thermo Fisher Man0010742)
CTDSP1	NK Cells	6798.53	UP	0.171761	0.0358798	0.329647	Autosomal gene	chr2	Ion Ampliseq Human Gene Expression kit (Thermo Fisher Man0010742)
CXCR2P1	NK Cells	13.8639	UP	0.537316	0.0144067	0.224555	Autosomal gene	chr2	Ion Ampliseq Human Gene Expression kit (Thermo Fisher Man0010742)
DCTN1	NK Cells	1158.27	DOWN	-0.149076	0.0171558	0.245422	Autosomal gene	chr2	Ion Ampliseq Human Gene Expression kit (Thermo Fisher Man0010742)
DNPEP	NK Cells	452.349	UP	0.230001	0.0323529	0.314709	Autosomal gene	chr2	Ion Ampliseq Human Gene Expression kit (Thermo Fisher Man0010742)
DOK1	NK Cells	335.406	UP	0.262727	0.0216589	0.265697	Autosomal gene	chr2	Ion Ampliseq Human Gene Expression kit (Thermo Fisher Man0010742)
EFHD1	NK Cells	3.56273	UP	0.677192	0.0434298	0.355582	Autosomal gene	chr2	Ion Ampliseq Human Gene Expression kit (Thermo Fisher Man0010742)
EPB41L5	NK Cells	81.8549	UP	0.401681	0.0108638	0.200997	Autosomal gene	chr2	Ion Ampliseq Human Gene Expression kit (Thermo Fisher Man0010742)
FLJ12334	NK Cells	176.654	UP	0.236702	0.0286112	0.30025	Autosomal gene	chr2	Ion Ampliseq Human Gene Expression kit (Thermo Fisher Man0010742)
GPBAR1	NK Cells	61.6975	UP	1.03292	0.0135517	0.217563	Autosomal gene	chr2	Ion Ampliseq Human Gene Expression kit (Thermo Fisher Man0010742)
HES6	NK Cells	19.8869	UP	0.502752	0.00379412	0.123121	Autosomal gene	chr2	Ion Ampliseq Human Gene Expression kit (Thermo Fisher Man0010742)
HNRPLL	NK Cells	37.6936	DOWN	-0.411321	0.0124003	0.211987	Autosomal gene	chr2	Ion Ampliseq Human Gene Expression kit (Thermo Fisher Man0010742)
ID2	NK Cells	3113.56	DOWN	-0.124732	0.0236002	0.273483	Autosomal gene	chr2	Ion Ampliseq Human Gene Expression kit (Thermo Fisher Man0010742)
IGFBP2	NK Cells	18.1585	UP	0.794926	0.0100775	0.193548	Autosomal gene	chr2	Ion Ampliseq Human Gene Expression kit (Thermo Fisher Man0010742)
IL1R2	NK Cells	14.0919	DOWN	-1.29515	0.00101235	0.0611557	Autosomal gene	chr2	Ion Ampliseq Human Gene Expression kit (Thermo Fisher Man0010742)
ILKAP	NK Cells	686.484	UP	0.366801	0.00160403	0.0769602	Autosomal gene	chr2	Ion Ampliseq Human Gene Expression kit (Thermo Fisher Man0010742)
KCTD18	NK Cells	262.968	DOWN	-0.128465	0.0393265	0.340898	Autosomal gene	chr2	Ion Ampliseq Human Gene Expression kit (Thermo Fisher Man0010742)
LIMS1	NK Cells	450.251	UP	0.273839	0.0455993	0.365328	Autosomal gene	chr2	Ion Ampliseq Human Gene Expression kit (Thermo Fisher Man0010742)
LOC200772	NK Cells	12.0075	UP	2.72398	3.02239e-08	4.40475e-05	Autosomal gene	chr2	Ion Ampliseq Human Gene Expression kit (Thermo Fisher Man0010742)
LOC654433	NK Cells	35.1475	DOWN	-0.450953	0.0490046	0.374728	Autosomal gene	chr2	Ion Ampliseq Human Gene Expression kit (Thermo Fisher Man0010742)
LYG1	NK Cells	43.4876	UP	0.225082	0.0413094	0.348499	Autosomal gene	chr2	Ion Ampliseq Human Gene Expression kit (Thermo Fisher Man0010742)
MAP4K3	NK Cells	236.805	UP	0.278563	0.00105724	0.0625705	Autosomal gene	chr2	Ion Ampliseq Human Gene Expression kit (Thermo Fisher Man0010742)
MEMO1	NK Cells	3189.66	UP	0.459711	0.00543434	0.143783	Autosomal gene	chr2	Ion Ampliseq Human Gene Expression kit (Thermo Fisher Man0010742)
MERTK	NK Cells	21.9875	UP	1.72518	6.98446e-08	8.14318e-05	Autosomal gene	chr2	Ion Ampliseq Human Gene Expression kit (Thermo Fisher Man0010742)
MITD1	NK Cells	3726.25	UP	0.439117	0.0230403	0.271066	Autosomal gene	chr2	Ion Ampliseq Human Gene Expression kit (Thermo Fisher Man0010742)
MORN2	NK Cells	12.0144	UP	0.497765	0.0200805	0.261585	Autosomal gene	chr2	Ion Ampliseq Human Gene Expression kit (Thermo Fisher Man0010742)
NBEAL1	NK Cells	310.079	UP	0.277747	0.0221672	0.267442	Autosomal gene	chr2	Ion Ampliseq Human Gene Expression kit (Thermo Fisher Man0010742)
NDUFA10	NK Cells	714.381	UP	0.147237	0.00703709	0.162145	Autosomal gene	chr2	Ion Ampliseq Human Gene Expression kit (Thermo Fisher Man0010742)
NIF3L1	NK Cells	138.367	DOWN	-0.119263	0.0463979	0.367245	Autosomal gene	chr2	Ion Ampliseq Human Gene Expression kit (Thermo Fisher Man0010742)
OST4	NK Cells	679.503	UP	0.261751	0.0323643	0.314709	Autosomal gene	chr2	Ion Ampliseq Human Gene Expression kit (Thermo Fisher Man0010742)
PASK	NK Cells	75.7056	UP	0.258985	0.0262548	0.287445	Autosomal gene	chr2	Ion Ampliseq Human Gene Expression kit (Thermo Fisher Man0010742)
PIKFYVE	NK Cells	642.267	UP	0.167459	0.0350113	0.325257	Autosomal gene	chr2	Ion Ampliseq Human Gene Expression kit (Thermo Fisher Man0010742)
PNKD	NK Cells	9.02256	UP	0.835738	0.0167647	0.242458	Autosomal gene	chr2	Ion Ampliseq Human Gene Expression kit (Thermo Fisher Man0010742)
PRADC1	NK Cells	100.515	UP	0.406151	0.00863548	0.180785	Autosomal gene	chr2	Ion Ampliseq Human Gene Expression kit (Thermo Fisher Man0010742)
R3HDM1	NK Cells	852.549	UP	0.402543	0.000747824	0.0555342	Autosomal gene	chr2	Ion Ampliseq Human Gene Expression kit (Thermo Fisher Man0010742)
RAB11FIP5	NK Cells	280.542	DOWN	-0.609958	0.00076026	0.0557476	Autosomal gene	chr2	Ion Ampliseq Human Gene Expression kit (Thermo Fisher Man0010742)
RABL2A	NK Cells	105.298	UP	0.192751	0.0112556	0.202689	Autosomal gene	chr2	Ion Ampliseq Human Gene Expression kit (Thermo Fisher Man0010742)
RHOB	NK Cells	490.389	UP	0.396409	0.0218935	0.265765	Autosomal gene	chr2	Ion Ampliseq Human Gene Expression kit (Thermo Fisher Man0010742)
SCARNA6	NK Cells	1754.99	UP	0.603914	0.000819074	0.0571832	Autosomal gene	chr2	Ion Ampliseq Human Gene Expression kit (Thermo Fisher Man0010742)
SEMA4F	NK Cells	81.7679	UP	0.292322	0.0108911	0.200997	Autosomal gene	chr2	Ion Ampliseq Human Gene Expression kit (Thermo Fisher Man0010742)
SERPINE2	NK Cells	23.4644	DOWN	-0.396096	0.0268107	0.290777	Autosomal gene	chr2	Ion Ampliseq Human Gene Expression kit (Thermo Fisher Man0010742)
SFXN5	NK Cells	200.006	UP	0.348338	0.000908128	0.058938	Autosomal gene	chr2	Ion Ampliseq Human Gene Expression kit (Thermo Fisher Man0010742)
SH3RF3-AS1	NK Cells	11.621	UP	0.731521	0.00406797	0.127154	Autosomal gene	chr2	Ion Ampliseq Human Gene Expression kit (Thermo Fisher Man0010742)
SNED1	NK Cells	8.55527	UP	0.998985	0.00307859	0.110102	Autosomal gene	chr2	Ion Ampliseq Human Gene Expression kit (Thermo Fisher Man0010742)
SNORA41	NK Cells	79.0965	UP	0.360512	0.00419395	0.129358	Autosomal gene	chr2	Ion Ampliseq Human Gene Expression kit (Thermo Fisher Man0010742)
SNORA75	NK Cells	831.539	UP	0.871599	1.73113e-05	0.00651074	Autosomal gene	chr2	Ion Ampliseq Human Gene Expression kit (Thermo Fisher Man0010742)
SNORD94	NK Cells	6768.68	UP	0.574595	0.00214291	0.0908964	Autosomal gene	chr2	Ion Ampliseq Human Gene Expression kit (Thermo Fisher Man0010742)
SNRNP200	NK Cells	2385.66	DOWN	-0.161638	0.00867039	0.181105	Autosomal gene	chr2	Ion Ampliseq Human Gene Expression kit (Thermo Fisher Man0010742)
SP3	NK Cells	50.193	UP	0.205124	0.0329842	0.316513	Autosomal gene	chr2	Ion Ampliseq Human Gene Expression kit (Thermo Fisher Man0010742)
SPAST	NK Cells	783.356	UP	0.294407	0.0129433	0.214738	Autosomal gene	chr2	Ion Ampliseq Human Gene Expression kit (Thermo Fisher Man0010742)
SPATS2L	NK Cells	14.1263	UP	0.431632	0.0337948	0.320238	Autosomal gene	chr2	Ion Ampliseq Human Gene Expression kit (Thermo Fisher Man0010742)
SPTBN1	NK Cells	2039.34	DOWN	-0.287914	0.0102011	0.19475	Autosomal gene	chr2	Ion Ampliseq Human Gene Expression kit (Thermo Fisher Man0010742)
SRBD1	NK Cells	2270.8	UP	0.357358	0.0458144	0.365356	Autosomal gene	chr2	Ion Ampliseq Human Gene Expression kit (Thermo Fisher Man0010742)
STK16	NK Cells	217.509	UP	0.29775	0.00574065	0.1485	Autosomal gene	chr2	Ion Ampliseq Human Gene Expression kit (Thermo Fisher Man0010742)
TBC1D8	NK Cells	51.8011	UP	1.22694	9.92486e-05	0.0199507	Autosomal gene	chr2	Ion Ampliseq Human Gene Expression kit (Thermo Fisher Man0010742)
THAP4	NK Cells	175.106	UP	0.231817	0.0377949	0.336588	Autosomal gene	chr2	Ion Ampliseq Human Gene Expression kit (Thermo Fisher Man0010742)
WDFY1	NK Cells	841.226	UP	0.15767	0.0401542	0.344682	Autosomal gene	chr2	Ion Ampliseq Human Gene Expression kit (Thermo Fisher Man0010742)
ZAP70	NK Cells	3551.19	UP	0.29657	0.00170776	0.079326	Autosomal gene	chr2	Ion Ampliseq Human Gene Expression kit (Thermo Fisher Man0010742)
ZNF513	NK Cells	262.805	UP	0.178783	0.0368666	0.334236	Autosomal gene	chr2	Ion Ampliseq Human Gene Expression kit (Thermo Fisher Man0010742)
ACOT8	NK Cells	422.657	UP	0.239256	0.0305754	0.307044	Autosomal gene	chr20	Ion Ampliseq Human Gene Expression kit (Thermo Fisher Man0010742)
ACTL10	NK Cells	46.8028	UP	0.267288	0.0118065	0.208135	Autosomal gene	chr20	Ion Ampliseq Human Gene Expression kit (Thermo Fisher Man0010742)
ADRM1	NK Cells	1641.27	UP	0.342921	0.00775581	0.170936	Autosomal gene	chr20	Ion Ampliseq Human Gene Expression kit (Thermo Fisher Man0010742)
AHCY	NK Cells	188.853	UP	0.309179	0.0138957	0.219774	Autosomal gene	chr20	Ion Ampliseq Human Gene Expression kit (Thermo Fisher Man0010742)
ARFGAP1	NK Cells	399.541	UP	0.236232	0.00429067	0.130955	Autosomal gene	chr20	Ion Ampliseq Human Gene Expression kit (Thermo Fisher Man0010742)
ASXL1	NK Cells	250.869	DOWN	-0.179188	0.0198502	0.259745	Autosomal gene	chr20	Ion Ampliseq Human Gene Expression kit (Thermo Fisher Man0010742)
CBFA2T2	NK Cells	1460.61	UP	0.371402	0.0475336	0.371195	Autosomal gene	chr20	Ion Ampliseq Human Gene Expression kit (Thermo Fisher Man0010742)
CEP250	NK Cells	73.8955	DOWN	-0.174857	0.0312956	0.310004	Autosomal gene	chr20	Ion Ampliseq Human Gene Expression kit (Thermo Fisher Man0010742)
COMMD7	NK Cells	157.309	UP	0.316462	0.036209	0.331366	Autosomal gene	chr20	Ion Ampliseq Human Gene Expression kit (Thermo Fisher Man0010742)
CPNE1	NK Cells	236.243	UP	0.300793	0.00143926	0.0735981	Autosomal gene	chr20	Ion Ampliseq Human Gene Expression kit (Thermo Fisher Man0010742)
DBNDD2	NK Cells	140.065	UP	0.304138	0.00226581	0.0938239	Autosomal gene	chr20	Ion Ampliseq Human Gene Expression kit (Thermo Fisher Man0010742)
DHX35	NK Cells	654.039	UP	0.350674	0.0100156	0.193136	Autosomal gene	chr20	Ion Ampliseq Human Gene Expression kit (Thermo Fisher Man0010742)
DNAJC5	NK Cells	952.131	UP	0.355768	0.0012982	0.0707276	Autosomal gene	chr20	Ion Ampliseq Human Gene Expression kit (Thermo Fisher Man0010742)
DYNLRB1	NK Cells	1517.61	UP	0.493004	0.000304973	0.0363081	Autosomal gene	chr20	Ion Ampliseq Human Gene Expression kit (Thermo Fisher Man0010742)
FAM110A	NK Cells	131.088	UP	0.259838	0.0139491	0.219774	Autosomal gene	chr20	Ion Ampliseq Human Gene Expression kit (Thermo Fisher Man0010742)
FKBP1A	NK Cells	1486.39	UP	0.203486	0.027883	0.296343	Autosomal gene	chr20	Ion Ampliseq Human Gene Expression kit (Thermo Fisher Man0010742)
GGT7	NK Cells	175.964	UP	0.339479	0.00836236	0.180172	Autosomal gene	chr20	Ion Ampliseq Human Gene Expression kit (Thermo Fisher Man0010742)
LOC100134868	NK Cells	836.303	UP	0.442361	0.0247475	0.2794	Autosomal gene	chr20	Ion Ampliseq Human Gene Expression kit (Thermo Fisher Man0010742)
MACROD2	NK Cells	8.14907	UP	0.697311	0.00357738	0.119123	Autosomal gene	chr20	Ion Ampliseq Human Gene Expression kit (Thermo Fisher Man0010742)
MAFB	NK Cells	49.4737	UP	1.42824	0.000425147	0.04191	Autosomal gene	chr20	Ion Ampliseq Human Gene Expression kit (Thermo Fisher Man0010742)
MRPS26	NK Cells	476.08	UP	0.261015	0.0217587	0.265697	Autosomal gene	chr20	Ion Ampliseq Human Gene Expression kit (Thermo Fisher Man0010742)
MYBL2	NK Cells	41.0254	UP	0.36756	0.0283726	0.298369	Autosomal gene	chr20	Ion Ampliseq Human Gene Expression kit (Thermo Fisher Man0010742)
NINL	NK Cells	120.655	DOWN	-0.443181	0.0490466	0.374728	Autosomal gene	chr20	Ion Ampliseq Human Gene Expression kit (Thermo Fisher Man0010742)
NRSN2	NK Cells	80.6837	UP	0.228766	0.0402114	0.344682	Autosomal gene	chr20	Ion Ampliseq Human Gene Expression kit (Thermo Fisher Man0010742)
NSFL1C	NK Cells	676.37	UP	0.212278	0.0110754	0.201448	Autosomal gene	chr20	Ion Ampliseq Human Gene Expression kit (Thermo Fisher Man0010742)
PABPC1L	NK Cells	238.417	UP	0.203314	0.0207386	0.263471	Autosomal gene	chr20	Ion Ampliseq Human Gene Expression kit (Thermo Fisher Man0010742)
PIGT	NK Cells	1128.84	UP	0.13164	0.0371121	0.335678	Autosomal gene	chr20	Ion Ampliseq Human Gene Expression kit (Thermo Fisher Man0010742)
PSMA7	NK Cells	3383.84	UP	0.240289	0.0253763	0.282581	Autosomal gene	chr20	Ion Ampliseq Human Gene Expression kit (Thermo Fisher Man0010742)
PYGB	NK Cells	1345.5	UP	0.242334	0.0262066	0.287445	Autosomal gene	chr20	Ion Ampliseq Human Gene Expression kit (Thermo Fisher Man0010742)
RALY	NK Cells	1881.96	UP	0.198274	0.0161661	0.239797	Autosomal gene	chr20	Ion Ampliseq Human Gene Expression kit (Thermo Fisher Man0010742)
RBCK1	NK Cells	1494.38	UP	0.193198	0.0190372	0.256004	Autosomal gene	chr20	Ion Ampliseq Human Gene Expression kit (Thermo Fisher Man0010742)
RBM12	NK Cells	77.3922	UP	0.1779	0.0196924	0.259135	Autosomal gene	chr20	Ion Ampliseq Human Gene Expression kit (Thermo Fisher Man0010742)
RIN2	NK Cells	39.0873	UP	1.14281	0.000538696	0.0462515	Autosomal gene	chr20	Ion Ampliseq Human Gene Expression kit (Thermo Fisher Man0010742)
ROMO1	NK Cells	334.266	UP	0.384788	0.0205974	0.263317	Autosomal gene	chr20	Ion Ampliseq Human Gene Expression kit (Thermo Fisher Man0010742)
SIRPA	NK Cells	28.7268	DOWN	-0.595916	0.0324875	0.314856	Autosomal gene	chr20	Ion Ampliseq Human Gene Expression kit (Thermo Fisher Man0010742)
SLC17A9	NK Cells	22.743	UP	0.320867	0.0288024	0.300287	Autosomal gene	chr20	Ion Ampliseq Human Gene Expression kit (Thermo Fisher Man0010742)
SNORA71A	NK Cells	610.934	UP	0.788333	4.68765e-06	0.00234099	Autosomal gene	chr20	Ion Ampliseq Human Gene Expression kit (Thermo Fisher Man0010742)
SNORA71B	NK Cells	1380.64	UP	0.944804	2.51519e-07	0.000266587	Autosomal gene	chr20	Ion Ampliseq Human Gene Expression kit (Thermo Fisher Man0010742)
SNORA71C	NK Cells	941.894	UP	0.415791	0.00318665	0.112245	Autosomal gene	chr20	Ion Ampliseq Human Gene Expression kit (Thermo Fisher Man0010742)
SNORA71D	NK Cells	3774.72	UP	0.903603	2.09866e-06	0.0013206	Autosomal gene	chr20	Ion Ampliseq Human Gene Expression kit (Thermo Fisher Man0010742)
SNORD17	NK Cells	7403.93	UP	0.739568	0.000189907	0.0295092	Autosomal gene	chr20	Ion Ampliseq Human Gene Expression kit (Thermo Fisher Man0010742)
SNX21	NK Cells	21.391	UP	0.434988	0.0166744	0.242458	Autosomal gene	chr20	Ion Ampliseq Human Gene Expression kit (Thermo Fisher Man0010742)
STMN3	NK Cells	52.45	DOWN	-0.382365	0.0224669	0.269166	Autosomal gene	chr20	Ion Ampliseq Human Gene Expression kit (Thermo Fisher Man0010742)
SULF2	NK Cells	17.9292	DOWN	-0.60412	0.0316158	0.312116	Autosomal gene	chr20	Ion Ampliseq Human Gene Expression kit (Thermo Fisher Man0010742)
TOX2	NK Cells	12.3058	DOWN	-0.592462	0.033164	0.316913	Autosomal gene	chr20	Ion Ampliseq Human Gene Expression kit (Thermo Fisher Man0010742)
UCKL1	NK Cells	218.851	UP	0.196618	0.0228552	0.269763	Autosomal gene	chr20	Ion Ampliseq Human Gene Expression kit (Thermo Fisher Man0010742)
UQCC	NK Cells	391.084	UP	0.186472	0.0149013	0.22746	Autosomal gene	chr20	Ion Ampliseq Human Gene Expression kit (Thermo Fisher Man0010742)
BACE2	NK Cells	6.76906	UP	0.971876	0.0130364	0.215367	Autosomal gene	chr21	Ion Ampliseq Human Gene Expression kit (Thermo Fisher Man0010742)
C21orf2	NK Cells	98.0634	UP	0.395444	0.00398512	0.125574	Autosomal gene	chr21	Ion Ampliseq Human Gene Expression kit (Thermo Fisher Man0010742)
FAM207A	NK Cells	198.532	UP	0.313868	0.00347296	0.117004	Autosomal gene	chr21	Ion Ampliseq Human Gene Expression kit (Thermo Fisher Man0010742)
IFNGR2	NK Cells	43.8951	UP	0.667264	0.0389903	0.340247	Autosomal gene	chr21	Ion Ampliseq Human Gene Expression kit (Thermo Fisher Man0010742)
KRTAP12-3	NK Cells	5.53323	UP	0.513496	0.0392033	0.340844	Autosomal gene	chr21	Ion Ampliseq Human Gene Expression kit (Thermo Fisher Man0010742)
NRIP1	NK Cells	2816.15	UP	0.693024	0.000131326	0.0246957	Autosomal gene	chr21	Ion Ampliseq Human Gene Expression kit (Thermo Fisher Man0010742)
PDXK	NK Cells	263.087	UP	0.165233	0.0394165	0.341113	Autosomal gene	chr21	Ion Ampliseq Human Gene Expression kit (Thermo Fisher Man0010742)
PTTG1IP	NK Cells	1730.72	UP	0.410079	0.0279504	0.296789	Autosomal gene	chr21	Ion Ampliseq Human Gene Expression kit (Thermo Fisher Man0010742)
TRPM2	NK Cells	429.357	UP	0.244726	0.0388195	0.339583	Autosomal gene	chr21	Ion Ampliseq Human Gene Expression kit (Thermo Fisher Man0010742)
U2AF1	NK Cells	1147.94	UP	0.184919	0.0352286	0.326235	Autosomal gene	chr21	Ion Ampliseq Human Gene Expression kit (Thermo Fisher Man0010742)
ADRBK2	NK Cells	16.8918	UP	0.470317	0.0319539	0.313068	Autosomal gene	chr22	Ion Ampliseq Human Gene Expression kit (Thermo Fisher Man0010742)
AIFM3	NK Cells	9.8864	UP	0.444464	0.0471128	0.369642	Autosomal gene	chr22	Ion Ampliseq Human Gene Expression kit (Thermo Fisher Man0010742)
ARHGAP8	NK Cells	254.307	UP	0.424128	0.00592763	0.150276	Autosomal gene	chr22	Ion Ampliseq Human Gene Expression kit (Thermo Fisher Man0010742)
CCDC134	NK Cells	2724.69	UP	0.532072	0.00622712	0.153492	Autosomal gene	chr22	Ion Ampliseq Human Gene Expression kit (Thermo Fisher Man0010742)
CECR5	NK Cells	267.439	UP	0.274883	0.0106929	0.19947	Autosomal gene	chr22	Ion Ampliseq Human Gene Expression kit (Thermo Fisher Man0010742)
CN5H6,4	NK Cells	92.898	UP	0.149303	0.0498977	0.376786	Autosomal gene	chr22	Ion Ampliseq Human Gene Expression kit (Thermo Fisher Man0010742)
COMT	NK Cells	630.84	UP	0.288118	0.00237231	0.095375	Autosomal gene	chr22	Ion Ampliseq Human Gene Expression kit (Thermo Fisher Man0010742)
DDT	NK Cells	199.044	UP	0.321124	0.00437988	0.132982	Autosomal gene	chr22	Ion Ampliseq Human Gene Expression kit (Thermo Fisher Man0010742)
DGCR6	NK Cells	14.7276	UP	0.742596	1.87961e-05	0.00684139	Autosomal gene	chr22	Ion Ampliseq Human Gene Expression kit (Thermo Fisher Man0010742)
DGCR6L	NK Cells	591.515	UP	0.510271	0.000936169	0.0589661	Autosomal gene	chr22	Ion Ampliseq Human Gene Expression kit (Thermo Fisher Man0010742)
DGCR9	NK Cells	8.44978	UP	0.404395	0.0100065	0.193136	Autosomal gene	chr22	Ion Ampliseq Human Gene Expression kit (Thermo Fisher Man0010742)
GUSBP11	NK Cells	288.005	UP	0.320318	0.0188596	0.255086	Autosomal gene	chr22	Ion Ampliseq Human Gene Expression kit (Thermo Fisher Man0010742)
HIC2	NK Cells	88.2992	UP	0.311333	0.0149607	0.22746	Autosomal gene	chr22	Ion Ampliseq Human Gene Expression kit (Thermo Fisher Man0010742)
HMOX1	NK Cells	260.41	UP	0.891844	0.000430792	0.04191	Autosomal gene	chr22	Ion Ampliseq Human Gene Expression kit (Thermo Fisher Man0010742)
IFT27	NK Cells	33.2112	UP	0.282145	0.0141878	0.221759	Autosomal gene	chr22	Ion Ampliseq Human Gene Expression kit (Thermo Fisher Man0010742)
JOSD1	NK Cells	435.071	DOWN	-0.181046	0.0114836	0.204408	Autosomal gene	chr22	Ion Ampliseq Human Gene Expression kit (Thermo Fisher Man0010742)
KCTD17	NK Cells	307.777	UP	0.219105	0.0281807	0.298264	Autosomal gene	chr22	Ion Ampliseq Human Gene Expression kit (Thermo Fisher Man0010742)
KLHDC7B	NK Cells	124.75	UP	0.193886	0.0421003	0.350686	Autosomal gene	chr22	Ion Ampliseq Human Gene Expression kit (Thermo Fisher Man0010742)
LDOC1L	NK Cells	56.1307	UP	0.205496	0.0383224	0.337463	Autosomal gene	chr22	Ion Ampliseq Human Gene Expression kit (Thermo Fisher Man0010742)
LOC100132273	NK Cells	8.36417	UP	0.438195	0.0187844	0.255068	Autosomal gene	chr22	Ion Ampliseq Human Gene Expression kit (Thermo Fisher Man0010742)
LRP5L	NK Cells	100.604	UP	0.316664	0.00957524	0.189565	Autosomal gene	chr22	Ion Ampliseq Human Gene Expression kit (Thermo Fisher Man0010742)
MFNG	NK Cells	1424.46	UP	0.198656	0.0322101	0.314709	Autosomal gene	chr22	Ion Ampliseq Human Gene Expression kit (Thermo Fisher Man0010742)
MORC2	NK Cells	440.017	DOWN	-0.142899	0.0291969	0.300287	Autosomal gene	chr22	Ion Ampliseq Human Gene Expression kit (Thermo Fisher Man0010742)
NCAPH2	NK Cells	263.364	UP	0.337762	0.000550602	0.0465179	Autosomal gene	chr22	Ion Ampliseq Human Gene Expression kit (Thermo Fisher Man0010742)
NCF4	NK Cells	60.897	DOWN	-0.557905	0.0222232	0.267442	Autosomal gene	chr22	Ion Ampliseq Human Gene Expression kit (Thermo Fisher Man0010742)
NOL12	NK Cells	610.262	UP	0.383484	0.00155797	0.0763209	Autosomal gene	chr22	Ion Ampliseq Human Gene Expression kit (Thermo Fisher Man0010742)
PDXP	NK Cells	217.931	UP	0.252994	0.0183889	0.252528	Autosomal gene	chr22	Ion Ampliseq Human Gene Expression kit (Thermo Fisher Man0010742)
PICK1	NK Cells	228.309	UP	0.241574	0.00227107	0.0938239	Autosomal gene	chr22	Ion Ampliseq Human Gene Expression kit (Thermo Fisher Man0010742)
PITPNB	NK Cells	1729.17	UP	0.24777	0.0392867	0.340898	Autosomal gene	chr22	Ion Ampliseq Human Gene Expression kit (Thermo Fisher Man0010742)
PLXNB2	NK Cells	136.925	UP	0.629563	0.0276505	0.295332	Autosomal gene	chr22	Ion Ampliseq Human Gene Expression kit (Thermo Fisher Man0010742)
PPM1F	NK Cells	319.769	UP	0.265943	0.0115294	0.20491	Autosomal gene	chr22	Ion Ampliseq Human Gene Expression kit (Thermo Fisher Man0010742)
RNF215	NK Cells	58.5714	UP	0.280675	0.00554272	0.144825	Autosomal gene	chr22	Ion Ampliseq Human Gene Expression kit (Thermo Fisher Man0010742)
RPS19BP1	NK Cells	619.531	UP	0.37023	0.011396	0.203469	Autosomal gene	chr22	Ion Ampliseq Human Gene Expression kit (Thermo Fisher Man0010742)
RRP7B	NK Cells	369.162	UP	0.300666	0.00922183	0.187864	Autosomal gene	chr22	Ion Ampliseq Human Gene Expression kit (Thermo Fisher Man0010742)
SBF1	NK Cells	1710.82	UP	0.239865	0.0057274	0.1485	Autosomal gene	chr22	Ion Ampliseq Human Gene Expression kit (Thermo Fisher Man0010742)
SCO2	NK Cells	97.6941	UP	0.376688	0.0154218	0.232613	Autosomal gene	chr22	Ion Ampliseq Human Gene Expression kit (Thermo Fisher Man0010742)
SDF2L1	NK Cells	145.226	UP	0.334662	0.0172861	0.246447	Autosomal gene	chr22	Ion Ampliseq Human Gene Expression kit (Thermo Fisher Man0010742)
SGSM3	NK Cells	697.307	UP	0.330146	0.000972746	0.0596907	Autosomal gene	chr22	Ion Ampliseq Human Gene Expression kit (Thermo Fisher Man0010742)
SLC2A11	NK Cells	109.38	UP	0.213096	0.0156354	0.233575	Autosomal gene	chr22	Ion Ampliseq Human Gene Expression kit (Thermo Fisher Man0010742)
SYNGR1	NK Cells	35.5139	DOWN	-0.362535	0.038769	0.339583	Autosomal gene	chr22	Ion Ampliseq Human Gene Expression kit (Thermo Fisher Man0010742)
TAB1	NK Cells	470.998	UP	0.163178	0.0240061	0.276023	Autosomal gene	chr22	Ion Ampliseq Human Gene Expression kit (Thermo Fisher Man0010742)
TSPO	NK Cells	305.655	UP	0.322137	0.0481362	0.372447	Autosomal gene	chr22	Ion Ampliseq Human Gene Expression kit (Thermo Fisher Man0010742)
TST	NK Cells	60.3897	UP	0.39425	0.00812144	0.176735	Autosomal gene	chr22	Ion Ampliseq Human Gene Expression kit (Thermo Fisher Man0010742)
TXN2	NK Cells	1124.87	UP	0.239676	0.0127724	0.214264	Autosomal gene	chr22	Ion Ampliseq Human Gene Expression kit (Thermo Fisher Man0010742)
TYMP	NK Cells	707.513	UP	0.506041	0.0118287	0.208135	Autosomal gene	chr22	Ion Ampliseq Human Gene Expression kit (Thermo Fisher Man0010742)
USP18	NK Cells	114.182	UP	0.427901	0.000431357	0.04191	Autosomal gene	chr22	Ion Ampliseq Human Gene Expression kit (Thermo Fisher Man0010742)
WBP2NL	NK Cells	27.7405	UP	0.496952	0.00381335	0.123158	Autosomal gene	chr22	Ion Ampliseq Human Gene Expression kit (Thermo Fisher Man0010742)
YDJC	NK Cells	228.847	UP	0.387906	0.0129177	0.214738	Autosomal gene	chr22	Ion Ampliseq Human Gene Expression kit (Thermo Fisher Man0010742)
YPEL1	NK Cells	2391.63	UP	0.256767	0.0188145	0.255068	Autosomal gene	chr22	Ion Ampliseq Human Gene Expression kit (Thermo Fisher Man0010742)
ABTB1	NK Cells	1875.83	UP	0.208698	0.0331105	0.316682	Autosomal gene	chr3	Ion Ampliseq Human Gene Expression kit (Thermo Fisher Man0010742)
ACTR8	NK Cells	627.093	DOWN	-0.155216	0.0381821	0.336588	Autosomal gene	chr3	Ion Ampliseq Human Gene Expression kit (Thermo Fisher Man0010742)
ALAS1	NK Cells	265.485	UP	0.387155	0.00137693	0.0717456	Autosomal gene	chr3	Ion Ampliseq Human Gene Expression kit (Thermo Fisher Man0010742)
ALCAM	NK Cells	26.7973	DOWN	-0.724644	0.000947059	0.0590469	Autosomal gene	chr3	Ion Ampliseq Human Gene Expression kit (Thermo Fisher Man0010742)
AMIGO3	NK Cells	490.322	UP	0.201742	0.0262071	0.287445	Autosomal gene	chr3	Ion Ampliseq Human Gene Expression kit (Thermo Fisher Man0010742)
ARIH2OS	NK Cells	27.0372	UP	0.314156	0.0141893	0.221759	Autosomal gene	chr3	Ion Ampliseq Human Gene Expression kit (Thermo Fisher Man0010742)
C3orf35	NK Cells	80.2942	UP	0.446587	0.0292675	0.300287	Autosomal gene	chr3	Ion Ampliseq Human Gene Expression kit (Thermo Fisher Man0010742)
C3orf37	NK Cells	391.7	DOWN	-0.103755	0.0467931	0.368941	Autosomal gene	chr3	Ion Ampliseq Human Gene Expression kit (Thermo Fisher Man0010742)
CACNA2D3	NK Cells	13.3	DOWN	-1.00818	0.00911938	0.187383	Autosomal gene	chr3	Ion Ampliseq Human Gene Expression kit (Thermo Fisher Man0010742)
CAND2	NK Cells	12.8652	UP	0.664453	0.000561179	0.0468659	Autosomal gene	chr3	Ion Ampliseq Human Gene Expression kit (Thermo Fisher Man0010742)
CCDC71	NK Cells	143.871	UP	0.253262	0.0215402	0.265697	Autosomal gene	chr3	Ion Ampliseq Human Gene Expression kit (Thermo Fisher Man0010742)
CCR5	NK Cells	41.7412	DOWN	-0.576927	0.00449557	0.133709	Autosomal gene	chr3	Ion Ampliseq Human Gene Expression kit (Thermo Fisher Man0010742)
CD200R1	NK Cells	10.641	DOWN	-0.621484	0.014081	0.221254	Autosomal gene	chr3	Ion Ampliseq Human Gene Expression kit (Thermo Fisher Man0010742)
CLCN2	NK Cells	52.082	UP	0.274492	0.0229191	0.269913	Autosomal gene	chr3	Ion Ampliseq Human Gene Expression kit (Thermo Fisher Man0010742)
COX17	NK Cells	560.088	UP	0.202508	0.0197457	0.259251	Autosomal gene	chr3	Ion Ampliseq Human Gene Expression kit (Thermo Fisher Man0010742)
CSRNP1	NK Cells	123.065	UP	0.26599	0.00770558	0.170473	Autosomal gene	chr3	Ion Ampliseq Human Gene Expression kit (Thermo Fisher Man0010742)
DALRD3	NK Cells	140.373	UP	0.164464	0.00716845	0.164522	Autosomal gene	chr3	Ion Ampliseq Human Gene Expression kit (Thermo Fisher Man0010742)
DGKG	NK Cells	26.1249	UP	0.549093	0.04801	0.372447	Autosomal gene	chr3	Ion Ampliseq Human Gene Expression kit (Thermo Fisher Man0010742)
DHFRL1	NK Cells	26.7212	UP	0.230951	0.014506	0.224817	Autosomal gene	chr3	Ion Ampliseq Human Gene Expression kit (Thermo Fisher Man0010742)
ELP6	NK Cells	316.568	UP	0.216775	0.0180129	0.25072	Autosomal gene	chr3	Ion Ampliseq Human Gene Expression kit (Thermo Fisher Man0010742)
FBXO45	NK Cells	50.3184	DOWN	-0.141476	0.0499594	0.376959	Autosomal gene	chr3	Ion Ampliseq Human Gene Expression kit (Thermo Fisher Man0010742)
FNDC3B	NK Cells	6327.32	UP	0.257355	0.00445673	0.133596	Autosomal gene	chr3	Ion Ampliseq Human Gene Expression kit (Thermo Fisher Man0010742)
FRMD4B	NK Cells	10.697	DOWN	-0.85359	0.0310532	0.309584	Autosomal gene	chr3	Ion Ampliseq Human Gene Expression kit (Thermo Fisher Man0010742)
GMPPB	NK Cells	163.931	UP	0.229135	0.0379453	0.336588	Autosomal gene	chr3	Ion Ampliseq Human Gene Expression kit (Thermo Fisher Man0010742)
GOLIM4	NK Cells	54.8722	UP	0.413368	0.00958645	0.189565	Autosomal gene	chr3	Ion Ampliseq Human Gene Expression kit (Thermo Fisher Man0010742)
GORASP1	NK Cells	72.9411	UP	0.21661	0.0278206	0.296201	Autosomal gene	chr3	Ion Ampliseq Human Gene Expression kit (Thermo Fisher Man0010742)
GPR171	NK Cells	42.2202	DOWN	-0.505407	0.00295505	0.106997	Autosomal gene	chr3	Ion Ampliseq Human Gene Expression kit (Thermo Fisher Man0010742)
GPX1	NK Cells	726.554	UP	0.3321	0.0165272	0.242183	Autosomal gene	chr3	Ion Ampliseq Human Gene Expression kit (Thermo Fisher Man0010742)
GTDC2	NK Cells	70.4551	UP	0.241389	0.0490262	0.374728	Autosomal gene	chr3	Ion Ampliseq Human Gene Expression kit (Thermo Fisher Man0010742)
HYAL2	NK Cells	57.625	UP	0.294269	0.0245817	0.27893	Autosomal gene	chr3	Ion Ampliseq Human Gene Expression kit (Thermo Fisher Man0010742)
MRAS	NK Cells	10.7552	UP	1.05735	0.00212472	0.0907405	Autosomal gene	chr3	Ion Ampliseq Human Gene Expression kit (Thermo Fisher Man0010742)
MST1	NK Cells	96.5676	UP	0.221623	0.0193532	0.256992	Autosomal gene	chr3	Ion Ampliseq Human Gene Expression kit (Thermo Fisher Man0010742)
MTMR14	NK Cells	1533.96	UP	0.221251	0.0231685	0.271753	Autosomal gene	chr3	Ion Ampliseq Human Gene Expression kit (Thermo Fisher Man0010742)
NCKIPSD	NK Cells	63.5807	UP	0.344877	0.00146636	0.073691	Autosomal gene	chr3	Ion Ampliseq Human Gene Expression kit (Thermo Fisher Man0010742)
NDUFAF3	NK Cells	973.936	UP	0.228119	0.0232837	0.272009	Autosomal gene	chr3	Ion Ampliseq Human Gene Expression kit (Thermo Fisher Man0010742)
NEK11	NK Cells	29.9036	UP	0.415691	0.00915061	0.187383	Autosomal gene	chr3	Ion Ampliseq Human Gene Expression kit (Thermo Fisher Man0010742)
NFKBIZ	NK Cells	359.683	UP	0.361898	0.000931105	0.0589661	Autosomal gene	chr3	Ion Ampliseq Human Gene Expression kit (Thermo Fisher Man0010742)
NUDT16	NK Cells	88.9641	UP	0.526645	0.000585814	0.0474306	Autosomal gene	chr3	Ion Ampliseq Human Gene Expression kit (Thermo Fisher Man0010742)
OXNAD1	NK Cells	77.6035	UP	0.15	0.0412063	0.348404	Autosomal gene	chr3	Ion Ampliseq Human Gene Expression kit (Thermo Fisher Man0010742)
P2RY1	NK Cells	5.30224	UP	0.501798	0.0316632	0.31232	Autosomal gene	chr3	Ion Ampliseq Human Gene Expression kit (Thermo Fisher Man0010742)
PDIA5	NK Cells	27.3863	UP	0.383964	0.0162917	0.241352	Autosomal gene	chr3	Ion Ampliseq Human Gene Expression kit (Thermo Fisher Man0010742)
PFKFB4	NK Cells	33.9143	UP	0.694635	0.000936253	0.0589661	Autosomal gene	chr3	Ion Ampliseq Human Gene Expression kit (Thermo Fisher Man0010742)
PPP1R2	NK Cells	361.227	UP	0.122714	0.0232317	0.271973	Autosomal gene	chr3	Ion Ampliseq Human Gene Expression kit (Thermo Fisher Man0010742)
PTPN23	NK Cells	786.653	UP	0.183173	0.0481413	0.372447	Autosomal gene	chr3	Ion Ampliseq Human Gene Expression kit (Thermo Fisher Man0010742)
RABL3	NK Cells	102.26	DOWN	-0.163301	0.0215373	0.265697	Autosomal gene	chr3	Ion Ampliseq Human Gene Expression kit (Thermo Fisher Man0010742)
RAP2B	NK Cells	2793.08	UP	0.199348	0.0169342	0.244049	Autosomal gene	chr3	Ion Ampliseq Human Gene Expression kit (Thermo Fisher Man0010742)
RASSF1	NK Cells	390.15	UP	0.226999	0.0125282	0.212997	Autosomal gene	chr3	Ion Ampliseq Human Gene Expression kit (Thermo Fisher Man0010742)
RNF123	NK Cells	254.126	UP	0.200855	0.0248878	0.279577	Autosomal gene	chr3	Ion Ampliseq Human Gene Expression kit (Thermo Fisher Man0010742)
RNF7	NK Cells	776.272	UP	0.188138	0.0343425	0.322382	Autosomal gene	chr3	Ion Ampliseq Human Gene Expression kit (Thermo Fisher Man0010742)
RPL39L	NK Cells	32.4641	UP	0.386097	0.0296272	0.302473	Autosomal gene	chr3	Ion Ampliseq Human Gene Expression kit (Thermo Fisher Man0010742)
SCAP	NK Cells	1690.3	UP	0.384778	0.00235207	0.095218	Autosomal gene	chr3	Ion Ampliseq Human Gene Expression kit (Thermo Fisher Man0010742)
SCARNA7	NK Cells	32809.9	UP	0.356736	0.0189365	0.255829	Autosomal gene	chr3	Ion Ampliseq Human Gene Expression kit (Thermo Fisher Man0010742)
SIDT1	NK Cells	1330.69	UP	0.169826	0.0120613	0.209229	Autosomal gene	chr3	Ion Ampliseq Human Gene Expression kit (Thermo Fisher Man0010742)
SMARCC1	NK Cells	937.314	DOWN	-0.14397	0.00725439	0.165516	Autosomal gene	chr3	Ion Ampliseq Human Gene Expression kit (Thermo Fisher Man0010742)
SNORA6	NK Cells	814.39	UP	0.199942	0.0222276	0.267442	Autosomal gene	chr3	Ion Ampliseq Human Gene Expression kit (Thermo Fisher Man0010742)
SNORA62	NK Cells	994.714	UP	0.812726	3.39124e-06	0.00188279	Autosomal gene	chr3	Ion Ampliseq Human Gene Expression kit (Thermo Fisher Man0010742)
SNORA63	NK Cells	56672.7	UP	0.722833	0.00166278	0.0786122	Autosomal gene	chr3	Ion Ampliseq Human Gene Expression kit (Thermo Fisher Man0010742)
SNORA7B	NK Cells	4890.22	UP	0.532143	0.00389614	0.124112	Autosomal gene	chr3	Ion Ampliseq Human Gene Expression kit (Thermo Fisher Man0010742)
SNORA81	NK Cells	1192.3	UP	0.325077	0.0022861	0.0938239	Autosomal gene	chr3	Ion Ampliseq Human Gene Expression kit (Thermo Fisher Man0010742)
SNX4	NK Cells	385.005	UP	0.181977	0.0233725	0.2725	Autosomal gene	chr3	Ion Ampliseq Human Gene Expression kit (Thermo Fisher Man0010742)
SUMF1	NK Cells	531.556	UP	0.454268	0.000181104	0.0295092	Autosomal gene	chr3	Ion Ampliseq Human Gene Expression kit (Thermo Fisher Man0010742)
TADA3	NK Cells	1357.29	UP	0.195749	0.0427324	0.352346	Autosomal gene	chr3	Ion Ampliseq Human Gene Expression kit (Thermo Fisher Man0010742)
TBC1D5	NK Cells	708.367	UP	0.306288	0.0292425	0.300287	Autosomal gene	chr3	Ion Ampliseq Human Gene Expression kit (Thermo Fisher Man0010742)
TERC	NK Cells	195.567	UP	0.643037	0.00229349	0.0938239	Autosomal gene	chr3	Ion Ampliseq Human Gene Expression kit (Thermo Fisher Man0010742)
TEX264	NK Cells	804.522	UP	0.229774	0.042429	0.351851	Autosomal gene	chr3	Ion Ampliseq Human Gene Expression kit (Thermo Fisher Man0010742)
TSEN2	NK Cells	187.103	UP	0.453271	0.028869	0.300287	Autosomal gene	chr3	Ion Ampliseq Human Gene Expression kit (Thermo Fisher Man0010742)
UBA3	NK Cells	1234.29	DOWN	-0.119661	0.0466653	0.368764	Autosomal gene	chr3	Ion Ampliseq Human Gene Expression kit (Thermo Fisher Man0010742)
UBE2E2	NK Cells	16.9145	UP	0.407396	0.0267675	0.290676	Autosomal gene	chr3	Ion Ampliseq Human Gene Expression kit (Thermo Fisher Man0010742)
USP4	NK Cells	617.524	UP	0.131379	0.00519555	0.143542	Autosomal gene	chr3	Ion Ampliseq Human Gene Expression kit (Thermo Fisher Man0010742)
WDR82	NK Cells	2637.72	DOWN	-0.122187	0.006041	0.151544	Autosomal gene	chr3	Ion Ampliseq Human Gene Expression kit (Thermo Fisher Man0010742)
WWTR1	NK Cells	11.8635	DOWN	-0.853916	0.00844634	0.180172	Autosomal gene	chr3	Ion Ampliseq Human Gene Expression kit (Thermo Fisher Man0010742)
XPC	NK Cells	959.694	DOWN	-0.154251	0.0323471	0.314709	Autosomal gene	chr3	Ion Ampliseq Human Gene Expression kit (Thermo Fisher Man0010742)
ZBTB38	NK Cells	1290.96	DOWN	-0.206934	0.0212484	0.265034	Autosomal gene	chr3	Ion Ampliseq Human Gene Expression kit (Thermo Fisher Man0010742)
ZDHHC3	NK Cells	630.094	UP	0.12795	0.015591	0.233575	Autosomal gene	chr3	Ion Ampliseq Human Gene Expression kit (Thermo Fisher Man0010742)
ZXDC	NK Cells	496.327	UP	0.174409	0.0401864	0.344682	Autosomal gene	chr3	Ion Ampliseq Human Gene Expression kit (Thermo Fisher Man0010742)
AGPAT9	NK Cells	19.9765	DOWN	-0.583432	0.029919	0.303063	Autosomal gene	chr4	Ion Ampliseq Human Gene Expression kit (Thermo Fisher Man0010742)
ATP5I	NK Cells	896.696	UP	0.351453	0.00855566	0.180772	Autosomal gene	chr4	Ion Ampliseq Human Gene Expression kit (Thermo Fisher Man0010742)
BLOC1S4	NK Cells	217.221	UP	0.1469	0.0338562	0.320354	Autosomal gene	chr4	Ion Ampliseq Human Gene Expression kit (Thermo Fisher Man0010742)
C4orf46	NK Cells	87.1851	DOWN	-0.156863	0.0347766	0.323874	Autosomal gene	chr4	Ion Ampliseq Human Gene Expression kit (Thermo Fisher Man0010742)
CDKN2AIP	NK Cells	180.925	DOWN	-0.155378	0.0412682	0.348404	Autosomal gene	chr4	Ion Ampliseq Human Gene Expression kit (Thermo Fisher Man0010742)
COQ2	NK Cells	132.758	UP	0.185599	0.00687037	0.160584	Autosomal gene	chr4	Ion Ampliseq Human Gene Expression kit (Thermo Fisher Man0010742)
COX18	NK Cells	194.398	UP	0.197826	0.0297504	0.303063	Autosomal gene	chr4	Ion Ampliseq Human Gene Expression kit (Thermo Fisher Man0010742)
CYP2U1	NK Cells	87.8492	DOWN	-0.148529	0.0310778	0.309584	Autosomal gene	chr4	Ion Ampliseq Human Gene Expression kit (Thermo Fisher Man0010742)
DOK7	NK Cells	40.1626	UP	0.343801	0.0463221	0.366895	Autosomal gene	chr4	Ion Ampliseq Human Gene Expression kit (Thermo Fisher Man0010742)
DTHD1	NK Cells	414.82	DOWN	-0.291348	0.0148379	0.227196	Autosomal gene	chr4	Ion Ampliseq Human Gene Expression kit (Thermo Fisher Man0010742)
FAM190A	NK Cells	10.3256	DOWN	-0.762577	0.0228289	0.269763	Autosomal gene	chr4	Ion Ampliseq Human Gene Expression kit (Thermo Fisher Man0010742)
FLJ13197	NK Cells	10.3102	UP	0.560267	0.0212044	0.265034	Autosomal gene	chr4	Ion Ampliseq Human Gene Expression kit (Thermo Fisher Man0010742)
HMGB2	NK Cells	1460.58	DOWN	-0.174756	0.025581	0.283571	Autosomal gene	chr4	Ion Ampliseq Human Gene Expression kit (Thermo Fisher Man0010742)
HNRNPD	NK Cells	902.708	DOWN	-0.133476	0.0228802	0.269763	Autosomal gene	chr4	Ion Ampliseq Human Gene Expression kit (Thermo Fisher Man0010742)
IDUA	NK Cells	124.681	UP	0.235282	0.00658134	0.15821	Autosomal gene	chr4	Ion Ampliseq Human Gene Expression kit (Thermo Fisher Man0010742)
ING2	NK Cells	72.2841	DOWN	-0.170857	0.0428899	0.35292	Autosomal gene	chr4	Ion Ampliseq Human Gene Expression kit (Thermo Fisher Man0010742)
INTS12	NK Cells	342.314	UP	0.325332	0.00343377	0.11671	Autosomal gene	chr4	Ion Ampliseq Human Gene Expression kit (Thermo Fisher Man0010742)
LCORL	NK Cells	1019.35	UP	0.383528	0.00424562	0.12992	Autosomal gene	chr4	Ion Ampliseq Human Gene Expression kit (Thermo Fisher Man0010742)
LOC100130872	NK Cells	512.274	UP	0.231892	0.0103245	0.19541	Autosomal gene	chr4	Ion Ampliseq Human Gene Expression kit (Thermo Fisher Man0010742)
LSM6	NK Cells	224.216	UP	0.207413	0.0267073	0.290573	Autosomal gene	chr4	Ion Ampliseq Human Gene Expression kit (Thermo Fisher Man0010742)
MFSD10	NK Cells	523.82	UP	0.226768	0.0478086	0.371981	Autosomal gene	chr4	Ion Ampliseq Human Gene Expression kit (Thermo Fisher Man0010742)
NFKB1	NK Cells	343.429	DOWN	-0.137673	0.0103144	0.19541	Autosomal gene	chr4	Ion Ampliseq Human Gene Expression kit (Thermo Fisher Man0010742)
NOA1	NK Cells	576.216	DOWN	-0.118928	0.0246302	0.27893	Autosomal gene	chr4	Ion Ampliseq Human Gene Expression kit (Thermo Fisher Man0010742)
RAB28	NK Cells	213.067	UP	0.169278	0.0379839	0.336588	Autosomal gene	chr4	Ion Ampliseq Human Gene Expression kit (Thermo Fisher Man0010742)
SCARB2	NK Cells	154.629	UP	0.227229	0.00702407	0.162145	Autosomal gene	chr4	Ion Ampliseq Human Gene Expression kit (Thermo Fisher Man0010742)
SH3BP2	NK Cells	345.901	UP	0.252062	0.0370124	0.335298	Autosomal gene	chr4	Ion Ampliseq Human Gene Expression kit (Thermo Fisher Man0010742)
SLBP	NK Cells	751.14	DOWN	-0.163701	0.00265362	0.0998121	Autosomal gene	chr4	Ion Ampliseq Human Gene Expression kit (Thermo Fisher Man0010742)
SNORA24	NK Cells	3543.55	UP	0.692963	0.00103162	0.0617058	Autosomal gene	chr4	Ion Ampliseq Human Gene Expression kit (Thermo Fisher Man0010742)
SRD5A3	NK Cells	73.6486	UP	0.199951	0.0476543	0.371601	Autosomal gene	chr4	Ion Ampliseq Human Gene Expression kit (Thermo Fisher Man0010742)
STAP1	NK Cells	100.442	UP	0.427678	0.0185316	0.252895	Autosomal gene	chr4	Ion Ampliseq Human Gene Expression kit (Thermo Fisher Man0010742)
STPG2	NK Cells	11.7614	UP	0.46477	0.0242372	0.277683	Autosomal gene	chr4	Ion Ampliseq Human Gene Expression kit (Thermo Fisher Man0010742)
TNIP3	NK Cells	12.3781	DOWN	-0.522194	0.0154224	0.232613	Autosomal gene	chr4	Ion Ampliseq Human Gene Expression kit (Thermo Fisher Man0010742)
WDR1	NK Cells	4100.18	UP	0.353263	0.000800784	0.0565838	Autosomal gene	chr4	Ion Ampliseq Human Gene Expression kit (Thermo Fisher Man0010742)
ZNF732	NK Cells	8.68683	UP	0.974472	0.00254412	0.0978941	Autosomal gene	chr4	Ion Ampliseq Human Gene Expression kit (Thermo Fisher Man0010742)
ADAM19	NK Cells	23.3378	DOWN	-0.709658	0.00788454	0.173082	Autosomal gene	chr5	Ion Ampliseq Human Gene Expression kit (Thermo Fisher Man0010742)
ADRB2	NK Cells	2336.91	UP	0.19967	0.00997744	0.193136	Autosomal gene	chr5	Ion Ampliseq Human Gene Expression kit (Thermo Fisher Man0010742)
AGGF1	NK Cells	404.038	UP	0.251947	0.0139097	0.219774	Autosomal gene	chr5	Ion Ampliseq Human Gene Expression kit (Thermo Fisher Man0010742)
AGXT2L2	NK Cells	330.058	UP	0.149025	0.0373957	0.336417	Autosomal gene	chr5	Ion Ampliseq Human Gene Expression kit (Thermo Fisher Man0010742)
AP3S1	NK Cells	237.255	UP	0.353286	0.0171486	0.245422	Autosomal gene	chr5	Ion Ampliseq Human Gene Expression kit (Thermo Fisher Man0010742)
C1QTNF3	NK Cells	286.608	UP	0.273606	0.0211434	0.265034	Autosomal gene	chr5	Ion Ampliseq Human Gene Expression kit (Thermo Fisher Man0010742)
C5orf44	NK Cells	293.64	UP	0.259368	0.00538561	0.143783	Autosomal gene	chr5	Ion Ampliseq Human Gene Expression kit (Thermo Fisher Man0010742)
C5orf45	NK Cells	358.416	UP	0.315622	0.0095307	0.189565	Autosomal gene	chr5	Ion Ampliseq Human Gene Expression kit (Thermo Fisher Man0010742)
CCDC125	NK Cells	387.18	UP	0.252673	0.0145824	0.225072	Autosomal gene	chr5	Ion Ampliseq Human Gene Expression kit (Thermo Fisher Man0010742)
CDK7	NK Cells	292.918	UP	0.298625	0.0136595	0.217563	Autosomal gene	chr5	Ion Ampliseq Human Gene Expression kit (Thermo Fisher Man0010742)
CHSY3	NK Cells	25.5398	UP	0.606236	0.0145292	0.224817	Autosomal gene	chr5	Ion Ampliseq Human Gene Expression kit (Thermo Fisher Man0010742)
CLK4	NK Cells	95.9385	UP	0.126176	0.0456409	0.365328	Autosomal gene	chr5	Ion Ampliseq Human Gene Expression kit (Thermo Fisher Man0010742)
CPEB4	NK Cells	437.685	UP	0.215117	0.0201546	0.262196	Autosomal gene	chr5	Ion Ampliseq Human Gene Expression kit (Thermo Fisher Man0010742)
CSF1R	NK Cells	223.656	UP	1.18771	0.000410735	0.0412824	Autosomal gene	chr5	Ion Ampliseq Human Gene Expression kit (Thermo Fisher Man0010742)
DDX41	NK Cells	255.916	UP	0.165978	0.0131943	0.215451	Autosomal gene	chr5	Ion Ampliseq Human Gene Expression kit (Thermo Fisher Man0010742)
DOCK2	NK Cells	2002.57	DOWN	-0.171298	0.00839364	0.180172	Autosomal gene	chr5	Ion Ampliseq Human Gene Expression kit (Thermo Fisher Man0010742)
ENC1	NK Cells	286.064	DOWN	-0.375842	0.0127573	0.214264	Autosomal gene	chr5	Ion Ampliseq Human Gene Expression kit (Thermo Fisher Man0010742)
ERAP2	NK Cells	1153.81	DOWN	-0.512595	0.00848301	0.180172	Autosomal gene	chr5	Ion Ampliseq Human Gene Expression kit (Thermo Fisher Man0010742)
ERGIC1	NK Cells	485.729	UP	0.14907	0.0240675	0.276456	Autosomal gene	chr5	Ion Ampliseq Human Gene Expression kit (Thermo Fisher Man0010742)
F2R	NK Cells	595.38	DOWN	-0.255545	0.00848396	0.180172	Autosomal gene	chr5	Ion Ampliseq Human Gene Expression kit (Thermo Fisher Man0010742)
FAM105A	NK Cells	375.223	UP	0.163705	0.0436858	0.357426	Autosomal gene	chr5	Ion Ampliseq Human Gene Expression kit (Thermo Fisher Man0010742)
FAM193B	NK Cells	2363.87	UP	0.222111	0.00335221	0.115538	Autosomal gene	chr5	Ion Ampliseq Human Gene Expression kit (Thermo Fisher Man0010742)
GOLPH3	NK Cells	988.351	DOWN	-0.124784	0.0228832	0.269763	Autosomal gene	chr5	Ion Ampliseq Human Gene Expression kit (Thermo Fisher Man0010742)
GPR150	NK Cells	36.5545	UP	0.465007	0.000138284	0.0255913	Autosomal gene	chr5	Ion Ampliseq Human Gene Expression kit (Thermo Fisher Man0010742)
GTF2H2	NK Cells	400.498	UP	0.276472	0.0112902	0.202823	Autosomal gene	chr5	Ion Ampliseq Human Gene Expression kit (Thermo Fisher Man0010742)
GTF2H2C	NK Cells	136.879	UP	0.293655	0.0278442	0.296201	Autosomal gene	chr5	Ion Ampliseq Human Gene Expression kit (Thermo Fisher Man0010742)
GUSBP3	NK Cells	801.739	UP	0.143815	0.0310829	0.309584	Autosomal gene	chr5	Ion Ampliseq Human Gene Expression kit (Thermo Fisher Man0010742)
HEXB	NK Cells	250.718	DOWN	-0.110069	0.0481242	0.372447	Autosomal gene	chr5	Ion Ampliseq Human Gene Expression kit (Thermo Fisher Man0010742)
HK3	NK Cells	145.565	UP	1.02018	0.0020984	0.0899459	Autosomal gene	chr5	Ion Ampliseq Human Gene Expression kit (Thermo Fisher Man0010742)
HSPA4	NK Cells	2778.05	UP	0.361307	0.00455999	0.133917	Autosomal gene	chr5	Ion Ampliseq Human Gene Expression kit (Thermo Fisher Man0010742)
KIAA1191	NK Cells	780.265	UP	0.269179	0.0353785	0.326391	Autosomal gene	chr5	Ion Ampliseq Human Gene Expression kit (Thermo Fisher Man0010742)
MBLAC2	NK Cells	140.262	UP	0.193168	0.011876	0.208135	Autosomal gene	chr5	Ion Ampliseq Human Gene Expression kit (Thermo Fisher Man0010742)
MCC	NK Cells	33.6918	UP	0.392111	0.0378362	0.336588	Autosomal gene	chr5	Ion Ampliseq Human Gene Expression kit (Thermo Fisher Man0010742)
MYO10	NK Cells	3.44808	UP	1.8069	0.00495862	0.139503	Autosomal gene	chr5	Ion Ampliseq Human Gene Expression kit (Thermo Fisher Man0010742)
NAIP	NK Cells	23.5502	DOWN	-0.623612	0.0185056	0.252895	Autosomal gene	chr5	Ion Ampliseq Human Gene Expression kit (Thermo Fisher Man0010742)
NLN	NK Cells	11.5044	UP	0.39879	0.0179096	0.25007	Autosomal gene	chr5	Ion Ampliseq Human Gene Expression kit (Thermo Fisher Man0010742)
PCBD2	NK Cells	31.4584	DOWN	-0.211553	0.0379574	0.336588	Autosomal gene	chr5	Ion Ampliseq Human Gene Expression kit (Thermo Fisher Man0010742)
PCDH1	NK Cells	229.189	UP	0.241575	0.0287443	0.300287	Autosomal gene	chr5	Ion Ampliseq Human Gene Expression kit (Thermo Fisher Man0010742)
PCDHGB5	NK Cells	33.7557	DOWN	-0.793574	0.000195338	0.0295092	Autosomal gene	chr5	Ion Ampliseq Human Gene Expression kit (Thermo Fisher Man0010742)
PCDHGB6	NK Cells	53.5659	DOWN	-0.555134	0.00580338	0.149034	Autosomal gene	chr5	Ion Ampliseq Human Gene Expression kit (Thermo Fisher Man0010742)
PCDHGB8P	NK Cells	65.8909	DOWN	-0.666246	0.000386983	0.0402481	Autosomal gene	chr5	Ion Ampliseq Human Gene Expression kit (Thermo Fisher Man0010742)
PPARGC1B	NK Cells	20.4372	UP	0.375518	0.0122681	0.210739	Autosomal gene	chr5	Ion Ampliseq Human Gene Expression kit (Thermo Fisher Man0010742)
S100Z	NK Cells	21.8952	UP	0.680159	0.0118386	0.208135	Autosomal gene	chr5	Ion Ampliseq Human Gene Expression kit (Thermo Fisher Man0010742)
SCARNA18	NK Cells	1375.6	UP	1.04422	8.52339e-06	0.00397497	Autosomal gene	chr5	Ion Ampliseq Human Gene Expression kit (Thermo Fisher Man0010742)
SERINC5	NK Cells	132.478	DOWN	-0.185435	0.0234278	0.2726	Autosomal gene	chr5	Ion Ampliseq Human Gene Expression kit (Thermo Fisher Man0010742)
SLC22A5	NK Cells	27.2211	DOWN	-0.358094	0.0344689	0.322531	Autosomal gene	chr5	Ion Ampliseq Human Gene Expression kit (Thermo Fisher Man0010742)
SMA5	NK Cells	14813.9	UP	0.515978	0.000471043	0.0425854	Autosomal gene	chr5	Ion Ampliseq Human Gene Expression kit (Thermo Fisher Man0010742)
SNHG4	NK Cells	161.841	UP	0.501251	0.000998058	0.060606	Autosomal gene	chr5	Ion Ampliseq Human Gene Expression kit (Thermo Fisher Man0010742)
SNORA47	NK Cells	83.7582	UP	0.965249	8.0633e-09	1.56683e-05	Autosomal gene	chr5	Ion Ampliseq Human Gene Expression kit (Thermo Fisher Man0010742)
SNORA74A	NK Cells	591.426	UP	1.01258	9.93278e-06	0.00445409	Autosomal gene	chr5	Ion Ampliseq Human Gene Expression kit (Thermo Fisher Man0010742)
SNORA74B	NK Cells	543.653	UP	0.731307	1.32635e-06	0.00103092	Autosomal gene	chr5	Ion Ampliseq Human Gene Expression kit (Thermo Fisher Man0010742)
TBC1D9B	NK Cells	1114.41	UP	0.191843	0.00782849	0.172212	Autosomal gene	chr5	Ion Ampliseq Human Gene Expression kit (Thermo Fisher Man0010742)
TIFAB	NK Cells	11.6836	DOWN	-0.815294	0.0421401	0.350686	Autosomal gene	chr5	Ion Ampliseq Human Gene Expression kit (Thermo Fisher Man0010742)
TMED9	NK Cells	1008.89	UP	0.220183	0.0227016	0.269763	Autosomal gene	chr5	Ion Ampliseq Human Gene Expression kit (Thermo Fisher Man0010742)
TRIO	NK Cells	507.898	DOWN	-0.193266	0.0155998	0.233575	Autosomal gene	chr5	Ion Ampliseq Human Gene Expression kit (Thermo Fisher Man0010742)
UBE2D2	NK Cells	5656.19	UP	0.414435	0.0145943	0.225072	Autosomal gene	chr5	Ion Ampliseq Human Gene Expression kit (Thermo Fisher Man0010742)
WDR41	NK Cells	375.587	UP	0.410151	0.0167442	0.242458	Autosomal gene	chr5	Ion Ampliseq Human Gene Expression kit (Thermo Fisher Man0010742)
ZDHHC11	NK Cells	25.5357	UP	0.417523	0.0034083	0.116532	Autosomal gene	chr5	Ion Ampliseq Human Gene Expression kit (Thermo Fisher Man0010742)
ZNF366	NK Cells	10.8185	DOWN	-1.21115	0.00382394	0.123158	Autosomal gene	chr5	Ion Ampliseq Human Gene Expression kit (Thermo Fisher Man0010742)
AARS2	NK Cells	204.477	UP	0.163422	0.0379292	0.336588	Autosomal gene	chr6	Ion Ampliseq Human Gene Expression kit (Thermo Fisher Man0010742)
ABHD16A	NK Cells	403.249	UP	0.164148	0.0212149	0.265034	Autosomal gene	chr6	Ion Ampliseq Human Gene Expression kit (Thermo Fisher Man0010742)
ABRACL	NK Cells	264.692	UP	0.199028	0.0245794	0.27893	Autosomal gene	chr6	Ion Ampliseq Human Gene Expression kit (Thermo Fisher Man0010742)
AIF1	NK Cells	365.356	UP	0.76856	0.0173503	0.246447	Autosomal gene	chr6	Ion Ampliseq Human Gene Expression kit (Thermo Fisher Man0010742)
AIG1	NK Cells	78.1725	UP	0.362327	0.0039383	0.124774	Autosomal gene	chr6	Ion Ampliseq Human Gene Expression kit (Thermo Fisher Man0010742)
AKIRIN2	NK Cells	122.898	DOWN	-0.191159	0.00597679	0.150796	Autosomal gene	chr6	Ion Ampliseq Human Gene Expression kit (Thermo Fisher Man0010742)
B3GALT4	NK Cells	344.273	UP	0.287809	0.00634314	0.155367	Autosomal gene	chr6	Ion Ampliseq Human Gene Expression kit (Thermo Fisher Man0010742)
BPHL	NK Cells	51.1069	UP	0.342646	0.000289237	0.0362604	Autosomal gene	chr6	Ion Ampliseq Human Gene Expression kit (Thermo Fisher Man0010742)
C6orf1	NK Cells	1023.97	UP	0.303482	0.0239792	0.275986	Autosomal gene	chr6	Ion Ampliseq Human Gene Expression kit (Thermo Fisher Man0010742)
C6orf108	NK Cells	46.4077	UP	0.451768	0.0167623	0.242458	Autosomal gene	chr6	Ion Ampliseq Human Gene Expression kit (Thermo Fisher Man0010742)
C6orf225	NK Cells	18.1261	UP	0.406119	0.014936	0.22746	Autosomal gene	chr6	Ion Ampliseq Human Gene Expression kit (Thermo Fisher Man0010742)
CCND3	NK Cells	5710.61	UP	0.254344	0.0117582	0.207711	Autosomal gene	chr6	Ion Ampliseq Human Gene Expression kit (Thermo Fisher Man0010742)
CD83	NK Cells	153.562	UP	0.339526	0.0320019	0.313275	Autosomal gene	chr6	Ion Ampliseq Human Gene Expression kit (Thermo Fisher Man0010742)
DOM3Z	NK Cells	88.298	UP	0.299412	0.00252781	0.0978941	Autosomal gene	chr6	Ion Ampliseq Human Gene Expression kit (Thermo Fisher Man0010742)
E2F3	NK Cells	268.915	DOWN	-0.253904	0.0198322	0.259745	Autosomal gene	chr6	Ion Ampliseq Human Gene Expression kit (Thermo Fisher Man0010742)
F13A1	NK Cells	17.3126	DOWN	-1.02821	0.00145821	0.0735984	Autosomal gene	chr6	Ion Ampliseq Human Gene Expression kit (Thermo Fisher Man0010742)
FARS2	NK Cells	193.182	UP	0.253627	0.0251238	0.280906	Autosomal gene	chr6	Ion Ampliseq Human Gene Expression kit (Thermo Fisher Man0010742)
FGD2	NK Cells	78.6655	UP	0.373648	0.0251589	0.280965	Autosomal gene	chr6	Ion Ampliseq Human Gene Expression kit (Thermo Fisher Man0010742)
GABRR1	NK Cells	7.52939	UP	1.26144	7.90149e-05	0.0167497	Autosomal gene	chr6	Ion Ampliseq Human Gene Expression kit (Thermo Fisher Man0010742)
GMPR	NK Cells	7.8668	UP	0.333481	0.0393178	0.340898	Autosomal gene	chr6	Ion Ampliseq Human Gene Expression kit (Thermo Fisher Man0010742)
GUSBP2	NK Cells	33.4981	UP	0.53698	0.00312434	0.11072	Autosomal gene	chr6	Ion Ampliseq Human Gene Expression kit (Thermo Fisher Man0010742)
GUSBP4	NK Cells	140.445	UP	0.185351	0.0460579	0.366796	Autosomal gene	chr6	Ion Ampliseq Human Gene Expression kit (Thermo Fisher Man0010742)
HIST1H1C	NK Cells	795.822	UP	0.402713	0.0478971	0.372288	Autosomal gene	chr6	Ion Ampliseq Human Gene Expression kit (Thermo Fisher Man0010742)
HIST1H1D	NK Cells	4364.74	UP	0.404345	0.0127256	0.214264	Autosomal gene	chr6	Ion Ampliseq Human Gene Expression kit (Thermo Fisher Man0010742)
HIST1H2AD	NK Cells	986.706	UP	0.637735	0.00136268	0.0717456	Autosomal gene	chr6	Ion Ampliseq Human Gene Expression kit (Thermo Fisher Man0010742)
HIST1H2AI	NK Cells	782.322	UP	0.567905	0.0044574	0.133596	Autosomal gene	chr6	Ion Ampliseq Human Gene Expression kit (Thermo Fisher Man0010742)
HIST1H2AK	NK Cells	790.617	UP	0.464736	0.00302238	0.108759	Autosomal gene	chr6	Ion Ampliseq Human Gene Expression kit (Thermo Fisher Man0010742)
HIST1H2AL	NK Cells	163.808	UP	0.460325	0.00737313	0.166817	Autosomal gene	chr6	Ion Ampliseq Human Gene Expression kit (Thermo Fisher Man0010742)
HIST1H2AM	NK Cells	1624.34	UP	0.365086	0.0403501	0.344682	Autosomal gene	chr6	Ion Ampliseq Human Gene Expression kit (Thermo Fisher Man0010742)
HIST1H2BE	NK Cells	717.618	UP	0.449478	0.010654	0.199062	Autosomal gene	chr6	Ion Ampliseq Human Gene Expression kit (Thermo Fisher Man0010742)
HIST1H2BG	NK Cells	955.52	UP	0.622555	0.0171272	0.245422	Autosomal gene	chr6	Ion Ampliseq Human Gene Expression kit (Thermo Fisher Man0010742)
HIST1H2BH	NK Cells	708.22	UP	0.391135	0.0165613	0.242269	Autosomal gene	chr6	Ion Ampliseq Human Gene Expression kit (Thermo Fisher Man0010742)
HIST1H2BN	NK Cells	2139.32	UP	0.450035	0.00132432	0.071319	Autosomal gene	chr6	Ion Ampliseq Human Gene Expression kit (Thermo Fisher Man0010742)
HIST1H2BO	NK Cells	20.9974	UP	0.987011	0.000151336	0.0271451	Autosomal gene	chr6	Ion Ampliseq Human Gene Expression kit (Thermo Fisher Man0010742)
HIST1H3A	NK Cells	1473.58	UP	0.577517	0.00249036	0.0967836	Autosomal gene	chr6	Ion Ampliseq Human Gene Expression kit (Thermo Fisher Man0010742)
HIST1H3D	NK Cells	866.899	UP	0.65928	0.000790888	0.0565703	Autosomal gene	chr6	Ion Ampliseq Human Gene Expression kit (Thermo Fisher Man0010742)
HIST1H3E	NK Cells	52.3283	UP	0.384882	0.00458121	0.134202	Autosomal gene	chr6	Ion Ampliseq Human Gene Expression kit (Thermo Fisher Man0010742)
HIST1H3H	NK Cells	15.7943	UP	0.931742	0.000240895	0.0322827	Autosomal gene	chr6	Ion Ampliseq Human Gene Expression kit (Thermo Fisher Man0010742)
HIST1H3I	NK Cells	4306.09	UP	0.692204	0.000189541	0.0295092	Autosomal gene	chr6	Ion Ampliseq Human Gene Expression kit (Thermo Fisher Man0010742)
HIST1H3J	NK Cells	384.826	UP	0.483361	0.033189	0.316913	Autosomal gene	chr6	Ion Ampliseq Human Gene Expression kit (Thermo Fisher Man0010742)
HIST1H4A	NK Cells	273.698	UP	0.459692	0.00543859	0.143783	Autosomal gene	chr6	Ion Ampliseq Human Gene Expression kit (Thermo Fisher Man0010742)
HIST1H4B	NK Cells	1769.99	UP	0.39895	0.0295387	0.302098	Autosomal gene	chr6	Ion Ampliseq Human Gene Expression kit (Thermo Fisher Man0010742)
HIST1H4E	NK Cells	5132.32	UP	0.49252	0.00159616	0.0769602	Autosomal gene	chr6	Ion Ampliseq Human Gene Expression kit (Thermo Fisher Man0010742)
HIST1H4H	NK Cells	3983.4	UP	0.380601	0.0192142	0.256608	Autosomal gene	chr6	Ion Ampliseq Human Gene Expression kit (Thermo Fisher Man0010742)
HIST1H4I	NK Cells	96.294	UP	0.379079	0.0195194	0.258317	Autosomal gene	chr6	Ion Ampliseq Human Gene Expression kit (Thermo Fisher Man0010742)
HIST1H4J	NK Cells	566.771	UP	0.662473	0.000771006	0.0560949	Autosomal gene	chr6	Ion Ampliseq Human Gene Expression kit (Thermo Fisher Man0010742)
HIST1H4K	NK Cells	564.796	UP	0.702642	0.000312064	0.0363835	Autosomal gene	chr6	Ion Ampliseq Human Gene Expression kit (Thermo Fisher Man0010742)
HIST1H4L	NK Cells	270.971	UP	0.654014	0.00509307	0.141381	Autosomal gene	chr6	Ion Ampliseq Human Gene Expression kit (Thermo Fisher Man0010742)
HIVEP2	NK Cells	110.279	DOWN	-0.268903	0.00843271	0.180172	Autosomal gene	chr6	Ion Ampliseq Human Gene Expression kit (Thermo Fisher Man0010742)
HLA-DMB	NK Cells	8.67301	DOWN	-1.37317	0.0239366	0.275986	Autosomal gene	chr6	Ion Ampliseq Human Gene Expression kit (Thermo Fisher Man0010742)
HLA-DRA	NK Cells	2440.09	DOWN	-0.392528	0.0318414	0.312844	Autosomal gene	chr6	Ion Ampliseq Human Gene Expression kit (Thermo Fisher Man0010742)
IER3	NK Cells	45.7916	UP	0.337281	0.0298903	0.303063	Autosomal gene	chr6	Ion Ampliseq Human Gene Expression kit (Thermo Fisher Man0010742)
IRF4	NK Cells	95.0326	DOWN	-0.430405	0.0379975	0.336588	Autosomal gene	chr6	Ion Ampliseq Human Gene Expression kit (Thermo Fisher Man0010742)
KIAA0240	NK Cells	718.342	DOWN	-0.178704	0.0207927	0.263502	Autosomal gene	chr6	Ion Ampliseq Human Gene Expression kit (Thermo Fisher Man0010742)
LEMD2	NK Cells	727.251	DOWN	-0.123896	0.0128653	0.214578	Autosomal gene	chr6	Ion Ampliseq Human Gene Expression kit (Thermo Fisher Man0010742)
LSM2	NK Cells	1054.04	UP	0.30958	0.00972964	0.190332	Autosomal gene	chr6	Ion Ampliseq Human Gene Expression kit (Thermo Fisher Man0010742)
LST1	NK Cells	312.44	UP	0.66691	0.013168	0.215451	Autosomal gene	chr6	Ion Ampliseq Human Gene Expression kit (Thermo Fisher Man0010742)
MRPL14	NK Cells	666.276	UP	0.506917	0.00266791	0.0998121	Autosomal gene	chr6	Ion Ampliseq Human Gene Expression kit (Thermo Fisher Man0010742)
MRPL2	NK Cells	292.592	UP	0.219603	0.0419798	0.350686	Autosomal gene	chr6	Ion Ampliseq Human Gene Expression kit (Thermo Fisher Man0010742)
NFKBIL1	NK Cells	164.175	UP	0.295563	0.00361483	0.119392	Autosomal gene	chr6	Ion Ampliseq Human Gene Expression kit (Thermo Fisher Man0010742)
NQO2	NK Cells	90.1226	UP	0.188999	0.0250999	0.280906	Autosomal gene	chr6	Ion Ampliseq Human Gene Expression kit (Thermo Fisher Man0010742)
ORC3	NK Cells	224.574	UP	0.236796	0.0123036	0.210952	Autosomal gene	chr6	Ion Ampliseq Human Gene Expression kit (Thermo Fisher Man0010742)
PHF1	NK Cells	809.118	UP	0.247146	0.0110712	0.201448	Autosomal gene	chr6	Ion Ampliseq Human Gene Expression kit (Thermo Fisher Man0010742)
PPARD	NK Cells	254.705	DOWN	-0.0983655	0.0478256	0.371981	Autosomal gene	chr6	Ion Ampliseq Human Gene Expression kit (Thermo Fisher Man0010742)
RMND1	NK Cells	47.7649	UP	0.258347	0.00348133	0.117004	Autosomal gene	chr6	Ion Ampliseq Human Gene Expression kit (Thermo Fisher Man0010742)
RNF144B	NK Cells	51.2588	UP	0.661197	0.001105	0.064416	Autosomal gene	chr6	Ion Ampliseq Human Gene Expression kit (Thermo Fisher Man0010742)
SAMD3	NK Cells	21761.6	UP	0.502376	0.000619235	0.0490685	Autosomal gene	chr6	Ion Ampliseq Human Gene Expression kit (Thermo Fisher Man0010742)
SAYSD1	NK Cells	83.281	UP	0.177636	0.048165	0.372447	Autosomal gene	chr6	Ion Ampliseq Human Gene Expression kit (Thermo Fisher Man0010742)
SCML4	NK Cells	761.905	UP	0.182602	0.0287142	0.300287	Autosomal gene	chr6	Ion Ampliseq Human Gene Expression kit (Thermo Fisher Man0010742)
SCUBE3	NK Cells	27.6108	DOWN	-0.434572	0.0410987	0.348317	Autosomal gene	chr6	Ion Ampliseq Human Gene Expression kit (Thermo Fisher Man0010742)
SNORA33	NK Cells	198.729	UP	0.230476	0.0199212	0.260092	Autosomal gene	chr6	Ion Ampliseq Human Gene Expression kit (Thermo Fisher Man0010742)
SNORA38	NK Cells	526.483	UP	0.704652	0.000390088	0.0402481	Autosomal gene	chr6	Ion Ampliseq Human Gene Expression kit (Thermo Fisher Man0010742)
TAB2	NK Cells	911.804	DOWN	-0.182294	0.0341071	0.321987	Autosomal gene	chr6	Ion Ampliseq Human Gene Expression kit (Thermo Fisher Man0010742)
THEMIS	NK Cells	12.8136	DOWN	-0.710197	0.0205501	0.263317	Autosomal gene	chr6	Ion Ampliseq Human Gene Expression kit (Thermo Fisher Man0010742)
TNFAIP3	NK Cells	274.108	DOWN	-0.392819	0.0480657	0.372447	Autosomal gene	chr6	Ion Ampliseq Human Gene Expression kit (Thermo Fisher Man0010742)
TRERF1	NK Cells	798.939	DOWN	-0.163111	0.0371909	0.33598	Autosomal gene	chr6	Ion Ampliseq Human Gene Expression kit (Thermo Fisher Man0010742)
TRIM27	NK Cells	508.335	UP	0.182811	0.00576985	0.1485	Autosomal gene	chr6	Ion Ampliseq Human Gene Expression kit (Thermo Fisher Man0010742)
TTK	NK Cells	13.1434	UP	0.427074	0.0214694	0.265697	Autosomal gene	chr6	Ion Ampliseq Human Gene Expression kit (Thermo Fisher Man0010742)
UBE3D	NK Cells	293.523	UP	0.304942	0.020998	0.264665	Autosomal gene	chr6	Ion Ampliseq Human Gene Expression kit (Thermo Fisher Man0010742)
WDR46	NK Cells	168.156	UP	0.327822	0.00863112	0.180785	Autosomal gene	chr6	Ion Ampliseq Human Gene Expression kit (Thermo Fisher Man0010742)
ZKSCAN4	NK Cells	66.0322	DOWN	-0.113372	0.0462936	0.366895	Autosomal gene	chr6	Ion Ampliseq Human Gene Expression kit (Thermo Fisher Man0010742)
AASS	NK Cells	14.9837	UP	0.366592	0.043426	0.355582	Autosomal gene	chr7	Ion Ampliseq Human Gene Expression kit (Thermo Fisher Man0010742)
ABCB8	NK Cells	83.3055	UP	0.200089	0.019062	0.256042	Autosomal gene	chr7	Ion Ampliseq Human Gene Expression kit (Thermo Fisher Man0010742)
ADCK2	NK Cells	202.237	UP	0.176698	0.0498883	0.376786	Autosomal gene	chr7	Ion Ampliseq Human Gene Expression kit (Thermo Fisher Man0010742)
AGAP3	NK Cells	358.797	UP	0.258822	0.0164343	0.241624	Autosomal gene	chr7	Ion Ampliseq Human Gene Expression kit (Thermo Fisher Man0010742)
AGBL3	NK Cells	22.3195	UP	0.644801	0.00268724	0.100097	Autosomal gene	chr7	Ion Ampliseq Human Gene Expression kit (Thermo Fisher Man0010742)
ASL	NK Cells	502.826	UP	0.283996	0.00859101	0.180785	Autosomal gene	chr7	Ion Ampliseq Human Gene Expression kit (Thermo Fisher Man0010742)
ATP6V0E2	NK Cells	105.453	UP	0.266256	0.0195742	0.258748	Autosomal gene	chr7	Ion Ampliseq Human Gene Expression kit (Thermo Fisher Man0010742)
AVL9	NK Cells	442.818	UP	0.15251	0.00380165	0.123121	Autosomal gene	chr7	Ion Ampliseq Human Gene Expression kit (Thermo Fisher Man0010742)
BPGM	NK Cells	358.136	DOWN	-0.233016	0.0122073	0.210332	Autosomal gene	chr7	Ion Ampliseq Human Gene Expression kit (Thermo Fisher Man0010742)
BRI3	NK Cells	634.41	UP	0.385606	0.00965794	0.189565	Autosomal gene	chr7	Ion Ampliseq Human Gene Expression kit (Thermo Fisher Man0010742)
BZW2	NK Cells	191.129	UP	0.210639	0.0311299	0.309584	Autosomal gene	chr7	Ion Ampliseq Human Gene Expression kit (Thermo Fisher Man0010742)
C7orf50	NK Cells	307.088	UP	0.299189	0.0318817	0.312844	Autosomal gene	chr7	Ion Ampliseq Human Gene Expression kit (Thermo Fisher Man0010742)
CBLL1	NK Cells	700.884	DOWN	-0.148298	0.00676105	0.15974	Autosomal gene	chr7	Ion Ampliseq Human Gene Expression kit (Thermo Fisher Man0010742)
CCDC146	NK Cells	411.955	UP	0.309346	0.0197337	0.259251	Autosomal gene	chr7	Ion Ampliseq Human Gene Expression kit (Thermo Fisher Man0010742)
CCZ1B	NK Cells	1296.58	UP	0.316374	0.0452251	0.364143	Autosomal gene	chr7	Ion Ampliseq Human Gene Expression kit (Thermo Fisher Man0010742)
CHN2	NK Cells	256.266	DOWN	-0.264683	0.00935763	0.189565	Autosomal gene	chr7	Ion Ampliseq Human Gene Expression kit (Thermo Fisher Man0010742)
COA1	NK Cells	514.731	UP	0.195931	0.0251295	0.280906	Autosomal gene	chr7	Ion Ampliseq Human Gene Expression kit (Thermo Fisher Man0010742)
DAGLB	NK Cells	281.381	UP	0.385887	0.00475628	0.136585	Autosomal gene	chr7	Ion Ampliseq Human Gene Expression kit (Thermo Fisher Man0010742)
DTX2	NK Cells	161.311	UP	0.227811	0.00533752	0.143783	Autosomal gene	chr7	Ion Ampliseq Human Gene Expression kit (Thermo Fisher Man0010742)
FAM3C	NK Cells	412.08	DOWN	-0.225853	0.00814682	0.176879	Autosomal gene	chr7	Ion Ampliseq Human Gene Expression kit (Thermo Fisher Man0010742)
FASTK	NK Cells	673.961	UP	0.19937	0.00948608	0.189565	Autosomal gene	chr7	Ion Ampliseq Human Gene Expression kit (Thermo Fisher Man0010742)
FOXK1	NK Cells	583.56	DOWN	-0.138478	0.0298606	0.303063	Autosomal gene	chr7	Ion Ampliseq Human Gene Expression kit (Thermo Fisher Man0010742)
GIMAP5	NK Cells	989.963	UP	0.344032	0.0120418	0.209229	Autosomal gene	chr7	Ion Ampliseq Human Gene Expression kit (Thermo Fisher Man0010742)
GTF2IRD2B	NK Cells	539.285	UP	0.350461	0.00238427	0.0955265	Autosomal gene	chr7	Ion Ampliseq Human Gene Expression kit (Thermo Fisher Man0010742)
HDAC9	NK Cells	11.9265	DOWN	-0.472985	0.0277548	0.29606	Autosomal gene	chr7	Ion Ampliseq Human Gene Expression kit (Thermo Fisher Man0010742)
HEATR2	NK Cells	143.39	UP	0.160228	0.0108955	0.200997	Autosomal gene	chr7	Ion Ampliseq Human Gene Expression kit (Thermo Fisher Man0010742)
HERPUD2	NK Cells	8283.46	UP	0.369263	0.0420393	0.350686	Autosomal gene	chr7	Ion Ampliseq Human Gene Expression kit (Thermo Fisher Man0010742)
HOXA10	NK Cells	34.4286	DOWN	-0.687925	0.000125776	0.0240397	Autosomal gene	chr7	Ion Ampliseq Human Gene Expression kit (Thermo Fisher Man0010742)
JAZF1	NK Cells	1105.87	DOWN	-0.118446	0.0418914	0.350643	Autosomal gene	chr7	Ion Ampliseq Human Gene Expression kit (Thermo Fisher Man0010742)
KCTD7	NK Cells	366.132	UP	0.249032	0.00543148	0.143783	Autosomal gene	chr7	Ion Ampliseq Human Gene Expression kit (Thermo Fisher Man0010742)
KIAA1908	NK Cells	30.6079	UP	0.27667	0.0275319	0.295031	Autosomal gene	chr7	Ion Ampliseq Human Gene Expression kit (Thermo Fisher Man0010742)
LAMTOR4	NK Cells	439.344	UP	0.404191	0.0133996	0.216677	Autosomal gene	chr7	Ion Ampliseq Human Gene Expression kit (Thermo Fisher Man0010742)
LOC493754	NK Cells	178.235	UP	0.143974	0.0305175	0.306992	Autosomal gene	chr7	Ion Ampliseq Human Gene Expression kit (Thermo Fisher Man0010742)
LRWD1	NK Cells	292.546	UP	0.287798	0.00174272	0.0802739	Autosomal gene	chr7	Ion Ampliseq Human Gene Expression kit (Thermo Fisher Man0010742)
MAD1L1	NK Cells	382.385	UP	0.15941	0.0216986	0.265697	Autosomal gene	chr7	Ion Ampliseq Human Gene Expression kit (Thermo Fisher Man0010742)
MDFIC	NK Cells	338.598	DOWN	-0.19918	0.0193103	0.256992	Autosomal gene	chr7	Ion Ampliseq Human Gene Expression kit (Thermo Fisher Man0010742)
MOSPD3	NK Cells	119.72	UP	0.176084	0.0326652	0.315563	Autosomal gene	chr7	Ion Ampliseq Human Gene Expression kit (Thermo Fisher Man0010742)
MRPS24	NK Cells	401.26	UP	0.408906	0.00592907	0.150276	Autosomal gene	chr7	Ion Ampliseq Human Gene Expression kit (Thermo Fisher Man0010742)
NCF1	NK Cells	84.8103	DOWN	-0.611762	0.0038427	0.123422	Autosomal gene	chr7	Ion Ampliseq Human Gene Expression kit (Thermo Fisher Man0010742)
NCF1B	NK Cells	17.6174	DOWN	-0.691183	0.00549613	0.144519	Autosomal gene	chr7	Ion Ampliseq Human Gene Expression kit (Thermo Fisher Man0010742)
NDUFB2	NK Cells	1319.58	UP	0.41394	0.00750488	0.16849	Autosomal gene	chr7	Ion Ampliseq Human Gene Expression kit (Thermo Fisher Man0010742)
NFE2L3	NK Cells	16.0846	DOWN	-0.346782	0.0405613	0.344682	Autosomal gene	chr7	Ion Ampliseq Human Gene Expression kit (Thermo Fisher Man0010742)
PDK4	NK Cells	60.6889	UP	0.552795	0.0221065	0.267088	Autosomal gene	chr7	Ion Ampliseq Human Gene Expression kit (Thermo Fisher Man0010742)
PMS2L2	NK Cells	170.518	UP	0.23297	0.0326752	0.315563	Autosomal gene	chr7	Ion Ampliseq Human Gene Expression kit (Thermo Fisher Man0010742)
PMS2P5	NK Cells	1891.82	UP	0.318383	0.00769223	0.170473	Autosomal gene	chr7	Ion Ampliseq Human Gene Expression kit (Thermo Fisher Man0010742)
POLM	NK Cells	220.329	UP	0.205916	0.0183141	0.251797	Autosomal gene	chr7	Ion Ampliseq Human Gene Expression kit (Thermo Fisher Man0010742)
POP7	NK Cells	238.756	UP	0.244656	0.0491583	0.375335	Autosomal gene	chr7	Ion Ampliseq Human Gene Expression kit (Thermo Fisher Man0010742)
PPP1R9A	NK Cells	55.4137	DOWN	-0.471425	0.0475277	0.371195	Autosomal gene	chr7	Ion Ampliseq Human Gene Expression kit (Thermo Fisher Man0010742)
PVRIG	NK Cells	1152.94	UP	0.269275	0.0122731	0.210739	Autosomal gene	chr7	Ion Ampliseq Human Gene Expression kit (Thermo Fisher Man0010742)
RFC2	NK Cells	228.45	UP	0.275798	0.0290196	0.300287	Autosomal gene	chr7	Ion Ampliseq Human Gene Expression kit (Thermo Fisher Man0010742)
SBDS	NK Cells	782.406	UP	0.217451	0.0364435	0.332351	Autosomal gene	chr7	Ion Ampliseq Human Gene Expression kit (Thermo Fisher Man0010742)
SBDSP1	NK Cells	549.876	UP	0.333615	0.0239285	0.275986	Autosomal gene	chr7	Ion Ampliseq Human Gene Expression kit (Thermo Fisher Man0010742)
SH2B2	NK Cells	17.8644	UP	0.552959	0.017019	0.244756	Autosomal gene	chr7	Ion Ampliseq Human Gene Expression kit (Thermo Fisher Man0010742)
SNHG15	NK Cells	80.6084	UP	0.251064	0.0368179	0.334055	Autosomal gene	chr7	Ion Ampliseq Human Gene Expression kit (Thermo Fisher Man0010742)
SNORA14A	NK Cells	279.402	UP	0.523139	0.0145335	0.224817	Autosomal gene	chr7	Ion Ampliseq Human Gene Expression kit (Thermo Fisher Man0010742)
SNORA5A	NK Cells	11056.5	UP	0.927656	4.32803e-05	0.0112134	Autosomal gene	chr7	Ion Ampliseq Human Gene Expression kit (Thermo Fisher Man0010742)
SNORA5C	NK Cells	1085.36	UP	0.677419	7.55189e-05	0.0167497	Autosomal gene	chr7	Ion Ampliseq Human Gene Expression kit (Thermo Fisher Man0010742)
SNORA9	NK Cells	6987.06	UP	1.05381	6.31316e-07	0.000566194	Autosomal gene	chr7	Ion Ampliseq Human Gene Expression kit (Thermo Fisher Man0010742)
STYXL1	NK Cells	97.5423	UP	0.306127	0.0176523	0.248136	Autosomal gene	chr7	Ion Ampliseq Human Gene Expression kit (Thermo Fisher Man0010742)
TMEM176B	NK Cells	65.5087	UP	1.69956	0.00125233	0.0697199	Autosomal gene	chr7	Ion Ampliseq Human Gene Expression kit (Thermo Fisher Man0010742)
TPST1	NK Cells	13.5239	UP	0.490276	0.0131152	0.215367	Autosomal gene	chr7	Ion Ampliseq Human Gene Expression kit (Thermo Fisher Man0010742)
TRIM4	NK Cells	288.271	DOWN	-0.107048	0.033319	0.317634	Autosomal gene	chr7	Ion Ampliseq Human Gene Expression kit (Thermo Fisher Man0010742)
TTYH3	NK Cells	156.076	UP	0.211149	0.0403902	0.344682	Autosomal gene	chr7	Ion Ampliseq Human Gene Expression kit (Thermo Fisher Man0010742)
UFSP1	NK Cells	78.2474	UP	0.363263	0.00538211	0.143783	Autosomal gene	chr7	Ion Ampliseq Human Gene Expression kit (Thermo Fisher Man0010742)
UPK3BL	NK Cells	947.636	UP	0.291131	0.00900865	0.185852	Autosomal gene	chr7	Ion Ampliseq Human Gene Expression kit (Thermo Fisher Man0010742)
WBSCR22	NK Cells	3573.7	UP	0.460129	0.00691307	0.160877	Autosomal gene	chr7	Ion Ampliseq Human Gene Expression kit (Thermo Fisher Man0010742)
VIPR2	NK Cells	71.5282	UP	0.389083	0.00742563	0.167457	Autosomal gene	chr7	Ion Ampliseq Human Gene Expression kit (Thermo Fisher Man0010742)
YWHAG	NK Cells	258.323	UP	0.290987	0.00417272	0.129358	Autosomal gene	chr7	Ion Ampliseq Human Gene Expression kit (Thermo Fisher Man0010742)
ZC3HC1	NK Cells	200.277	UP	0.410692	0.000599605	0.0482124	Autosomal gene	chr7	Ion Ampliseq Human Gene Expression kit (Thermo Fisher Man0010742)
ZDHHC4	NK Cells	268.963	UP	0.237896	0.0160653	0.238605	Autosomal gene	chr7	Ion Ampliseq Human Gene Expression kit (Thermo Fisher Man0010742)
ZKSCAN1	NK Cells	6888.99	UP	0.571678	0.00175666	0.0802739	Autosomal gene	chr7	Ion Ampliseq Human Gene Expression kit (Thermo Fisher Man0010742)
ZNF398	NK Cells	280.924	DOWN	-0.135551	0.0292187	0.300287	Autosomal gene	chr7	Ion Ampliseq Human Gene Expression kit (Thermo Fisher Man0010742)
ZNF425	NK Cells	35.6923	UP	0.428785	0.000215867	0.0300301	Autosomal gene	chr7	Ion Ampliseq Human Gene Expression kit (Thermo Fisher Man0010742)
ZNF655	NK Cells	341.428	UP	0.163595	0.0342377	0.322382	Autosomal gene	chr7	Ion Ampliseq Human Gene Expression kit (Thermo Fisher Man0010742)
ZNF727	NK Cells	129.168	DOWN	-0.771378	0.00273205	0.100998	Autosomal gene	chr7	Ion Ampliseq Human Gene Expression kit (Thermo Fisher Man0010742)
ZNF736	NK Cells	333.362	UP	0.495894	0.000281342	0.0356539	Autosomal gene	chr7	Ion Ampliseq Human Gene Expression kit (Thermo Fisher Man0010742)
BOP1	NK Cells	286.868	UP	0.234016	0.00921233	0.187864	Autosomal gene	chr8	Ion Ampliseq Human Gene Expression kit (Thermo Fisher Man0010742)
BRF2	NK Cells	240.875	UP	0.181772	0.0291809	0.300287	Autosomal gene	chr8	Ion Ampliseq Human Gene Expression kit (Thermo Fisher Man0010742)
CHCHD7	NK Cells	11.3149	DOWN	-0.72974	0.000191383	0.0295092	Autosomal gene	chr8	Ion Ampliseq Human Gene Expression kit (Thermo Fisher Man0010742)
CLN8	NK Cells	196.616	UP	0.145227	0.00915804	0.187383	Autosomal gene	chr8	Ion Ampliseq Human Gene Expression kit (Thermo Fisher Man0010742)
CYC1	NK Cells	583.666	UP	0.235502	0.0287866	0.300287	Autosomal gene	chr8	Ion Ampliseq Human Gene Expression kit (Thermo Fisher Man0010742)
DOK2	NK Cells	5867.23	UP	0.214466	0.0373895	0.336417	Autosomal gene	chr8	Ion Ampliseq Human Gene Expression kit (Thermo Fisher Man0010742)
EFHA2	NK Cells	30.4331	UP	0.445914	0.0217182	0.265697	Autosomal gene	chr8	Ion Ampliseq Human Gene Expression kit (Thermo Fisher Man0010742)
EXOSC4	NK Cells	138.145	UP	0.385237	0.00621456	0.153492	Autosomal gene	chr8	Ion Ampliseq Human Gene Expression kit (Thermo Fisher Man0010742)
FABP5	NK Cells	124.282	DOWN	-0.18407	0.0302768	0.305361	Autosomal gene	chr8	Ion Ampliseq Human Gene Expression kit (Thermo Fisher Man0010742)
FBXO25	NK Cells	276.523	DOWN	-0.169164	0.00632511	0.155252	Autosomal gene	chr8	Ion Ampliseq Human Gene Expression kit (Thermo Fisher Man0010742)
FNTA	NK Cells	2462.48	UP	0.421214	0.0192992	0.256992	Autosomal gene	chr8	Ion Ampliseq Human Gene Expression kit (Thermo Fisher Man0010742)
GFRA2	NK Cells	13.7098	UP	0.797996	2.11245e-05	0.00684139	Autosomal gene	chr8	Ion Ampliseq Human Gene Expression kit (Thermo Fisher Man0010742)
GLI4	NK Cells	37.9492	UP	0.221052	0.0496842	0.376638	Autosomal gene	chr8	Ion Ampliseq Human Gene Expression kit (Thermo Fisher Man0010742)
IKBKB	NK Cells	2134.22	UP	0.464269	0.00124253	0.0697199	Autosomal gene	chr8	Ion Ampliseq Human Gene Expression kit (Thermo Fisher Man0010742)
KIAA0146	NK Cells	532.554	UP	0.290571	0.0052711	0.143783	Autosomal gene	chr8	Ion Ampliseq Human Gene Expression kit (Thermo Fisher Man0010742)
KIAA1967	NK Cells	1048.6	UP	0.337122	0.00116147	0.0670374	Autosomal gene	chr8	Ion Ampliseq Human Gene Expression kit (Thermo Fisher Man0010742)
LAPTM4B	NK Cells	30.9484	UP	0.522341	0.000328114	0.0371406	Autosomal gene	chr8	Ion Ampliseq Human Gene Expression kit (Thermo Fisher Man0010742)
LRRC14	NK Cells	353.824	UP	0.200545	0.0150974	0.228896	Autosomal gene	chr8	Ion Ampliseq Human Gene Expression kit (Thermo Fisher Man0010742)
LY6E	NK Cells	2703.21	UP	0.414342	0.00215292	0.0909451	Autosomal gene	chr8	Ion Ampliseq Human Gene Expression kit (Thermo Fisher Man0010742)
LYPD2	NK Cells	78.6841	UP	3.11075	1.59499e-06	0.00109388	Autosomal gene	chr8	Ion Ampliseq Human Gene Expression kit (Thermo Fisher Man0010742)
NUDT18	NK Cells	226.956	UP	0.414464	0.000907968	0.058938	Autosomal gene	chr8	Ion Ampliseq Human Gene Expression kit (Thermo Fisher Man0010742)
NUGGC	NK Cells	67.4782	DOWN	-0.356348	0.0104577	0.19714	Autosomal gene	chr8	Ion Ampliseq Human Gene Expression kit (Thermo Fisher Man0010742)
PABPC1	NK Cells	8265.78	DOWN	-0.211854	0.00175397	0.0802739	Autosomal gene	chr8	Ion Ampliseq Human Gene Expression kit (Thermo Fisher Man0010742)
PARP10	NK Cells	1185.23	UP	0.219308	0.00537333	0.143783	Autosomal gene	chr8	Ion Ampliseq Human Gene Expression kit (Thermo Fisher Man0010742)
PTK2	NK Cells	118.424	UP	0.662479	0.00134576	0.071319	Autosomal gene	chr8	Ion Ampliseq Human Gene Expression kit (Thermo Fisher Man0010742)
PTK2B	NK Cells	5780.47	UP	0.19073	0.0444289	0.359707	Autosomal gene	chr8	Ion Ampliseq Human Gene Expression kit (Thermo Fisher Man0010742)
PTP4A3	NK Cells	16.2849	UP	0.733956	0.0145043	0.224817	Autosomal gene	chr8	Ion Ampliseq Human Gene Expression kit (Thermo Fisher Man0010742)
PUF60	NK Cells	264.448	UP	0.190375	0.0424432	0.351851	Autosomal gene	chr8	Ion Ampliseq Human Gene Expression kit (Thermo Fisher Man0010742)
PYCRL	NK Cells	43.1925	UP	0.23464	0.0286682	0.300287	Autosomal gene	chr8	Ion Ampliseq Human Gene Expression kit (Thermo Fisher Man0010742)
RHOBTB2	NK Cells	412.799	UP	0.147516	0.0273575	0.294067	Autosomal gene	chr8	Ion Ampliseq Human Gene Expression kit (Thermo Fisher Man0010742)
RNF139	NK Cells	668.825	DOWN	-0.0916948	0.0440011	0.358496	Autosomal gene	chr8	Ion Ampliseq Human Gene Expression kit (Thermo Fisher Man0010742)
RPL7	NK Cells	14245.5	DOWN	-0.162496	0.012948	0.214738	Autosomal gene	chr8	Ion Ampliseq Human Gene Expression kit (Thermo Fisher Man0010742)
SHARPIN	NK Cells	419.754	UP	0.219805	0.0132273	0.215688	Autosomal gene	chr8	Ion Ampliseq Human Gene Expression kit (Thermo Fisher Man0010742)
SLC20A2	NK Cells	223.274	UP	0.167602	0.0343412	0.322382	Autosomal gene	chr8	Ion Ampliseq Human Gene Expression kit (Thermo Fisher Man0010742)
SLC39A14	NK Cells	114.33	DOWN	-0.14185	0.0246204	0.27893	Autosomal gene	chr8	Ion Ampliseq Human Gene Expression kit (Thermo Fisher Man0010742)
SLC52A2	NK Cells	429.86	UP	0.217423	0.0213	0.265034	Autosomal gene	chr8	Ion Ampliseq Human Gene Expression kit (Thermo Fisher Man0010742)
STAU2	NK Cells	497.893	UP	0.369205	0.0124358	0.21204	Autosomal gene	chr8	Ion Ampliseq Human Gene Expression kit (Thermo Fisher Man0010742)
TMEM71	NK Cells	1023.43	UP	0.60221	0.00247472	0.0965617	Autosomal gene	chr8	Ion Ampliseq Human Gene Expression kit (Thermo Fisher Man0010742)
TNFRSF10B	NK Cells	99.943	UP	0.26708	0.0405134	0.344682	Autosomal gene	chr8	Ion Ampliseq Human Gene Expression kit (Thermo Fisher Man0010742)
TNFRSF10C	NK Cells	82.0058	DOWN	-0.743339	0.0294092	0.301037	Autosomal gene	chr8	Ion Ampliseq Human Gene Expression kit (Thermo Fisher Man0010742)
TONSL	NK Cells	90.3057	UP	0.202846	0.0444304	0.359707	Autosomal gene	chr8	Ion Ampliseq Human Gene Expression kit (Thermo Fisher Man0010742)
TOP1MT	NK Cells	56.9335	DOWN	-0.243318	0.047219	0.370122	Autosomal gene	chr8	Ion Ampliseq Human Gene Expression kit (Thermo Fisher Man0010742)
TRAPPC9	NK Cells	1080.83	UP	0.110988	0.00952367	0.189565	Autosomal gene	chr8	Ion Ampliseq Human Gene Expression kit (Thermo Fisher Man0010742)
TRIM35	NK Cells	107.03	UP	0.222866	0.0227065	0.269763	Autosomal gene	chr8	Ion Ampliseq Human Gene Expression kit (Thermo Fisher Man0010742)
WDR67	NK Cells	477.452	UP	0.41067	0.0388613	0.339643	Autosomal gene	chr8	Ion Ampliseq Human Gene Expression kit (Thermo Fisher Man0010742)
ZNF517	NK Cells	60.2041	UP	0.417346	0.000382189	0.0401436	Autosomal gene	chr8	Ion Ampliseq Human Gene Expression kit (Thermo Fisher Man0010742)
ZNF703	NK Cells	9.75426	UP	1.92707	4.81891e-06	0.00234099	Autosomal gene	chr8	Ion Ampliseq Human Gene Expression kit (Thermo Fisher Man0010742)
ABL1	NK Cells	497.135	DOWN	-0.151243	0.0175861	0.248136	Autosomal gene	chr9	Ion Ampliseq Human Gene Expression kit (Thermo Fisher Man0010742)
ANXA1	NK Cells	5335.84	DOWN	-0.2269	0.000877552	0.058938	Autosomal gene	chr9	Ion Ampliseq Human Gene Expression kit (Thermo Fisher Man0010742)
ASB6	NK Cells	385.923	UP	0.268399	0.0049656	0.139503	Autosomal gene	chr9	Ion Ampliseq Human Gene Expression kit (Thermo Fisher Man0010742)
B4GALT1	NK Cells	1150.17	DOWN	-0.206952	0.0197689	0.259263	Autosomal gene	chr9	Ion Ampliseq Human Gene Expression kit (Thermo Fisher Man0010742)
BRD3	NK Cells	478.228	DOWN	-0.135315	0.0256213	0.283571	Autosomal gene	chr9	Ion Ampliseq Human Gene Expression kit (Thermo Fisher Man0010742)
C9orf123	NK Cells	536.429	UP	0.301105	0.0351213	0.325829	Autosomal gene	chr9	Ion Ampliseq Human Gene Expression kit (Thermo Fisher Man0010742)
CACFD1	NK Cells	52.9909	UP	0.300287	0.0420325	0.350686	Autosomal gene	chr9	Ion Ampliseq Human Gene Expression kit (Thermo Fisher Man0010742)
CAMSAP1	NK Cells	181.809	DOWN	-0.183465	0.0102827	0.19541	Autosomal gene	chr9	Ion Ampliseq Human Gene Expression kit (Thermo Fisher Man0010742)
CBWD3	NK Cells	10.8106	DOWN	-0.382097	0.0390401	0.340247	Autosomal gene	chr9	Ion Ampliseq Human Gene Expression kit (Thermo Fisher Man0010742)
CBWD6	NK Cells	83.3965	DOWN	-0.188471	0.0462238	0.366895	Autosomal gene	chr9	Ion Ampliseq Human Gene Expression kit (Thermo Fisher Man0010742)
CCDC107	NK Cells	749.45	UP	0.30197	0.00614869	0.153285	Autosomal gene	chr9	Ion Ampliseq Human Gene Expression kit (Thermo Fisher Man0010742)
CDK20	NK Cells	12.0955	UP	0.378328	0.00964518	0.189565	Autosomal gene	chr9	Ion Ampliseq Human Gene Expression kit (Thermo Fisher Man0010742)
CORO2A	NK Cells	41.8469	DOWN	-0.342929	0.0194695	0.25819	Autosomal gene	chr9	Ion Ampliseq Human Gene Expression kit (Thermo Fisher Man0010742)
CTSL1	NK Cells	28.4505	UP	1.6812	0.000216359	0.0300301	Autosomal gene	chr9	Ion Ampliseq Human Gene Expression kit (Thermo Fisher Man0010742)
EXD3	NK Cells	63.5642	UP	0.318246	0.00126088	0.0697199	Autosomal gene	chr9	Ion Ampliseq Human Gene Expression kit (Thermo Fisher Man0010742)
FAM73B	NK Cells	234.209	UP	0.238676	0.0196275	0.258865	Autosomal gene	chr9	Ion Ampliseq Human Gene Expression kit (Thermo Fisher Man0010742)
FANCG	NK Cells	176.268	UP	0.239314	0.00555251	0.144825	Autosomal gene	chr9	Ion Ampliseq Human Gene Expression kit (Thermo Fisher Man0010742)
FBP1	NK Cells	122.768	UP	0.296421	0.0216822	0.265697	Autosomal gene	chr9	Ion Ampliseq Human Gene Expression kit (Thermo Fisher Man0010742)
FBXW5	NK Cells	1902.53	UP	0.201085	0.0480004	0.372447	Autosomal gene	chr9	Ion Ampliseq Human Gene Expression kit (Thermo Fisher Man0010742)
FNBP1	NK Cells	2733.5	DOWN	-0.213749	0.025351	0.282569	Autosomal gene	chr9	Ion Ampliseq Human Gene Expression kit (Thermo Fisher Man0010742)
FPGS	NK Cells	301.351	UP	0.352764	0.00441604	0.133596	Autosomal gene	chr9	Ion Ampliseq Human Gene Expression kit (Thermo Fisher Man0010742)
GALNT12	NK Cells	154.493	UP	0.148042	0.03148	0.311038	Autosomal gene	chr9	Ion Ampliseq Human Gene Expression kit (Thermo Fisher Man0010742)
GBGT1	NK Cells	6.66226	UP	0.672927	0.0262815	0.287445	Autosomal gene	chr9	Ion Ampliseq Human Gene Expression kit (Thermo Fisher Man0010742)
GLE1	NK Cells	1169.08	UP	0.322104	0.00335458	0.115538	Autosomal gene	chr9	Ion Ampliseq Human Gene Expression kit (Thermo Fisher Man0010742)
GRHPR	NK Cells	1717.61	UP	0.559305	0.00149033	0.0742551	Autosomal gene	chr9	Ion Ampliseq Human Gene Expression kit (Thermo Fisher Man0010742)
HINT2	NK Cells	343.558	UP	0.336658	0.00636003	0.155372	Autosomal gene	chr9	Ion Ampliseq Human Gene Expression kit (Thermo Fisher Man0010742)
HSDL2	NK Cells	359.027	UP	0.225622	0.0282019	0.298264	Autosomal gene	chr9	Ion Ampliseq Human Gene Expression kit (Thermo Fisher Man0010742)
HSPA5	NK Cells	3406.88	DOWN	-0.120904	0.0462215	0.366895	Autosomal gene	chr9	Ion Ampliseq Human Gene Expression kit (Thermo Fisher Man0010742)
KIF24	NK Cells	14.7158	UP	0.38739	0.0385081	0.338587	Autosomal gene	chr9	Ion Ampliseq Human Gene Expression kit (Thermo Fisher Man0010742)
MELK	NK Cells	19.78	UP	0.517487	0.0204319	0.262858	Autosomal gene	chr9	Ion Ampliseq Human Gene Expression kit (Thermo Fisher Man0010742)
MRPS2	NK Cells	252.157	UP	0.241327	0.0167822	0.242458	Autosomal gene	chr9	Ion Ampliseq Human Gene Expression kit (Thermo Fisher Man0010742)
NACC2	NK Cells	699.059	UP	0.254653	0.0103456	0.195494	Autosomal gene	chr9	Ion Ampliseq Human Gene Expression kit (Thermo Fisher Man0010742)
NOXA1	NK Cells	30.7115	UP	0.279052	0.0163841	0.241543	Autosomal gene	chr9	Ion Ampliseq Human Gene Expression kit (Thermo Fisher Man0010742)
PDCD1LG2	NK Cells	18.1144	DOWN	-0.576851	0.0280356	0.297422	Autosomal gene	chr9	Ion Ampliseq Human Gene Expression kit (Thermo Fisher Man0010742)
PHPT1	NK Cells	742.168	UP	0.346471	0.0108692	0.200997	Autosomal gene	chr9	Ion Ampliseq Human Gene Expression kit (Thermo Fisher Man0010742)
PKN3	NK Cells	22.285	DOWN	-0.408205	0.0217737	0.265697	Autosomal gene	chr9	Ion Ampliseq Human Gene Expression kit (Thermo Fisher Man0010742)
PTGES2	NK Cells	290.429	UP	0.325202	0.000756193	0.0557476	Autosomal gene	chr9	Ion Ampliseq Human Gene Expression kit (Thermo Fisher Man0010742)
PTPDC1	NK Cells	46.4626	UP	0.407118	0.00454984	0.133917	Autosomal gene	chr9	Ion Ampliseq Human Gene Expression kit (Thermo Fisher Man0010742)
PTRH1	NK Cells	118.241	UP	0.280328	0.0317176	0.312591	Autosomal gene	chr9	Ion Ampliseq Human Gene Expression kit (Thermo Fisher Man0010742)
REXO4	NK Cells	961.672	UP	0.397151	0.0027374	0.100998	Autosomal gene	chr9	Ion Ampliseq Human Gene Expression kit (Thermo Fisher Man0010742)
RMRP	NK Cells	448513	UP	0.760324	0.000779533	0.0561023	Autosomal gene	chr9	Ion Ampliseq Human Gene Expression kit (Thermo Fisher Man0010742)
RXRA	NK Cells	379.702	UP	0.242983	0.0356286	0.328115	Autosomal gene	chr9	Ion Ampliseq Human Gene Expression kit (Thermo Fisher Man0010742)
SLC2A6	NK Cells	281.358	UP	0.768928	8.14515e-05	0.0169579	Autosomal gene	chr9	Ion Ampliseq Human Gene Expression kit (Thermo Fisher Man0010742)
SLC31A1	NK Cells	213.061	UP	0.380007	0.00125154	0.0697199	Autosomal gene	chr9	Ion Ampliseq Human Gene Expression kit (Thermo Fisher Man0010742)
SLC46A2	NK Cells	21.1738	UP	1.42657	0.000648795	0.0504287	Autosomal gene	chr9	Ion Ampliseq Human Gene Expression kit (Thermo Fisher Man0010742)
SNORA43	NK Cells	1570.8	UP	0.594061	0.00702006	0.162145	Autosomal gene	chr9	Ion Ampliseq Human Gene Expression kit (Thermo Fisher Man0010742)
SNORA65	NK Cells	1304.2	UP	0.614955	2.72416e-05	0.00858403	Autosomal gene	chr9	Ion Ampliseq Human Gene Expression kit (Thermo Fisher Man0010742)
SNORA84	NK Cells	1083.02	UP	0.805613	1.5416e-05	0.00599117	Autosomal gene	chr9	Ion Ampliseq Human Gene Expression kit (Thermo Fisher Man0010742)
ST6GALNAC4	NK Cells	122.533	UP	0.171906	0.0376046	0.336588	Autosomal gene	chr9	Ion Ampliseq Human Gene Expression kit (Thermo Fisher Man0010742)
STX17	NK Cells	203.626	DOWN	-0.159762	0.0437779	0.357929	Autosomal gene	chr9	Ion Ampliseq Human Gene Expression kit (Thermo Fisher Man0010742)
TMEM141	NK Cells	273.655	UP	0.592671	0.000361129	0.0393495	Autosomal gene	chr9	Ion Ampliseq Human Gene Expression kit (Thermo Fisher Man0010742)
TOR1B	NK Cells	324.806	DOWN	-0.149381	0.0423993	0.351851	Autosomal gene	chr9	Ion Ampliseq Human Gene Expression kit (Thermo Fisher Man0010742)
UCK1	NK Cells	300.218	UP	0.142638	0.0379471	0.336588	Autosomal gene	chr9	Ion Ampliseq Human Gene Expression kit (Thermo Fisher Man0010742)
WDR34	NK Cells	61.6382	UP	0.269116	0.0322759	0.314709	Autosomal gene	chr9	Ion Ampliseq Human Gene Expression kit (Thermo Fisher Man0010742)
ZBTB5	NK Cells	164.432	UP	0.175532	0.0100849	0.193548	Autosomal gene	chr9	Ion Ampliseq Human Gene Expression kit (Thermo Fisher Man0010742)
ZDHHC12	NK Cells	524.097	UP	0.335487	0.00736722	0.166817	Autosomal gene	chr9	Ion Ampliseq Human Gene Expression kit (Thermo Fisher Man0010742)
ZNF169	NK Cells	150.041	UP	0.242933	0.00137842	0.0717456	Autosomal gene	chr9	Ion Ampliseq Human Gene Expression kit (Thermo Fisher Man0010742)
ZNF367	NK Cells	148.502	UP	0.299488	0.0381942	0.336588	Autosomal gene	chr9	Ion Ampliseq Human Gene Expression kit (Thermo Fisher Man0010742)
ZNF883	NK Cells	14.0158	DOWN	-0.568278	0.0136567	0.217563	Autosomal gene	chr9	Ion Ampliseq Human Gene Expression kit (Thermo Fisher Man0010742)
BCORP1	NK Cells	7.54303	DOWN	-0.938954	0.00247464	0.0965617	MSY	chrY	Ion Ampliseq Human Gene Expression kit (Thermo Fisher Man0010742)
DDX3Y	NK Cells	708.93	DOWN	-0.667027	4.94861e-08	6.41065e-05	MSY	chrY	Ion Ampliseq Human Gene Expression kit (Thermo Fisher Man0010742)
EIF1AY	NK Cells	148.448	DOWN	-0.894272	3.66736e-18	4.15234e-14	MSY	chrY	Ion Ampliseq Human Gene Expression kit (Thermo Fisher Man0010742)
KDM5D	NK Cells	819.148	DOWN	-0.732722	7.12298e-18	4.15234e-14	MSY	chrY	Ion Ampliseq Human Gene Expression kit (Thermo Fisher Man0010742)
PRKY	NK Cells	254.595	DOWN	-0.64364	2.20848e-08	3.67838e-05	MSY	chrY	Ion Ampliseq Human Gene Expression kit (Thermo Fisher Man0010742)
RPS4Y1	NK Cells	1461.95	DOWN	-0.674844	7.73194e-11	2.86684e-07	MSY	chrY	Ion Ampliseq Human Gene Expression kit (Thermo Fisher Man0010742)
TTTY15	NK Cells	198.601	DOWN	-0.712996	4.4371e-06	0.00234099	MSY	chrY	Ion Ampliseq Human Gene Expression kit (Thermo Fisher Man0010742)
USP9Y	NK Cells	193.529	DOWN	-0.886418	9.83561e-11	2.86684e-07	MSY	chrY	Ion Ampliseq Human Gene Expression kit (Thermo Fisher Man0010742)
ZFY	NK Cells	1954.49	DOWN	-0.395419	0.042471	0.351851	MSY	chrY	Ion Ampliseq Human Gene Expression kit (Thermo Fisher Man0010742)
AKAP17A	NK Cells	1253.39	DOWN	-0.175889	0.0093795	0.189565	PAR	chrX	Ion Ampliseq Human Gene Expression kit (Thermo Fisher Man0010742)
ASMTL	NK Cells	144.449	DOWN	-0.22464	0.00344355	0.11671	PAR	chrX	Ion Ampliseq Human Gene Expression kit (Thermo Fisher Man0010742)
CD99	NK Cells	4210.41	DOWN	-0.191353	0.0412025	0.348404	PAR	chrX	Ion Ampliseq Human Gene Expression kit (Thermo Fisher Man0010742)
ABCD1	NK Cells	176.969	UP	0.154911	0.0276613	0.295332	X gene	chrX	Ion Ampliseq Human Gene Expression kit (Thermo Fisher Man0010742)
ARHGAP4	NK Cells	2348.5	UP	0.322228	0.00149704	0.0742723	X gene	chrX	Ion Ampliseq Human Gene Expression kit (Thermo Fisher Man0010742)
ATP7A	NK Cells	891.486	UP	0.41378	0.0173035	0.246447	X gene	chrX	Ion Ampliseq Human Gene Expression kit (Thermo Fisher Man0010742)
CD99L2	NK Cells	637.327	UP	0.281811	0.0225094	0.269166	X gene	chrX	Ion Ampliseq Human Gene Expression kit (Thermo Fisher Man0010742)
CYBB	NK Cells	202.772	UP	0.602956	0.0364224	0.332351	X gene	chrX	Ion Ampliseq Human Gene Expression kit (Thermo Fisher Man0010742)
FAM127B	NK Cells	130.555	UP	0.17489	0.0340585	0.321789	X gene	chrX	Ion Ampliseq Human Gene Expression kit (Thermo Fisher Man0010742)
FAM3A	NK Cells	162.658	UP	0.349815	0.00166922	0.0786122	X gene	chrX	Ion Ampliseq Human Gene Expression kit (Thermo Fisher Man0010742)
FTSJ1	NK Cells	669.958	UP	0.255469	0.00952	0.189565	X gene	chrX	Ion Ampliseq Human Gene Expression kit (Thermo Fisher Man0010742)
GLA	NK Cells	149.944	UP	0.139004	0.0314521	0.311026	X gene	chrX	Ion Ampliseq Human Gene Expression kit (Thermo Fisher Man0010742)
GPR82	NK Cells	49.4227	UP	0.323544	0.0324666	0.314856	X gene	chrX	Ion Ampliseq Human Gene Expression kit (Thermo Fisher Man0010742)
HDHD1	NK Cells	9.01303	UP	0.46049	0.0262404	0.287445	X gene	chrX	Ion Ampliseq Human Gene Expression kit (Thermo Fisher Man0010742)
IL13RA1	NK Cells	7.38018	DOWN	-0.75217	0.0415323	0.348718	X gene	chrX	Ion Ampliseq Human Gene Expression kit (Thermo Fisher Man0010742)
LAGE3	NK Cells	194.416	UP	0.569545	5.89267e-05	0.0140179	X gene	chrX	Ion Ampliseq Human Gene Expression kit (Thermo Fisher Man0010742)
LONRF3	NK Cells	83.7065	UP	0.249903	0.0182749	0.251574	X gene	chrX	Ion Ampliseq Human Gene Expression kit (Thermo Fisher Man0010742)
MAGIX	NK Cells	12.906	UP	0.29636	0.0192605	0.256931	X gene	chrX	Ion Ampliseq Human Gene Expression kit (Thermo Fisher Man0010742)
MECP2	NK Cells	652.284	DOWN	-0.144588	0.0305569	0.307044	X gene	chrX	Ion Ampliseq Human Gene Expression kit (Thermo Fisher Man0010742)
MSN	NK Cells	21449.1	DOWN	-0.117467	0.0235563	0.273276	X gene	chrX	Ion Ampliseq Human Gene Expression kit (Thermo Fisher Man0010742)
NDUFB11	NK Cells	918.53	UP	0.294677	0.0148489	0.227196	X gene	chrX	Ion Ampliseq Human Gene Expression kit (Thermo Fisher Man0010742)
NUDT11	NK Cells	52.9009	UP	0.252282	0.0404641	0.344682	X gene	chrX	Ion Ampliseq Human Gene Expression kit (Thermo Fisher Man0010742)
P2RY10	NK Cells	270.666	DOWN	-0.337767	0.000935633	0.0589661	X gene	chrX	Ion Ampliseq Human Gene Expression kit (Thermo Fisher Man0010742)
PRICKLE3	NK Cells	72.5151	UP	0.22503	0.0106182	0.198713	X gene	chrX	Ion Ampliseq Human Gene Expression kit (Thermo Fisher Man0010742)
RBBP7	NK Cells	835.469	DOWN	-0.088503	0.0223203	0.267729	X gene	chrX	Ion Ampliseq Human Gene Expression kit (Thermo Fisher Man0010742)
RRAGB	NK Cells	342.912	UP	0.196783	0.039755	0.343271	X gene	chrX	Ion Ampliseq Human Gene Expression kit (Thermo Fisher Man0010742)
SLC35A2	NK Cells	135.474	DOWN	-0.171442	0.0149637	0.22746	X gene	chrX	Ion Ampliseq Human Gene Expression kit (Thermo Fisher Man0010742)
SLC9A7	NK Cells	28.2638	DOWN	-0.407431	0.0282837	0.298369	X gene	chrX	Ion Ampliseq Human Gene Expression kit (Thermo Fisher Man0010742)
SNORA70	NK Cells	8621.48	UP	0.707171	3.7915e-05	0.010525	X gene	chrX	Ion Ampliseq Human Gene Expression kit (Thermo Fisher Man0010742)
SPIN2B	NK Cells	54.1524	UP	0.304408	0.00287289	0.104672	X gene	chrX	Ion Ampliseq Human Gene Expression kit (Thermo Fisher Man0010742)
SPIN3	NK Cells	29.2914	UP	0.330257	0.0298019	0.303063	X gene	chrX	Ion Ampliseq Human Gene Expression kit (Thermo Fisher Man0010742)
TAZ	NK Cells	438.846	UP	0.17931	0.0223095	0.267729	X gene	chrX	Ion Ampliseq Human Gene Expression kit (Thermo Fisher Man0010742)
TIMM17B	NK Cells	470.434	UP	0.308684	0.0118767	0.208135	X gene	chrX	Ion Ampliseq Human Gene Expression kit (Thermo Fisher Man0010742)
TSPYL2	NK Cells	252.992	DOWN	-0.175508	0.0265438	0.289498	X gene	chrX	Ion Ampliseq Human Gene Expression kit (Thermo Fisher Man0010742)
WAS	NK Cells	5083.87	UP	0.196012	0.0304289	0.306364	X gene	chrX	Ion Ampliseq Human Gene Expression kit (Thermo Fisher Man0010742)
ZNF41	NK Cells	389.864	UP	0.2209	0.0204488	0.262858	X gene	chrX	Ion Ampliseq Human Gene Expression kit (Thermo Fisher Man0010742)
ZNF673	NK Cells	284.822	UP	0.213324	0.039358	0.340918	X gene	chrX	Ion Ampliseq Human Gene Expression kit (Thermo Fisher Man0010742)
ZNF674	NK Cells	56.6713	UP	0.209562	0.015088	0.228896	X gene	chrX	Ion Ampliseq Human Gene Expression kit (Thermo Fisher Man0010742)
ZNF81	NK Cells	1420.93	UP	0.609447	0.00118265	0.0675905	X gene	chrX	Ion Ampliseq Human Gene Expression kit (Thermo Fisher Man0010742)

## Sheet: Table S2f. Monocytes -  RNAseq
Table S2f. LATE genes detected in monocytes using RNAseq.
LATE gene name	Cell type	Normal level of expression (mean number of sequencing reads in normal samples)	Direction of change in expression in as an effect of LOY	Differential Expression (DE)	p-value (of DE)	FDR, i,e, adjusted p-value (of DE)	Location in genome	Chromosome	mRNA technology
ACOT11	Monocytes	37.8704	DOWN	-0.220501	0.00279413	0.18304	Autosomal gene	chr1	Ion Ampliseq Human Gene Expression kit (Thermo Fisher Man0010742)
ADAR	Monocytes	4533.98	UP	0.135116	0.000193455	0.0449331	Autosomal gene	chr1	Ion Ampliseq Human Gene Expression kit (Thermo Fisher Man0010742)
AGRN	Monocytes	58.2794	UP	0.44032	1.55195e-06	0.00124178	Autosomal gene	chr1	Ion Ampliseq Human Gene Expression kit (Thermo Fisher Man0010742)
ANKRD35	Monocytes	6.93481	DOWN	-0.46777	0.0041971	0.215669	Autosomal gene	chr1	Ion Ampliseq Human Gene Expression kit (Thermo Fisher Man0010742)
ATF3	Monocytes	35.0751	UP	0.378867	0.000450565	0.0721033	Autosomal gene	chr1	Ion Ampliseq Human Gene Expression kit (Thermo Fisher Man0010742)
ATP1A1OS	Monocytes	10.9183	UP	0.246101	0.00971299	0.304154	Autosomal gene	chr1	Ion Ampliseq Human Gene Expression kit (Thermo Fisher Man0010742)
AURKAIP1	Monocytes	643.46	UP	0.0944662	0.0109751	0.316862	Autosomal gene	chr1	Ion Ampliseq Human Gene Expression kit (Thermo Fisher Man0010742)
BTBD8	Monocytes	22.9633	UP	0.117496	0.0433486	0.506156	Autosomal gene	chr1	Ion Ampliseq Human Gene Expression kit (Thermo Fisher Man0010742)
C1orf21	Monocytes	21.0003	DOWN	-0.30191	0.0017233	0.142996	Autosomal gene	chr1	Ion Ampliseq Human Gene Expression kit (Thermo Fisher Man0010742)
C1orf226	Monocytes	9.54083	UP	0.3511	0.0128694	0.335614	Autosomal gene	chr1	Ion Ampliseq Human Gene Expression kit (Thermo Fisher Man0010742)
C1orf54	Monocytes	47.1521	UP	0.167964	0.0121931	0.330133	Autosomal gene	chr1	Ion Ampliseq Human Gene Expression kit (Thermo Fisher Man0010742)
CCBL2	Monocytes	142.906	UP	0.0955959	0.00792141	0.284205	Autosomal gene	chr1	Ion Ampliseq Human Gene Expression kit (Thermo Fisher Man0010742)
CD101	Monocytes	621.873	DOWN	-0.133503	0.0167178	0.382124	Autosomal gene	chr1	Ion Ampliseq Human Gene Expression kit (Thermo Fisher Man0010742)
CD2	Monocytes	28.5895	DOWN	-0.273765	0.00952769	0.303463	Autosomal gene	chr1	Ion Ampliseq Human Gene Expression kit (Thermo Fisher Man0010742)
CD84	Monocytes	1065.54	UP	0.0953418	0.0144232	0.356664	Autosomal gene	chr1	Ion Ampliseq Human Gene Expression kit (Thermo Fisher Man0010742)
CEP350	Monocytes	715.881	UP	0.0763066	0.0170901	0.384309	Autosomal gene	chr1	Ion Ampliseq Human Gene Expression kit (Thermo Fisher Man0010742)
CLK2	Monocytes	645.306	UP	0.0687595	0.0101234	0.304844	Autosomal gene	chr1	Ion Ampliseq Human Gene Expression kit (Thermo Fisher Man0010742)
CMPK1	Monocytes	759.857	DOWN	-0.0607299	0.0457991	0.514169	Autosomal gene	chr1	Ion Ampliseq Human Gene Expression kit (Thermo Fisher Man0010742)
DDX59	Monocytes	280.205	UP	0.0571768	0.044335	0.50999	Autosomal gene	chr1	Ion Ampliseq Human Gene Expression kit (Thermo Fisher Man0010742)
DEPDC1	Monocytes	17.1035	UP	0.172086	0.0253984	0.43704	Autosomal gene	chr1	Ion Ampliseq Human Gene Expression kit (Thermo Fisher Man0010742)
DHX9	Monocytes	677.793	DOWN	-0.0691064	0.0052703	0.241151	Autosomal gene	chr1	Ion Ampliseq Human Gene Expression kit (Thermo Fisher Man0010742)
DUSP12	Monocytes	263	UP	0.0750278	0.0280616	0.450361	Autosomal gene	chr1	Ion Ampliseq Human Gene Expression kit (Thermo Fisher Man0010742)
EIF2D	Monocytes	72.0195	DOWN	-0.101687	0.0101601	0.30498	Autosomal gene	chr1	Ion Ampliseq Human Gene Expression kit (Thermo Fisher Man0010742)
EMBP1	Monocytes	41.3155	UP	0.123236	0.0356731	0.472657	Autosomal gene	chr1	Ion Ampliseq Human Gene Expression kit (Thermo Fisher Man0010742)
EXOC8	Monocytes	411.009	DOWN	-0.075548	0.0195741	0.402209	Autosomal gene	chr1	Ion Ampliseq Human Gene Expression kit (Thermo Fisher Man0010742)
F5	Monocytes	669.671	DOWN	-0.169071	3.79406e-05	0.0170004	Autosomal gene	chr1	Ion Ampliseq Human Gene Expression kit (Thermo Fisher Man0010742)
FAIM3	Monocytes	13.4055	DOWN	-0.379594	0.00594059	0.25144	Autosomal gene	chr1	Ion Ampliseq Human Gene Expression kit (Thermo Fisher Man0010742)
FAM72A	Monocytes	37.2173	UP	0.134789	0.00908045	0.297433	Autosomal gene	chr1	Ion Ampliseq Human Gene Expression kit (Thermo Fisher Man0010742)
FAM72D	Monocytes	45.6065	UP	0.183452	0.000774361	0.0913094	Autosomal gene	chr1	Ion Ampliseq Human Gene Expression kit (Thermo Fisher Man0010742)
FBXO44	Monocytes	31.9362	DOWN	-0.167904	0.00529697	0.241151	Autosomal gene	chr1	Ion Ampliseq Human Gene Expression kit (Thermo Fisher Man0010742)
FCGR1B	Monocytes	198.182	UP	0.144443	0.0462287	0.514169	Autosomal gene	chr1	Ion Ampliseq Human Gene Expression kit (Thermo Fisher Man0010742)
FCGR1C	Monocytes	133.525	UP	0.174325	0.0176567	0.388438	Autosomal gene	chr1	Ion Ampliseq Human Gene Expression kit (Thermo Fisher Man0010742)
FHL3	Monocytes	760.853	DOWN	-0.15551	0.0022543	0.166136	Autosomal gene	chr1	Ion Ampliseq Human Gene Expression kit (Thermo Fisher Man0010742)
GALNT2	Monocytes	757.356	DOWN	-0.0615619	0.0497549	0.523338	Autosomal gene	chr1	Ion Ampliseq Human Gene Expression kit (Thermo Fisher Man0010742)
GBP5	Monocytes	758.9	UP	0.153841	0.00943102	0.303463	Autosomal gene	chr1	Ion Ampliseq Human Gene Expression kit (Thermo Fisher Man0010742)
GNRHR2	Monocytes	10.2539	UP	0.180011	0.0286866	0.452602	Autosomal gene	chr1	Ion Ampliseq Human Gene Expression kit (Thermo Fisher Man0010742)
GPATCH3	Monocytes	147.208	DOWN	-0.088255	0.00648522	0.265137	Autosomal gene	chr1	Ion Ampliseq Human Gene Expression kit (Thermo Fisher Man0010742)
GPSM2	Monocytes	33.9336	DOWN	-0.125015	0.0478697	0.514873	Autosomal gene	chr1	Ion Ampliseq Human Gene Expression kit (Thermo Fisher Man0010742)
GPX7	Monocytes	14.2057	DOWN	-0.308266	0.00832927	0.290668	Autosomal gene	chr1	Ion Ampliseq Human Gene Expression kit (Thermo Fisher Man0010742)
GUK1	Monocytes	92.3136	DOWN	-0.495468	0.00740199	0.278245	Autosomal gene	chr1	Ion Ampliseq Human Gene Expression kit (Thermo Fisher Man0010742)
H6PD	Monocytes	351.889	DOWN	-0.0891421	0.038165	0.479287	Autosomal gene	chr1	Ion Ampliseq Human Gene Expression kit (Thermo Fisher Man0010742)
HES4	Monocytes	16.9111	UP	0.284878	0.0333896	0.468716	Autosomal gene	chr1	Ion Ampliseq Human Gene Expression kit (Thermo Fisher Man0010742)
HHLA3	Monocytes	18.5087	UP	0.247853	0.00753722	0.278653	Autosomal gene	chr1	Ion Ampliseq Human Gene Expression kit (Thermo Fisher Man0010742)
HPDL	Monocytes	16.5581	UP	0.140137	0.0264857	0.442127	Autosomal gene	chr1	Ion Ampliseq Human Gene Expression kit (Thermo Fisher Man0010742)
ICMT	Monocytes	206.406	DOWN	-0.132543	0.000590716	0.0794288	Autosomal gene	chr1	Ion Ampliseq Human Gene Expression kit (Thermo Fisher Man0010742)
IFFO2	Monocytes	136.834	DOWN	-0.11144	0.0105643	0.310608	Autosomal gene	chr1	Ion Ampliseq Human Gene Expression kit (Thermo Fisher Man0010742)
IFI16	Monocytes	3816.56	UP	0.119753	0.00793398	0.284205	Autosomal gene	chr1	Ion Ampliseq Human Gene Expression kit (Thermo Fisher Man0010742)
IFI44	Monocytes	1258.15	UP	0.405451	0.0030897	0.191046	Autosomal gene	chr1	Ion Ampliseq Human Gene Expression kit (Thermo Fisher Man0010742)
IFI44L	Monocytes	233.497	UP	0.443257	0.0118721	0.326063	Autosomal gene	chr1	Ion Ampliseq Human Gene Expression kit (Thermo Fisher Man0010742)
IFI6	Monocytes	4253.77	UP	0.371825	0.00157662	0.139065	Autosomal gene	chr1	Ion Ampliseq Human Gene Expression kit (Thermo Fisher Man0010742)
IKBKE	Monocytes	533.876	UP	0.0806012	0.032903	0.465572	Autosomal gene	chr1	Ion Ampliseq Human Gene Expression kit (Thermo Fisher Man0010742)
ISG15	Monocytes	694.673	UP	0.387927	6.32672e-05	0.0228619	Autosomal gene	chr1	Ion Ampliseq Human Gene Expression kit (Thermo Fisher Man0010742)
KIAA0907	Monocytes	229.162	DOWN	-0.0800937	0.0229514	0.427789	Autosomal gene	chr1	Ion Ampliseq Human Gene Expression kit (Thermo Fisher Man0010742)
KIAA1804	Monocytes	56.1068	UP	0.11178	0.0240842	0.431347	Autosomal gene	chr1	Ion Ampliseq Human Gene Expression kit (Thermo Fisher Man0010742)
KRTCAP2	Monocytes	1096.29	UP	0.114263	0.00678303	0.268024	Autosomal gene	chr1	Ion Ampliseq Human Gene Expression kit (Thermo Fisher Man0010742)
LBR	Monocytes	1440.15	DOWN	-0.0861331	0.00467569	0.227727	Autosomal gene	chr1	Ion Ampliseq Human Gene Expression kit (Thermo Fisher Man0010742)
LOC100131564	Monocytes	35.7259	DOWN	-0.151365	0.026523	0.442127	Autosomal gene	chr1	Ion Ampliseq Human Gene Expression kit (Thermo Fisher Man0010742)
LOC148413	Monocytes	100.176	DOWN	-0.105953	0.0274849	0.449806	Autosomal gene	chr1	Ion Ampliseq Human Gene Expression kit (Thermo Fisher Man0010742)
LRRC8B	Monocytes	59.2575	DOWN	-0.232287	0.00620417	0.255511	Autosomal gene	chr1	Ion Ampliseq Human Gene Expression kit (Thermo Fisher Man0010742)
METTL13	Monocytes	62.1299	DOWN	-0.12176	0.0090807	0.297433	Autosomal gene	chr1	Ion Ampliseq Human Gene Expression kit (Thermo Fisher Man0010742)
MIIP	Monocytes	739.698	UP	0.100505	0.0024488	0.171263	Autosomal gene	chr1	Ion Ampliseq Human Gene Expression kit (Thermo Fisher Man0010742)
MPZL1	Monocytes	47.1245	DOWN	-0.151433	0.0341122	0.469441	Autosomal gene	chr1	Ion Ampliseq Human Gene Expression kit (Thermo Fisher Man0010742)
NAV1	Monocytes	42.248	DOWN	-0.177217	0.0350094	0.469586	Autosomal gene	chr1	Ion Ampliseq Human Gene Expression kit (Thermo Fisher Man0010742)
NCF2	Monocytes	13494.1	DOWN	-0.0792965	0.0113389	0.320752	Autosomal gene	chr1	Ion Ampliseq Human Gene Expression kit (Thermo Fisher Man0010742)
NDUFS5	Monocytes	466.439	DOWN	-0.126888	0.00059561	0.0794288	Autosomal gene	chr1	Ion Ampliseq Human Gene Expression kit (Thermo Fisher Man0010742)
NFYC	Monocytes	784.912	UP	0.0556029	0.0322425	0.464882	Autosomal gene	chr1	Ion Ampliseq Human Gene Expression kit (Thermo Fisher Man0010742)
NRAS	Monocytes	761.725	UP	0.0692792	0.0397964	0.489723	Autosomal gene	chr1	Ion Ampliseq Human Gene Expression kit (Thermo Fisher Man0010742)
PADI2	Monocytes	1330.29	DOWN	-0.170321	0.00389297	0.208563	Autosomal gene	chr1	Ion Ampliseq Human Gene Expression kit (Thermo Fisher Man0010742)
PDE4DIP	Monocytes	172.178	DOWN	-0.113038	0.0249359	0.435775	Autosomal gene	chr1	Ion Ampliseq Human Gene Expression kit (Thermo Fisher Man0010742)
PHTF1	Monocytes	85.5919	DOWN	-0.0985579	0.0234248	0.429141	Autosomal gene	chr1	Ion Ampliseq Human Gene Expression kit (Thermo Fisher Man0010742)
PRCC	Monocytes	418.63	DOWN	-0.053251	0.0433908	0.506156	Autosomal gene	chr1	Ion Ampliseq Human Gene Expression kit (Thermo Fisher Man0010742)
PRKCZ	Monocytes	26.6032	DOWN	-0.135405	0.0322544	0.464882	Autosomal gene	chr1	Ion Ampliseq Human Gene Expression kit (Thermo Fisher Man0010742)
PTAFR	Monocytes	754.341	DOWN	-0.124577	0.0260264	0.43924	Autosomal gene	chr1	Ion Ampliseq Human Gene Expression kit (Thermo Fisher Man0010742)
PTPRC	Monocytes	1350.67	DOWN	-0.151981	0.0279304	0.450361	Autosomal gene	chr1	Ion Ampliseq Human Gene Expression kit (Thermo Fisher Man0010742)
RABGGTB	Monocytes	525.085	UP	0.0872192	0.00154281	0.137163	Autosomal gene	chr1	Ion Ampliseq Human Gene Expression kit (Thermo Fisher Man0010742)
RAVER2	Monocytes	15.3582	DOWN	-0.231215	0.00679512	0.268024	Autosomal gene	chr1	Ion Ampliseq Human Gene Expression kit (Thermo Fisher Man0010742)
RBBP4	Monocytes	2008.48	DOWN	-0.0507865	0.0202476	0.403584	Autosomal gene	chr1	Ion Ampliseq Human Gene Expression kit (Thermo Fisher Man0010742)
RPL11	Monocytes	32139.3	UP	0.0860578	0.015431	0.367541	Autosomal gene	chr1	Ion Ampliseq Human Gene Expression kit (Thermo Fisher Man0010742)
RRAGC	Monocytes	314.819	DOWN	-0.0903802	0.0298765	0.455941	Autosomal gene	chr1	Ion Ampliseq Human Gene Expression kit (Thermo Fisher Man0010742)
S100A11	Monocytes	9873.69	UP	0.12515	0.0147565	0.357798	Autosomal gene	chr1	Ion Ampliseq Human Gene Expression kit (Thermo Fisher Man0010742)
S100A12	Monocytes	12468.8	UP	0.148116	0.0239139	0.431347	Autosomal gene	chr1	Ion Ampliseq Human Gene Expression kit (Thermo Fisher Man0010742)
S1PR1	Monocytes	11.3181	DOWN	-0.430605	0.0102429	0.30498	Autosomal gene	chr1	Ion Ampliseq Human Gene Expression kit (Thermo Fisher Man0010742)
SCCPDH	Monocytes	230.83	DOWN	-0.166595	0.000636685	0.0819787	Autosomal gene	chr1	Ion Ampliseq Human Gene Expression kit (Thermo Fisher Man0010742)
SCMH1	Monocytes	106.725	DOWN	-0.112515	0.00694429	0.271918	Autosomal gene	chr1	Ion Ampliseq Human Gene Expression kit (Thermo Fisher Man0010742)
SHISA4	Monocytes	20.131	UP	0.231623	0.0128673	0.335614	Autosomal gene	chr1	Ion Ampliseq Human Gene Expression kit (Thermo Fisher Man0010742)
SIKE1	Monocytes	161.057	UP	0.0794598	0.0159943	0.372287	Autosomal gene	chr1	Ion Ampliseq Human Gene Expression kit (Thermo Fisher Man0010742)
SLC2A1	Monocytes	37.0977	DOWN	-0.173657	0.047922	0.514873	Autosomal gene	chr1	Ion Ampliseq Human Gene Expression kit (Thermo Fisher Man0010742)
SLC39A1	Monocytes	816.984	DOWN	-0.0775212	0.0406402	0.491437	Autosomal gene	chr1	Ion Ampliseq Human Gene Expression kit (Thermo Fisher Man0010742)
SLC50A1	Monocytes	336.155	UP	0.0706545	0.0246657	0.43308	Autosomal gene	chr1	Ion Ampliseq Human Gene Expression kit (Thermo Fisher Man0010742)
SRRM1	Monocytes	2498.99	UP	0.0882021	0.0319118	0.464882	Autosomal gene	chr1	Ion Ampliseq Human Gene Expression kit (Thermo Fisher Man0010742)
ST6GALNAC3	Monocytes	222.024	DOWN	-0.19284	0.00175781	0.143524	Autosomal gene	chr1	Ion Ampliseq Human Gene Expression kit (Thermo Fisher Man0010742)
TARDBP	Monocytes	1038.17	DOWN	-0.0782575	0.00567802	0.248458	Autosomal gene	chr1	Ion Ampliseq Human Gene Expression kit (Thermo Fisher Man0010742)
TATDN3	Monocytes	270.457	UP	0.14122	0.00235927	0.168406	Autosomal gene	chr1	Ion Ampliseq Human Gene Expression kit (Thermo Fisher Man0010742)
TBX19	Monocytes	70.2103	UP	0.113857	0.010417	0.307566	Autosomal gene	chr1	Ion Ampliseq Human Gene Expression kit (Thermo Fisher Man0010742)
TMEM81	Monocytes	44.902	DOWN	-0.11768	0.0437587	0.508852	Autosomal gene	chr1	Ion Ampliseq Human Gene Expression kit (Thermo Fisher Man0010742)
TOP1P1	Monocytes	10.5243	UP	0.241454	0.0082168	0.289448	Autosomal gene	chr1	Ion Ampliseq Human Gene Expression kit (Thermo Fisher Man0010742)
ZBTB8OS	Monocytes	527.206	UP	0.0933711	0.00180416	0.144111	Autosomal gene	chr1	Ion Ampliseq Human Gene Expression kit (Thermo Fisher Man0010742)
ZNF692	Monocytes	306.785	UP	0.0993845	0.0321516	0.464882	Autosomal gene	chr1	Ion Ampliseq Human Gene Expression kit (Thermo Fisher Man0010742)
ZNF697	Monocytes	142.325	DOWN	-0.104291	0.0432075	0.505777	Autosomal gene	chr1	Ion Ampliseq Human Gene Expression kit (Thermo Fisher Man0010742)
ZYG11B	Monocytes	271.322	DOWN	-0.0799547	0.016524	0.378856	Autosomal gene	chr1	Ion Ampliseq Human Gene Expression kit (Thermo Fisher Man0010742)
ADAM8	Monocytes	780.675	DOWN	-0.179785	0.00205853	0.157943	Autosomal gene	chr10	Ion Ampliseq Human Gene Expression kit (Thermo Fisher Man0010742)
AGAP7	Monocytes	24.1753	UP	0.151157	0.0240276	0.431347	Autosomal gene	chr10	Ion Ampliseq Human Gene Expression kit (Thermo Fisher Man0010742)
ASB13	Monocytes	88.9915	DOWN	-0.12173	0.0249194	0.435775	Autosomal gene	chr10	Ion Ampliseq Human Gene Expression kit (Thermo Fisher Man0010742)
BCCIP	Monocytes	459.274	UP	0.0910678	0.00845422	0.294112	Autosomal gene	chr10	Ion Ampliseq Human Gene Expression kit (Thermo Fisher Man0010742)
C10orf11	Monocytes	762.414	UP	0.0928617	0.0353384	0.469586	Autosomal gene	chr10	Ion Ampliseq Human Gene Expression kit (Thermo Fisher Man0010742)
C10orf128	Monocytes	141.842	DOWN	-0.213998	0.0349732	0.469586	Autosomal gene	chr10	Ion Ampliseq Human Gene Expression kit (Thermo Fisher Man0010742)
C10orf47	Monocytes	47.7886	UP	0.170875	0.0182586	0.39409	Autosomal gene	chr10	Ion Ampliseq Human Gene Expression kit (Thermo Fisher Man0010742)
C10orf76	Monocytes	880.134	DOWN	-0.0582338	0.0468623	0.514169	Autosomal gene	chr10	Ion Ampliseq Human Gene Expression kit (Thermo Fisher Man0010742)
CACUL1	Monocytes	442.66	UP	0.058911	0.0251799	0.436699	Autosomal gene	chr10	Ion Ampliseq Human Gene Expression kit (Thermo Fisher Man0010742)
CASP7	Monocytes	29.5263	UP	0.222017	0.00050127	0.073265	Autosomal gene	chr10	Ion Ampliseq Human Gene Expression kit (Thermo Fisher Man0010742)
COX15	Monocytes	482.322	UP	0.056423	0.0160986	0.373367	Autosomal gene	chr10	Ion Ampliseq Human Gene Expression kit (Thermo Fisher Man0010742)
ENTPD7	Monocytes	114.749	DOWN	-0.101047	0.00727135	0.276114	Autosomal gene	chr10	Ion Ampliseq Human Gene Expression kit (Thermo Fisher Man0010742)
FAM22A	Monocytes	9.34592	UP	0.24195	0.0168098	0.382124	Autosomal gene	chr10	Ion Ampliseq Human Gene Expression kit (Thermo Fisher Man0010742)
HTRA1	Monocytes	33.7657	DOWN	-0.282053	0.0260336	0.43924	Autosomal gene	chr10	Ion Ampliseq Human Gene Expression kit (Thermo Fisher Man0010742)
IFIT1	Monocytes	420.727	UP	0.438701	0.00077019	0.0913094	Autosomal gene	chr10	Ion Ampliseq Human Gene Expression kit (Thermo Fisher Man0010742)
IFIT2	Monocytes	872.98	UP	0.313005	0.00218464	0.165354	Autosomal gene	chr10	Ion Ampliseq Human Gene Expression kit (Thermo Fisher Man0010742)
IFIT3	Monocytes	333.063	UP	0.362975	0.00365594	0.204612	Autosomal gene	chr10	Ion Ampliseq Human Gene Expression kit (Thermo Fisher Man0010742)
IFIT5	Monocytes	360.507	UP	0.113155	0.0194397	0.402209	Autosomal gene	chr10	Ion Ampliseq Human Gene Expression kit (Thermo Fisher Man0010742)
ITGB1	Monocytes	1036.09	DOWN	-0.046262	0.0421246	0.498289	Autosomal gene	chr10	Ion Ampliseq Human Gene Expression kit (Thermo Fisher Man0010742)
JMJD1C	Monocytes	912.774	UP	0.0838764	0.0123808	0.332589	Autosomal gene	chr10	Ion Ampliseq Human Gene Expression kit (Thermo Fisher Man0010742)
MARVELD1	Monocytes	465.524	DOWN	-0.092417	0.031178	0.461979	Autosomal gene	chr10	Ion Ampliseq Human Gene Expression kit (Thermo Fisher Man0010742)
MASTL	Monocytes	183.443	UP	0.101866	0.0208092	0.40824	Autosomal gene	chr10	Ion Ampliseq Human Gene Expression kit (Thermo Fisher Man0010742)
MICU1	Monocytes	1382.72	UP	0.0837715	0.0114642	0.321056	Autosomal gene	chr10	Ion Ampliseq Human Gene Expression kit (Thermo Fisher Man0010742)
NDST2	Monocytes	1199.87	DOWN	-0.0544018	0.0370567	0.477815	Autosomal gene	chr10	Ion Ampliseq Human Gene Expression kit (Thermo Fisher Man0010742)
O3FAR1	Monocytes	19.6415	DOWN	-0.2508	0.0160188	0.372287	Autosomal gene	chr10	Ion Ampliseq Human Gene Expression kit (Thermo Fisher Man0010742)
PAOX	Monocytes	52.7723	DOWN	-0.144817	0.0200644	0.402209	Autosomal gene	chr10	Ion Ampliseq Human Gene Expression kit (Thermo Fisher Man0010742)
PDCD4	Monocytes	1801.93	UP	0.0624128	0.0223663	0.421861	Autosomal gene	chr10	Ion Ampliseq Human Gene Expression kit (Thermo Fisher Man0010742)
PIP4K2A	Monocytes	633.258	DOWN	-0.0712215	0.00343197	0.200234	Autosomal gene	chr10	Ion Ampliseq Human Gene Expression kit (Thermo Fisher Man0010742)
PRF1	Monocytes	30.1586	DOWN	-0.409296	0.0251058	0.436699	Autosomal gene	chr10	Ion Ampliseq Human Gene Expression kit (Thermo Fisher Man0010742)
R3HCC1L	Monocytes	196.43	UP	0.0830588	0.0188519	0.39996	Autosomal gene	chr10	Ion Ampliseq Human Gene Expression kit (Thermo Fisher Man0010742)
RGS10	Monocytes	741.878	UP	0.0846474	0.0463219	0.514169	Autosomal gene	chr10	Ion Ampliseq Human Gene Expression kit (Thermo Fisher Man0010742)
SEC23IP	Monocytes	891.373	UP	0.0787352	0.0114332	0.321056	Autosomal gene	chr10	Ion Ampliseq Human Gene Expression kit (Thermo Fisher Man0010742)
SFXN3	Monocytes	481.077	DOWN	-0.129675	0.000220514	0.0475038	Autosomal gene	chr10	Ion Ampliseq Human Gene Expression kit (Thermo Fisher Man0010742)
TBC1D12	Monocytes	195.257	UP	0.148909	0.0191676	0.402209	Autosomal gene	chr10	Ion Ampliseq Human Gene Expression kit (Thermo Fisher Man0010742)
TCF7L2	Monocytes	319.389	UP	0.147418	0.043882	0.509105	Autosomal gene	chr10	Ion Ampliseq Human Gene Expression kit (Thermo Fisher Man0010742)
ZCCHC24	Monocytes	178.465	DOWN	-0.119176	0.0233204	0.429141	Autosomal gene	chr10	Ion Ampliseq Human Gene Expression kit (Thermo Fisher Man0010742)
ZNF487P	Monocytes	8.74084	DOWN	-0.223812	0.0360542	0.473481	Autosomal gene	chr10	Ion Ampliseq Human Gene Expression kit (Thermo Fisher Man0010742)
ABTB2	Monocytes	21.2987	UP	0.268053	0.000398776	0.066673	Autosomal gene	chr11	Ion Ampliseq Human Gene Expression kit (Thermo Fisher Man0010742)
ACER3	Monocytes	223.649	DOWN	-0.100829	0.0374869	0.478344	Autosomal gene	chr11	Ion Ampliseq Human Gene Expression kit (Thermo Fisher Man0010742)
ANO5	Monocytes	153.548	UP	0.164599	0.00580522	0.251081	Autosomal gene	chr11	Ion Ampliseq Human Gene Expression kit (Thermo Fisher Man0010742)
ARHGEF12	Monocytes	70.4614	UP	0.138654	0.00319616	0.191462	Autosomal gene	chr11	Ion Ampliseq Human Gene Expression kit (Thermo Fisher Man0010742)
ATP5L	Monocytes	4993.19	UP	0.0884222	0.0379158	0.47879	Autosomal gene	chr11	Ion Ampliseq Human Gene Expression kit (Thermo Fisher Man0010742)
C11orf21	Monocytes	1865.65	UP	0.0956155	0.0206737	0.406292	Autosomal gene	chr11	Ion Ampliseq Human Gene Expression kit (Thermo Fisher Man0010742)
C11orf48	Monocytes	89.5959	UP	0.0990768	0.0394886	0.488785	Autosomal gene	chr11	Ion Ampliseq Human Gene Expression kit (Thermo Fisher Man0010742)
C11orf58	Monocytes	1979.2	UP	0.0522887	0.0470349	0.514169	Autosomal gene	chr11	Ion Ampliseq Human Gene Expression kit (Thermo Fisher Man0010742)
CCDC86	Monocytes	126.865	DOWN	-0.0841704	0.0142562	0.354885	Autosomal gene	chr11	Ion Ampliseq Human Gene Expression kit (Thermo Fisher Man0010742)
CD3D	Monocytes	11.0862	DOWN	-0.706871	0.000510147	0.073265	Autosomal gene	chr11	Ion Ampliseq Human Gene Expression kit (Thermo Fisher Man0010742)
CD3E	Monocytes	23.0906	DOWN	-0.372367	0.046181	0.514169	Autosomal gene	chr11	Ion Ampliseq Human Gene Expression kit (Thermo Fisher Man0010742)
CEP164	Monocytes	149.098	UP	0.087512	0.0169274	0.383123	Autosomal gene	chr11	Ion Ampliseq Human Gene Expression kit (Thermo Fisher Man0010742)
COPB1	Monocytes	621.168	DOWN	-0.0931604	0.00137391	0.128327	Autosomal gene	chr11	Ion Ampliseq Human Gene Expression kit (Thermo Fisher Man0010742)
DAGLA	Monocytes	83.5121	DOWN	-0.144807	0.0128829	0.335614	Autosomal gene	chr11	Ion Ampliseq Human Gene Expression kit (Thermo Fisher Man0010742)
DCHS1	Monocytes	23.4348	DOWN	-0.184698	0.0400012	0.489723	Autosomal gene	chr11	Ion Ampliseq Human Gene Expression kit (Thermo Fisher Man0010742)
DYNC2H1	Monocytes	26.4373	UP	0.205517	0.00435372	0.218701	Autosomal gene	chr11	Ion Ampliseq Human Gene Expression kit (Thermo Fisher Man0010742)
FAU	Monocytes	6294.6	UP	0.117628	0.0270161	0.446358	Autosomal gene	chr11	Ion Ampliseq Human Gene Expression kit (Thermo Fisher Man0010742)
FCHSD2	Monocytes	149.499	DOWN	-0.0914461	0.00574119	0.249274	Autosomal gene	chr11	Ion Ampliseq Human Gene Expression kit (Thermo Fisher Man0010742)
GANAB	Monocytes	243.849	DOWN	-0.108217	0.00456685	0.224377	Autosomal gene	chr11	Ion Ampliseq Human Gene Expression kit (Thermo Fisher Man0010742)
HSPA8	Monocytes	7020.51	DOWN	-0.0778004	0.0441017	0.509982	Autosomal gene	chr11	Ion Ampliseq Human Gene Expression kit (Thermo Fisher Man0010742)
IL10RA	Monocytes	3629.81	DOWN	-0.100102	0.00956954	0.303463	Autosomal gene	chr11	Ion Ampliseq Human Gene Expression kit (Thermo Fisher Man0010742)
IL18	Monocytes	515.069	UP	0.114234	0.00444619	0.221361	Autosomal gene	chr11	Ion Ampliseq Human Gene Expression kit (Thermo Fisher Man0010742)
IRF7	Monocytes	1179.23	UP	0.210154	0.00177728	0.143524	Autosomal gene	chr11	Ion Ampliseq Human Gene Expression kit (Thermo Fisher Man0010742)
LAMTOR1	Monocytes	2299.68	UP	0.09226	0.0214763	0.411948	Autosomal gene	chr11	Ion Ampliseq Human Gene Expression kit (Thermo Fisher Man0010742)
LDHA	Monocytes	1367.95	DOWN	-0.0862159	0.00820293	0.289448	Autosomal gene	chr11	Ion Ampliseq Human Gene Expression kit (Thermo Fisher Man0010742)
LGALS12	Monocytes	61.6637	DOWN	-0.226472	0.0212614	0.410638	Autosomal gene	chr11	Ion Ampliseq Human Gene Expression kit (Thermo Fisher Man0010742)
LTBP3	Monocytes	58.0228	DOWN	-0.180119	0.0175568	0.388438	Autosomal gene	chr11	Ion Ampliseq Human Gene Expression kit (Thermo Fisher Man0010742)
MED19	Monocytes	234.888	UP	0.0824292	0.0253624	0.43704	Autosomal gene	chr11	Ion Ampliseq Human Gene Expression kit (Thermo Fisher Man0010742)
NAALADL1	Monocytes	69.3806	DOWN	-0.124863	0.0145147	0.357673	Autosomal gene	chr11	Ion Ampliseq Human Gene Expression kit (Thermo Fisher Man0010742)
NDUFS8	Monocytes	559.1	UP	0.132135	0.0327698	0.465257	Autosomal gene	chr11	Ion Ampliseq Human Gene Expression kit (Thermo Fisher Man0010742)
OSBPL5	Monocytes	487.231	UP	0.0849252	0.0209728	0.4097	Autosomal gene	chr11	Ion Ampliseq Human Gene Expression kit (Thermo Fisher Man0010742)
P2RY2	Monocytes	335.353	DOWN	-0.130374	0.0456568	0.514169	Autosomal gene	chr11	Ion Ampliseq Human Gene Expression kit (Thermo Fisher Man0010742)
PDDC1	Monocytes	32.7453	DOWN	-0.156525	0.0485066	0.517003	Autosomal gene	chr11	Ion Ampliseq Human Gene Expression kit (Thermo Fisher Man0010742)
PLCB3	Monocytes	177.971	DOWN	-0.170315	0.000168519	0.0439013	Autosomal gene	chr11	Ion Ampliseq Human Gene Expression kit (Thermo Fisher Man0010742)
PRPF19	Monocytes	948.232	DOWN	-0.0580511	0.0483416	0.517003	Autosomal gene	chr11	Ion Ampliseq Human Gene Expression kit (Thermo Fisher Man0010742)
PTPMT1	Monocytes	179.539	UP	0.0872671	0.039423	0.488785	Autosomal gene	chr11	Ion Ampliseq Human Gene Expression kit (Thermo Fisher Man0010742)
RAB39A	Monocytes	118.859	UP	0.097434	0.0184821	0.396271	Autosomal gene	chr11	Ion Ampliseq Human Gene Expression kit (Thermo Fisher Man0010742)
RBM14	Monocytes	181.069	DOWN	-0.145636	0.000588777	0.0794288	Autosomal gene	chr11	Ion Ampliseq Human Gene Expression kit (Thermo Fisher Man0010742)
RHOG	Monocytes	57.5803	UP	0.0988131	0.0143761	0.356286	Autosomal gene	chr11	Ion Ampliseq Human Gene Expression kit (Thermo Fisher Man0010742)
RIC8A	Monocytes	348.734	DOWN	-0.0875187	0.0164867	0.378856	Autosomal gene	chr11	Ion Ampliseq Human Gene Expression kit (Thermo Fisher Man0010742)
RNF169	Monocytes	964.929	UP	0.0517582	0.0455752	0.514169	Autosomal gene	chr11	Ion Ampliseq Human Gene Expression kit (Thermo Fisher Man0010742)
RPL23AP64	Monocytes	224.454	UP	0.160423	0.000232213	0.0489762	Autosomal gene	chr11	Ion Ampliseq Human Gene Expression kit (Thermo Fisher Man0010742)
SCYL1	Monocytes	375.254	DOWN	-0.104624	0.000246386	0.0500234	Autosomal gene	chr11	Ion Ampliseq Human Gene Expression kit (Thermo Fisher Man0010742)
SERPING1	Monocytes	388.123	UP	0.254233	0.0286338	0.452406	Autosomal gene	chr11	Ion Ampliseq Human Gene Expression kit (Thermo Fisher Man0010742)
SLC22A18	Monocytes	23.8902	DOWN	-0.27337	0.000333835	0.059359	Autosomal gene	chr11	Ion Ampliseq Human Gene Expression kit (Thermo Fisher Man0010742)
SORL1	Monocytes	3175.55	DOWN	-0.178651	0.000260342	0.0502819	Autosomal gene	chr11	Ion Ampliseq Human Gene Expression kit (Thermo Fisher Man0010742)
STIP1	Monocytes	1008.53	DOWN	-0.0497098	0.0359133	0.472739	Autosomal gene	chr11	Ion Ampliseq Human Gene Expression kit (Thermo Fisher Man0010742)
TBC1D10C	Monocytes	251.563	DOWN	-0.105752	0.0162836	0.3761	Autosomal gene	chr11	Ion Ampliseq Human Gene Expression kit (Thermo Fisher Man0010742)
TMEM109	Monocytes	348.545	DOWN	-0.0845403	0.0118836	0.326063	Autosomal gene	chr11	Ion Ampliseq Human Gene Expression kit (Thermo Fisher Man0010742)
TMEM123	Monocytes	4507.73	UP	0.123096	0.00802205	0.284377	Autosomal gene	chr11	Ion Ampliseq Human Gene Expression kit (Thermo Fisher Man0010742)
TMEM138	Monocytes	335.437	UP	0.0543473	0.0179477	0.390389	Autosomal gene	chr11	Ion Ampliseq Human Gene Expression kit (Thermo Fisher Man0010742)
TRIM22	Monocytes	2148.96	UP	0.108367	0.0275529	0.449806	Autosomal gene	chr11	Ion Ampliseq Human Gene Expression kit (Thermo Fisher Man0010742)
TRIM5	Monocytes	289.002	UP	0.0992614	0.021086	0.4097	Autosomal gene	chr11	Ion Ampliseq Human Gene Expression kit (Thermo Fisher Man0010742)
TSG101	Monocytes	735.669	UP	0.0731528	0.0315661	0.464882	Autosomal gene	chr11	Ion Ampliseq Human Gene Expression kit (Thermo Fisher Man0010742)
UBXN1	Monocytes	1839.06	UP	0.0811224	0.0459487	0.514169	Autosomal gene	chr11	Ion Ampliseq Human Gene Expression kit (Thermo Fisher Man0010742)
UCP3	Monocytes	10.4517	UP	0.198367	0.0197914	0.402209	Autosomal gene	chr11	Ion Ampliseq Human Gene Expression kit (Thermo Fisher Man0010742)
UNC93B1	Monocytes	1917.35	UP	0.0946875	0.00525222	0.241151	Autosomal gene	chr11	Ion Ampliseq Human Gene Expression kit (Thermo Fisher Man0010742)
WDR74	Monocytes	83.8355	DOWN	-0.126266	0.0181921	0.39409	Autosomal gene	chr11	Ion Ampliseq Human Gene Expression kit (Thermo Fisher Man0010742)
YPEL4	Monocytes	8.79428	DOWN	-0.449714	0.0141907	0.354831	Autosomal gene	chr11	Ion Ampliseq Human Gene Expression kit (Thermo Fisher Man0010742)
ZNF202	Monocytes	52.1446	DOWN	-0.120984	0.0367372	0.477638	Autosomal gene	chr11	Ion Ampliseq Human Gene Expression kit (Thermo Fisher Man0010742)
ACVRL1	Monocytes	20.9234	DOWN	-0.170997	0.0374993	0.478344	Autosomal gene	chr12	Ion Ampliseq Human Gene Expression kit (Thermo Fisher Man0010742)
AEBP2	Monocytes	302.936	DOWN	-0.0753576	0.0316824	0.464882	Autosomal gene	chr12	Ion Ampliseq Human Gene Expression kit (Thermo Fisher Man0010742)
APAF1	Monocytes	893.729	DOWN	-0.0799056	0.0221454	0.4191	Autosomal gene	chr12	Ion Ampliseq Human Gene Expression kit (Thermo Fisher Man0010742)
ATXN7L3B	Monocytes	660.95	DOWN	-0.0589058	0.0401466	0.489723	Autosomal gene	chr12	Ion Ampliseq Human Gene Expression kit (Thermo Fisher Man0010742)
BLOC1S1	Monocytes	699.444	UP	0.0761113	0.0426714	0.502106	Autosomal gene	chr12	Ion Ampliseq Human Gene Expression kit (Thermo Fisher Man0010742)
BTBD11	Monocytes	47.6186	DOWN	-0.237596	0.00144081	0.130453	Autosomal gene	chr12	Ion Ampliseq Human Gene Expression kit (Thermo Fisher Man0010742)
C12orf44	Monocytes	194.868	DOWN	-0.0768194	0.0482827	0.517003	Autosomal gene	chr12	Ion Ampliseq Human Gene Expression kit (Thermo Fisher Man0010742)
C12orf65	Monocytes	94.4576	UP	0.0825551	0.0390768	0.486917	Autosomal gene	chr12	Ion Ampliseq Human Gene Expression kit (Thermo Fisher Man0010742)
CCND2	Monocytes	127.047	DOWN	-0.15781	0.0199658	0.402209	Autosomal gene	chr12	Ion Ampliseq Human Gene Expression kit (Thermo Fisher Man0010742)
CHD4	Monocytes	695.632	DOWN	-0.056197	0.0444675	0.510419	Autosomal gene	chr12	Ion Ampliseq Human Gene Expression kit (Thermo Fisher Man0010742)
CKAP4	Monocytes	589.338	DOWN	-0.120609	0.00274654	0.181255	Autosomal gene	chr12	Ion Ampliseq Human Gene Expression kit (Thermo Fisher Man0010742)
CMKLR1	Monocytes	29.6463	DOWN	-0.316723	0.00403246	0.213074	Autosomal gene	chr12	Ion Ampliseq Human Gene Expression kit (Thermo Fisher Man0010742)
CSRNP2	Monocytes	54.9396	DOWN	-0.130634	0.0229195	0.427789	Autosomal gene	chr12	Ion Ampliseq Human Gene Expression kit (Thermo Fisher Man0010742)
DDX55	Monocytes	398.49	UP	0.0932262	0.00315511	0.191046	Autosomal gene	chr12	Ion Ampliseq Human Gene Expression kit (Thermo Fisher Man0010742)
DYNLL1	Monocytes	2129.91	DOWN	-0.0810304	0.0291986	0.454409	Autosomal gene	chr12	Ion Ampliseq Human Gene Expression kit (Thermo Fisher Man0010742)
EP400	Monocytes	361.936	DOWN	-0.0851344	0.039328	0.488417	Autosomal gene	chr12	Ion Ampliseq Human Gene Expression kit (Thermo Fisher Man0010742)
ERGIC2	Monocytes	390.223	UP	0.101157	0.0185719	0.396271	Autosomal gene	chr12	Ion Ampliseq Human Gene Expression kit (Thermo Fisher Man0010742)
FBXO21	Monocytes	159.601	DOWN	-0.0745799	0.0365585	0.477638	Autosomal gene	chr12	Ion Ampliseq Human Gene Expression kit (Thermo Fisher Man0010742)
HCFC2	Monocytes	113.692	UP	0.100378	0.00385688	0.208206	Autosomal gene	chr12	Ion Ampliseq Human Gene Expression kit (Thermo Fisher Man0010742)
HPD	Monocytes	19.5313	UP	0.169866	0.0108923	0.316104	Autosomal gene	chr12	Ion Ampliseq Human Gene Expression kit (Thermo Fisher Man0010742)
ISCU	Monocytes	607.705	UP	0.0736785	0.0234881	0.429141	Autosomal gene	chr12	Ion Ampliseq Human Gene Expression kit (Thermo Fisher Man0010742)
KLHDC5	Monocytes	131.778	DOWN	-0.203349	0.00086717	0.0991229	Autosomal gene	chr12	Ion Ampliseq Human Gene Expression kit (Thermo Fisher Man0010742)
KLRG1	Monocytes	38.709	DOWN	-0.225221	0.0177193	0.388438	Autosomal gene	chr12	Ion Ampliseq Human Gene Expression kit (Thermo Fisher Man0010742)
LDHB	Monocytes	532.69	DOWN	-0.0944413	0.0376433	0.478344	Autosomal gene	chr12	Ion Ampliseq Human Gene Expression kit (Thermo Fisher Man0010742)
LEMD3	Monocytes	261.137	DOWN	-0.0918259	0.00336264	0.198976	Autosomal gene	chr12	Ion Ampliseq Human Gene Expression kit (Thermo Fisher Man0010742)
LIMA1	Monocytes	15.8967	DOWN	-0.176842	0.036616	0.477638	Autosomal gene	chr12	Ion Ampliseq Human Gene Expression kit (Thermo Fisher Man0010742)
LOC100288778	Monocytes	450.544	UP	0.341239	0.00165324	0.1403	Autosomal gene	chr12	Ion Ampliseq Human Gene Expression kit (Thermo Fisher Man0010742)
MARS	Monocytes	1008.39	UP	0.113688	0.0208778	0.408868	Autosomal gene	chr12	Ion Ampliseq Human Gene Expression kit (Thermo Fisher Man0010742)
MLL2	Monocytes	1149.77	DOWN	-0.118522	0.0110149	0.317195	Autosomal gene	chr12	Ion Ampliseq Human Gene Expression kit (Thermo Fisher Man0010742)
NOC4L	Monocytes	174.734	UP	0.0996251	0.0232272	0.429141	Autosomal gene	chr12	Ion Ampliseq Human Gene Expression kit (Thermo Fisher Man0010742)
NR2C1	Monocytes	57.3301	UP	0.117348	0.0134151	0.343809	Autosomal gene	chr12	Ion Ampliseq Human Gene Expression kit (Thermo Fisher Man0010742)
OAS2	Monocytes	525.12	UP	0.27854	0.0203924	0.404568	Autosomal gene	chr12	Ion Ampliseq Human Gene Expression kit (Thermo Fisher Man0010742)
OAS3	Monocytes	1466.14	UP	0.304351	0.00284823	0.183743	Autosomal gene	chr12	Ion Ampliseq Human Gene Expression kit (Thermo Fisher Man0010742)
OASL	Monocytes	139.539	UP	0.369627	3.76782e-05	0.0170004	Autosomal gene	chr12	Ion Ampliseq Human Gene Expression kit (Thermo Fisher Man0010742)
PEBP1	Monocytes	163.777	DOWN	-0.113501	0.00961697	0.303463	Autosomal gene	chr12	Ion Ampliseq Human Gene Expression kit (Thermo Fisher Man0010742)
PLXNC1	Monocytes	2752.44	UP	0.0722055	0.0447802	0.510419	Autosomal gene	chr12	Ion Ampliseq Human Gene Expression kit (Thermo Fisher Man0010742)
POLE	Monocytes	96.756	DOWN	-0.0979705	0.00961455	0.303463	Autosomal gene	chr12	Ion Ampliseq Human Gene Expression kit (Thermo Fisher Man0010742)
PPTC7	Monocytes	1309.58	UP	0.0950674	0.0051726	0.241151	Autosomal gene	chr12	Ion Ampliseq Human Gene Expression kit (Thermo Fisher Man0010742)
PTGES3	Monocytes	2380.28	DOWN	-0.0696501	0.0404701	0.490601	Autosomal gene	chr12	Ion Ampliseq Human Gene Expression kit (Thermo Fisher Man0010742)
RAB21	Monocytes	621.193	DOWN	-0.0559215	0.014733	0.357798	Autosomal gene	chr12	Ion Ampliseq Human Gene Expression kit (Thermo Fisher Man0010742)
RAN	Monocytes	562.821	DOWN	-0.0942266	0.0465037	0.514169	Autosomal gene	chr12	Ion Ampliseq Human Gene Expression kit (Thermo Fisher Man0010742)
RARG	Monocytes	109.681	DOWN	-0.137649	0.00517691	0.241151	Autosomal gene	chr12	Ion Ampliseq Human Gene Expression kit (Thermo Fisher Man0010742)
RASSF8	Monocytes	10.6156	UP	0.282774	0.00148576	0.133148	Autosomal gene	chr12	Ion Ampliseq Human Gene Expression kit (Thermo Fisher Man0010742)
RHOF	Monocytes	142.502	DOWN	-0.122847	0.00405636	0.21333	Autosomal gene	chr12	Ion Ampliseq Human Gene Expression kit (Thermo Fisher Man0010742)
RSRC2	Monocytes	524.322	UP	0.0918082	0.0317627	0.464882	Autosomal gene	chr12	Ion Ampliseq Human Gene Expression kit (Thermo Fisher Man0010742)
SBNO1	Monocytes	492.451	DOWN	-0.055928	0.047655	0.514309	Autosomal gene	chr12	Ion Ampliseq Human Gene Expression kit (Thermo Fisher Man0010742)
SCARNA10	Monocytes	5230.52	DOWN	-0.130951	0.0225949	0.423397	Autosomal gene	chr12	Ion Ampliseq Human Gene Expression kit (Thermo Fisher Man0010742)
SETD8	Monocytes	11.0641	DOWN	-0.321094	0.0302955	0.457372	Autosomal gene	chr12	Ion Ampliseq Human Gene Expression kit (Thermo Fisher Man0010742)
SFSWAP	Monocytes	557.621	UP	0.0731425	0.0416032	0.496103	Autosomal gene	chr12	Ion Ampliseq Human Gene Expression kit (Thermo Fisher Man0010742)
SLC25A3	Monocytes	2067.78	DOWN	-0.077842	0.044343	0.50999	Autosomal gene	chr12	Ion Ampliseq Human Gene Expression kit (Thermo Fisher Man0010742)
SLC48A1	Monocytes	101.448	UP	0.118651	0.0196478	0.402209	Autosomal gene	chr12	Ion Ampliseq Human Gene Expression kit (Thermo Fisher Man0010742)
SNRNP35	Monocytes	24.2627	DOWN	-0.181833	0.0463836	0.514169	Autosomal gene	chr12	Ion Ampliseq Human Gene Expression kit (Thermo Fisher Man0010742)
SP1	Monocytes	1358.16	UP	0.0894017	0.0362085	0.474951	Autosomal gene	chr12	Ion Ampliseq Human Gene Expression kit (Thermo Fisher Man0010742)
STAT2	Monocytes	2739.79	UP	0.119471	0.00733357	0.276601	Autosomal gene	chr12	Ion Ampliseq Human Gene Expression kit (Thermo Fisher Man0010742)
TAPBPL	Monocytes	683.774	UP	0.125746	0.00832237	0.290668	Autosomal gene	chr12	Ion Ampliseq Human Gene Expression kit (Thermo Fisher Man0010742)
TESC	Monocytes	560.396	DOWN	-0.107664	0.0206311	0.406292	Autosomal gene	chr12	Ion Ampliseq Human Gene Expression kit (Thermo Fisher Man0010742)
TMED2	Monocytes	1801.82	DOWN	-0.0551551	0.00778619	0.284205	Autosomal gene	chr12	Ion Ampliseq Human Gene Expression kit (Thermo Fisher Man0010742)
TRIAP1	Monocytes	202.598	DOWN	-0.0661094	0.0473682	0.514309	Autosomal gene	chr12	Ion Ampliseq Human Gene Expression kit (Thermo Fisher Man0010742)
TUBA1B	Monocytes	2876.15	DOWN	-0.1126	0.00255654	0.174624	Autosomal gene	chr12	Ion Ampliseq Human Gene Expression kit (Thermo Fisher Man0010742)
UBE3B	Monocytes	276.011	UP	0.0660377	0.047939	0.514873	Autosomal gene	chr12	Ion Ampliseq Human Gene Expression kit (Thermo Fisher Man0010742)
BORA	Monocytes	45.1875	UP	0.109127	0.0311354	0.461959	Autosomal gene	chr13	Ion Ampliseq Human Gene Expression kit (Thermo Fisher Man0010742)
EFHA1	Monocytes	198.879	UP	0.0699876	0.0350468	0.469586	Autosomal gene	chr13	Ion Ampliseq Human Gene Expression kit (Thermo Fisher Man0010742)
EPSTI1	Monocytes	594.976	UP	0.319629	0.0154923	0.367541	Autosomal gene	chr13	Ion Ampliseq Human Gene Expression kit (Thermo Fisher Man0010742)
FLT3	Monocytes	96.6535	DOWN	-0.194664	0.00894186	0.297433	Autosomal gene	chr13	Ion Ampliseq Human Gene Expression kit (Thermo Fisher Man0010742)
INTS6	Monocytes	141.571	DOWN	-0.116761	0.037259	0.478093	Autosomal gene	chr13	Ion Ampliseq Human Gene Expression kit (Thermo Fisher Man0010742)
LPAR6	Monocytes	143.377	UP	0.0982293	0.0134869	0.343809	Autosomal gene	chr13	Ion Ampliseq Human Gene Expression kit (Thermo Fisher Man0010742)
MED4	Monocytes	594.855	UP	0.0732215	0.0193006	0.402209	Autosomal gene	chr13	Ion Ampliseq Human Gene Expression kit (Thermo Fisher Man0010742)
NBEA	Monocytes	18.61	UP	0.214845	0.044212	0.509982	Autosomal gene	chr13	Ion Ampliseq Human Gene Expression kit (Thermo Fisher Man0010742)
PABPC3	Monocytes	436.395	UP	0.148617	0.00448951	0.222529	Autosomal gene	chr13	Ion Ampliseq Human Gene Expression kit (Thermo Fisher Man0010742)
SLC25A15	Monocytes	15.2328	DOWN	-0.151748	0.0419234	0.497485	Autosomal gene	chr13	Ion Ampliseq Human Gene Expression kit (Thermo Fisher Man0010742)
TDRD3	Monocytes	323.41	UP	0.0582596	0.0413193	0.495576	Autosomal gene	chr13	Ion Ampliseq Human Gene Expression kit (Thermo Fisher Man0010742)
TMTC4	Monocytes	61.4073	DOWN	-0.123358	0.019362	0.402209	Autosomal gene	chr13	Ion Ampliseq Human Gene Expression kit (Thermo Fisher Man0010742)
UGGT2	Monocytes	21.4602	UP	0.167603	0.0439064	0.509105	Autosomal gene	chr13	Ion Ampliseq Human Gene Expression kit (Thermo Fisher Man0010742)
ACIN1	Monocytes	1106.86	UP	0.0463275	0.0305703	0.458111	Autosomal gene	chr14	Ion Ampliseq Human Gene Expression kit (Thermo Fisher Man0010742)
AKT1	Monocytes	535.779	DOWN	-0.0804044	0.0423919	0.500394	Autosomal gene	chr14	Ion Ampliseq Human Gene Expression kit (Thermo Fisher Man0010742)
ATP5S	Monocytes	146.118	UP	0.0708254	0.0465525	0.514169	Autosomal gene	chr14	Ion Ampliseq Human Gene Expression kit (Thermo Fisher Man0010742)
ATP6V1D	Monocytes	557.867	DOWN	-0.0524567	0.0358954	0.472739	Autosomal gene	chr14	Ion Ampliseq Human Gene Expression kit (Thermo Fisher Man0010742)
BATF	Monocytes	239.034	DOWN	-0.0844423	0.0488727	0.518439	Autosomal gene	chr14	Ion Ampliseq Human Gene Expression kit (Thermo Fisher Man0010742)
C14orf159	Monocytes	142.58	UP	0.124122	0.0281468	0.45043	Autosomal gene	chr14	Ion Ampliseq Human Gene Expression kit (Thermo Fisher Man0010742)
CCDC175	Monocytes	6.0187	UP	0.203555	0.0448111	0.510419	Autosomal gene	chr14	Ion Ampliseq Human Gene Expression kit (Thermo Fisher Man0010742)
DHRS1	Monocytes	123.676	DOWN	-0.0944633	0.0307567	0.45816	Autosomal gene	chr14	Ion Ampliseq Human Gene Expression kit (Thermo Fisher Man0010742)
ENTPD5	Monocytes	86.18	UP	0.104779	0.00893291	0.297433	Autosomal gene	chr14	Ion Ampliseq Human Gene Expression kit (Thermo Fisher Man0010742)
FOXN3	Monocytes	147.134	UP	0.107108	0.00228726	0.166376	Autosomal gene	chr14	Ion Ampliseq Human Gene Expression kit (Thermo Fisher Man0010742)
GTF2A1	Monocytes	494.697	UP	0.0888722	0.00561473	0.247623	Autosomal gene	chr14	Ion Ampliseq Human Gene Expression kit (Thermo Fisher Man0010742)
IPO4	Monocytes	113.266	UP	0.0936669	0.0285183	0.452406	Autosomal gene	chr14	Ion Ampliseq Human Gene Expression kit (Thermo Fisher Man0010742)
JKAMP	Monocytes	278.706	DOWN	-0.0947008	0.0150599	0.362019	Autosomal gene	chr14	Ion Ampliseq Human Gene Expression kit (Thermo Fisher Man0010742)
KIAA0317	Monocytes	868.704	UP	0.067208	0.00143688	0.130453	Autosomal gene	chr14	Ion Ampliseq Human Gene Expression kit (Thermo Fisher Man0010742)
LINC00641	Monocytes	458.709	UP	0.115828	0.0272524	0.447627	Autosomal gene	chr14	Ion Ampliseq Human Gene Expression kit (Thermo Fisher Man0010742)
MOAP1	Monocytes	172.789	DOWN	-0.0739758	0.0403075	0.489723	Autosomal gene	chr14	Ion Ampliseq Human Gene Expression kit (Thermo Fisher Man0010742)
NDRG2	Monocytes	77.3089	DOWN	-0.177363	0.00409237	0.214218	Autosomal gene	chr14	Ion Ampliseq Human Gene Expression kit (Thermo Fisher Man0010742)
NFKBIA	Monocytes	2703.42	UP	0.138157	0.00664506	0.265979	Autosomal gene	chr14	Ion Ampliseq Human Gene Expression kit (Thermo Fisher Man0010742)
NOP9	Monocytes	186.845	DOWN	-0.109079	0.0219086	0.417382	Autosomal gene	chr14	Ion Ampliseq Human Gene Expression kit (Thermo Fisher Man0010742)
PLD4	Monocytes	187.536	DOWN	-0.198329	0.0090446	0.297433	Autosomal gene	chr14	Ion Ampliseq Human Gene Expression kit (Thermo Fisher Man0010742)
PPM1A	Monocytes	403.54	DOWN	-0.058713	0.00998782	0.304423	Autosomal gene	chr14	Ion Ampliseq Human Gene Expression kit (Thermo Fisher Man0010742)
PRKCH	Monocytes	30.1041	DOWN	-0.157459	0.0294241	0.454409	Autosomal gene	chr14	Ion Ampliseq Human Gene Expression kit (Thermo Fisher Man0010742)
PSMA6	Monocytes	1400.56	UP	0.0841094	0.00618696	0.255511	Autosomal gene	chr14	Ion Ampliseq Human Gene Expression kit (Thermo Fisher Man0010742)
PSMC1	Monocytes	759.672	UP	0.0594858	0.0231793	0.429141	Autosomal gene	chr14	Ion Ampliseq Human Gene Expression kit (Thermo Fisher Man0010742)
PSME2	Monocytes	1360.61	UP	0.146569	0.0326	0.464882	Autosomal gene	chr14	Ion Ampliseq Human Gene Expression kit (Thermo Fisher Man0010742)
RCOR1	Monocytes	1166.35	DOWN	-0.0505118	0.0325918	0.464882	Autosomal gene	chr14	Ion Ampliseq Human Gene Expression kit (Thermo Fisher Man0010742)
RNASE1	Monocytes	19.4802	DOWN	-0.372383	0.0133247	0.342347	Autosomal gene	chr14	Ion Ampliseq Human Gene Expression kit (Thermo Fisher Man0010742)
RNF31	Monocytes	878.656	UP	0.0820548	0.0132762	0.342347	Autosomal gene	chr14	Ion Ampliseq Human Gene Expression kit (Thermo Fisher Man0010742)
SAV1	Monocytes	106.743	UP	0.0634413	0.0466763	0.514169	Autosomal gene	chr14	Ion Ampliseq Human Gene Expression kit (Thermo Fisher Man0010742)
SETD3	Monocytes	177.992	DOWN	-0.0758538	0.0185622	0.396271	Autosomal gene	chr14	Ion Ampliseq Human Gene Expression kit (Thermo Fisher Man0010742)
SNAPC1	Monocytes	95.6461	UP	0.134942	0.00594819	0.25144	Autosomal gene	chr14	Ion Ampliseq Human Gene Expression kit (Thermo Fisher Man0010742)
STYX	Monocytes	899.38	UP	0.0851837	0.0337609	0.468716	Autosomal gene	chr14	Ion Ampliseq Human Gene Expression kit (Thermo Fisher Man0010742)
SYNE2	Monocytes	9.45476	DOWN	-0.361254	0.0243511	0.432569	Autosomal gene	chr14	Ion Ampliseq Human Gene Expression kit (Thermo Fisher Man0010742)
TDRD9	Monocytes	290.222	DOWN	-0.199894	0.000607359	0.0800428	Autosomal gene	chr14	Ion Ampliseq Human Gene Expression kit (Thermo Fisher Man0010742)
TMED8	Monocytes	194.85	DOWN	-0.127295	0.00984125	0.304154	Autosomal gene	chr14	Ion Ampliseq Human Gene Expression kit (Thermo Fisher Man0010742)
TTC9	Monocytes	68.2874	DOWN	-0.283697	0.000627932	0.0817917	Autosomal gene	chr14	Ion Ampliseq Human Gene Expression kit (Thermo Fisher Man0010742)
ADAL	Monocytes	29.0156	UP	0.121078	0.0278682	0.450361	Autosomal gene	chr15	Ion Ampliseq Human Gene Expression kit (Thermo Fisher Man0010742)
ANP32A	Monocytes	997.981	DOWN	-0.0777377	0.0030841	0.191046	Autosomal gene	chr15	Ion Ampliseq Human Gene Expression kit (Thermo Fisher Man0010742)
ARHGAP11B	Monocytes	65.4941	UP	0.116217	0.0294984	0.454409	Autosomal gene	chr15	Ion Ampliseq Human Gene Expression kit (Thermo Fisher Man0010742)
ASB9P1	Monocytes	33.5452	UP	0.189096	0.00502769	0.23966	Autosomal gene	chr15	Ion Ampliseq Human Gene Expression kit (Thermo Fisher Man0010742)
ATP10A	Monocytes	64.4232	UP	0.204926	0.0353127	0.469586	Autosomal gene	chr15	Ion Ampliseq Human Gene Expression kit (Thermo Fisher Man0010742)
BCL2A1	Monocytes	206.446	DOWN	-0.206074	0.00442995	0.221361	Autosomal gene	chr15	Ion Ampliseq Human Gene Expression kit (Thermo Fisher Man0010742)
BLM	Monocytes	14.3415	UP	0.149055	0.0402863	0.489723	Autosomal gene	chr15	Ion Ampliseq Human Gene Expression kit (Thermo Fisher Man0010742)
BLOC1S6	Monocytes	483.911	UP	0.109807	0.000344883	0.0598499	Autosomal gene	chr15	Ion Ampliseq Human Gene Expression kit (Thermo Fisher Man0010742)
C15orf41	Monocytes	19.3921	UP	0.217522	0.0158938	0.371697	Autosomal gene	chr15	Ion Ampliseq Human Gene Expression kit (Thermo Fisher Man0010742)
DCAF13P3	Monocytes	34.7957	UP	0.157505	0.0458129	0.514169	Autosomal gene	chr15	Ion Ampliseq Human Gene Expression kit (Thermo Fisher Man0010742)
DIS3L	Monocytes	241.549	DOWN	-0.0938226	0.0372321	0.478093	Autosomal gene	chr15	Ion Ampliseq Human Gene Expression kit (Thermo Fisher Man0010742)
EFTUD1	Monocytes	320.546	UP	0.0615779	0.0235414	0.429141	Autosomal gene	chr15	Ion Ampliseq Human Gene Expression kit (Thermo Fisher Man0010742)
EIF2AK4	Monocytes	262.134	DOWN	-0.113185	0.000258348	0.0502819	Autosomal gene	chr15	Ion Ampliseq Human Gene Expression kit (Thermo Fisher Man0010742)
ELL3	Monocytes	17.2699	UP	0.217384	0.00246146	0.171263	Autosomal gene	chr15	Ion Ampliseq Human Gene Expression kit (Thermo Fisher Man0010742)
FAH	Monocytes	40.7961	DOWN	-0.127228	0.0155521	0.367541	Autosomal gene	chr15	Ion Ampliseq Human Gene Expression kit (Thermo Fisher Man0010742)
FAM219B	Monocytes	177.911	DOWN	-0.0840169	0.0195875	0.402209	Autosomal gene	chr15	Ion Ampliseq Human Gene Expression kit (Thermo Fisher Man0010742)
GALK2	Monocytes	168.195	UP	0.103002	0.0409443	0.492651	Autosomal gene	chr15	Ion Ampliseq Human Gene Expression kit (Thermo Fisher Man0010742)
HERC1	Monocytes	448.243	DOWN	-0.087603	0.00374829	0.205825	Autosomal gene	chr15	Ion Ampliseq Human Gene Expression kit (Thermo Fisher Man0010742)
HERC2P2	Monocytes	321.108	DOWN	-0.123192	0.0336588	0.468716	Autosomal gene	chr15	Ion Ampliseq Human Gene Expression kit (Thermo Fisher Man0010742)
IDH3A	Monocytes	420.213	DOWN	-0.0621872	0.0392783	0.488342	Autosomal gene	chr15	Ion Ampliseq Human Gene Expression kit (Thermo Fisher Man0010742)
KLF13	Monocytes	4209.83	UP	0.0816716	0.00883794	0.297433	Autosomal gene	chr15	Ion Ampliseq Human Gene Expression kit (Thermo Fisher Man0010742)
LEO1	Monocytes	162.53	UP	0.119371	0.0346071	0.469586	Autosomal gene	chr15	Ion Ampliseq Human Gene Expression kit (Thermo Fisher Man0010742)
LPCAT4	Monocytes	134.956	UP	0.0891371	0.020071	0.402209	Autosomal gene	chr15	Ion Ampliseq Human Gene Expression kit (Thermo Fisher Man0010742)
MPI	Monocytes	88.5902	UP	0.0931648	0.0474945	0.514309	Autosomal gene	chr15	Ion Ampliseq Human Gene Expression kit (Thermo Fisher Man0010742)
PARP16	Monocytes	50.1562	DOWN	-0.196008	0.00245558	0.171263	Autosomal gene	chr15	Ion Ampliseq Human Gene Expression kit (Thermo Fisher Man0010742)
PDCD7	Monocytes	298.431	DOWN	-0.089729	0.00984357	0.304154	Autosomal gene	chr15	Ion Ampliseq Human Gene Expression kit (Thermo Fisher Man0010742)
PEAK1	Monocytes	111.895	UP	0.109959	0.0476407	0.514309	Autosomal gene	chr15	Ion Ampliseq Human Gene Expression kit (Thermo Fisher Man0010742)
RAB11A	Monocytes	1061.38	DOWN	-0.0521219	0.0499479	0.52425	Autosomal gene	chr15	Ion Ampliseq Human Gene Expression kit (Thermo Fisher Man0010742)
RASGRP1	Monocytes	10.0127	DOWN	-0.366469	0.0202363	0.403584	Autosomal gene	chr15	Ion Ampliseq Human Gene Expression kit (Thermo Fisher Man0010742)
RPLP1	Monocytes	9688.68	DOWN	-0.0888564	0.0117889	0.325268	Autosomal gene	chr15	Ion Ampliseq Human Gene Expression kit (Thermo Fisher Man0010742)
SEMA4B	Monocytes	586.641	DOWN	-0.0990676	0.0470957	0.514169	Autosomal gene	chr15	Ion Ampliseq Human Gene Expression kit (Thermo Fisher Man0010742)
SPG11	Monocytes	1027.86	UP	0.081147	0.0331964	0.468345	Autosomal gene	chr15	Ion Ampliseq Human Gene Expression kit (Thermo Fisher Man0010742)
TM6SF1	Monocytes	156.14	DOWN	-0.102673	0.0462097	0.514169	Autosomal gene	chr15	Ion Ampliseq Human Gene Expression kit (Thermo Fisher Man0010742)
TMEM87A	Monocytes	313.688	UP	0.0652478	0.00534049	0.241227	Autosomal gene	chr15	Ion Ampliseq Human Gene Expression kit (Thermo Fisher Man0010742)
TYRO3P	Monocytes	59.922	UP	0.104037	0.0200223	0.402209	Autosomal gene	chr15	Ion Ampliseq Human Gene Expression kit (Thermo Fisher Man0010742)
UBR1	Monocytes	361.011	UP	0.104516	0.00786648	0.284205	Autosomal gene	chr15	Ion Ampliseq Human Gene Expression kit (Thermo Fisher Man0010742)
UNC45A	Monocytes	446.453	DOWN	-0.0621881	0.0404017	0.490336	Autosomal gene	chr15	Ion Ampliseq Human Gene Expression kit (Thermo Fisher Man0010742)
VPS13C	Monocytes	1618.91	UP	0.106822	0.0128329	0.335614	Autosomal gene	chr15	Ion Ampliseq Human Gene Expression kit (Thermo Fisher Man0010742)
VPS33B	Monocytes	311.113	UP	0.0641325	0.0497069	0.523338	Autosomal gene	chr15	Ion Ampliseq Human Gene Expression kit (Thermo Fisher Man0010742)
ZFYVE19	Monocytes	93.8521	UP	0.0787237	0.0281013	0.450361	Autosomal gene	chr15	Ion Ampliseq Human Gene Expression kit (Thermo Fisher Man0010742)
ABCA3	Monocytes	18.4857	UP	0.161993	0.0347657	0.469586	Autosomal gene	chr16	Ion Ampliseq Human Gene Expression kit (Thermo Fisher Man0010742)
ACSF3	Monocytes	219.283	UP	0.0629666	0.0372105	0.478093	Autosomal gene	chr16	Ion Ampliseq Human Gene Expression kit (Thermo Fisher Man0010742)
ADAT1	Monocytes	220.923	DOWN	-0.102346	0.0101097	0.304844	Autosomal gene	chr16	Ion Ampliseq Human Gene Expression kit (Thermo Fisher Man0010742)
ARHGAP17	Monocytes	1804.94	UP	0.140155	0.00353143	0.203913	Autosomal gene	chr16	Ion Ampliseq Human Gene Expression kit (Thermo Fisher Man0010742)
ARL2BP	Monocytes	630.255	DOWN	-0.101032	0.00500009	0.239363	Autosomal gene	chr16	Ion Ampliseq Human Gene Expression kit (Thermo Fisher Man0010742)
ATMIN	Monocytes	401.533	UP	0.0647696	0.0359555	0.472739	Autosomal gene	chr16	Ion Ampliseq Human Gene Expression kit (Thermo Fisher Man0010742)
CEMP1	Monocytes	61.3613	UP	0.127292	0.0398547	0.489723	Autosomal gene	chr16	Ion Ampliseq Human Gene Expression kit (Thermo Fisher Man0010742)
CHTF8	Monocytes	389.764	DOWN	-0.122667	0.00589535	0.25144	Autosomal gene	chr16	Ion Ampliseq Human Gene Expression kit (Thermo Fisher Man0010742)
CKLF	Monocytes	14.4611	DOWN	-0.208985	0.0464729	0.514169	Autosomal gene	chr16	Ion Ampliseq Human Gene Expression kit (Thermo Fisher Man0010742)
CMTM4	Monocytes	7.70843	DOWN	-0.318756	0.00873518	0.297433	Autosomal gene	chr16	Ion Ampliseq Human Gene Expression kit (Thermo Fisher Man0010742)
CSNK2A2	Monocytes	1362.85	UP	0.116467	0.0373061	0.47815	Autosomal gene	chr16	Ion Ampliseq Human Gene Expression kit (Thermo Fisher Man0010742)
DDX28	Monocytes	276.485	DOWN	-0.0840338	0.0146237	0.357673	Autosomal gene	chr16	Ion Ampliseq Human Gene Expression kit (Thermo Fisher Man0010742)
DYNC1LI2	Monocytes	366.035	UP	0.0819429	0.0114568	0.321056	Autosomal gene	chr16	Ion Ampliseq Human Gene Expression kit (Thermo Fisher Man0010742)
FAM100A	Monocytes	645.168	UP	0.111988	0.00248334	0.171718	Autosomal gene	chr16	Ion Ampliseq Human Gene Expression kit (Thermo Fisher Man0010742)
GGA2	Monocytes	748.309	DOWN	-0.0619444	0.0476464	0.514309	Autosomal gene	chr16	Ion Ampliseq Human Gene Expression kit (Thermo Fisher Man0010742)
IL27	Monocytes	53.1939	UP	0.124255	0.0347454	0.469586	Autosomal gene	chr16	Ion Ampliseq Human Gene Expression kit (Thermo Fisher Man0010742)
LITAF	Monocytes	581.287	DOWN	-0.233056	2.97909e-05	0.0145095	Autosomal gene	chr16	Ion Ampliseq Human Gene Expression kit (Thermo Fisher Man0010742)
LOC100128881	Monocytes	8.66241	DOWN	-0.257264	0.0252605	0.436699	Autosomal gene	chr16	Ion Ampliseq Human Gene Expression kit (Thermo Fisher Man0010742)
LPCAT2	Monocytes	959.828	UP	0.115616	0.000236093	0.0489762	Autosomal gene	chr16	Ion Ampliseq Human Gene Expression kit (Thermo Fisher Man0010742)
MPV17L	Monocytes	12.441	UP	0.453955	0.0233989	0.429141	Autosomal gene	chr16	Ion Ampliseq Human Gene Expression kit (Thermo Fisher Man0010742)
MT1F	Monocytes	64.1548	UP	0.174883	0.0114162	0.321056	Autosomal gene	chr16	Ion Ampliseq Human Gene Expression kit (Thermo Fisher Man0010742)
MT2A	Monocytes	872.344	UP	0.187576	0.00430108	0.218012	Autosomal gene	chr16	Ion Ampliseq Human Gene Expression kit (Thermo Fisher Man0010742)
MVP	Monocytes	909.757	DOWN	-0.105365	0.0279683	0.450361	Autosomal gene	chr16	Ion Ampliseq Human Gene Expression kit (Thermo Fisher Man0010742)
NLRC5	Monocytes	1757.57	UP	0.0723237	0.0454819	0.514169	Autosomal gene	chr16	Ion Ampliseq Human Gene Expression kit (Thermo Fisher Man0010742)
NMRAL1	Monocytes	385.545	UP	0.0747943	0.018984	0.402001	Autosomal gene	chr16	Ion Ampliseq Human Gene Expression kit (Thermo Fisher Man0010742)
NOB1	Monocytes	239.917	DOWN	-0.0824056	0.0197504	0.402209	Autosomal gene	chr16	Ion Ampliseq Human Gene Expression kit (Thermo Fisher Man0010742)
NUP93	Monocytes	505.984	UP	0.0747568	0.0198132	0.402209	Autosomal gene	chr16	Ion Ampliseq Human Gene Expression kit (Thermo Fisher Man0010742)
NUTF2	Monocytes	547.019	UP	0.128756	0.0120112	0.327371	Autosomal gene	chr16	Ion Ampliseq Human Gene Expression kit (Thermo Fisher Man0010742)
PARD6A	Monocytes	10.2346	DOWN	-0.21967	0.0342052	0.469586	Autosomal gene	chr16	Ion Ampliseq Human Gene Expression kit (Thermo Fisher Man0010742)
PKD1	Monocytes	240.244	DOWN	-0.129645	0.00281058	0.183047	Autosomal gene	chr16	Ion Ampliseq Human Gene Expression kit (Thermo Fisher Man0010742)
PRKCB	Monocytes	1828.91	UP	0.0669755	0.0376629	0.478344	Autosomal gene	chr16	Ion Ampliseq Human Gene Expression kit (Thermo Fisher Man0010742)
PSKH1	Monocytes	250.956	DOWN	-0.106727	0.00507273	0.239767	Autosomal gene	chr16	Ion Ampliseq Human Gene Expression kit (Thermo Fisher Man0010742)
RAB40C	Monocytes	207.401	DOWN	-0.128653	0.00386598	0.208206	Autosomal gene	chr16	Ion Ampliseq Human Gene Expression kit (Thermo Fisher Man0010742)
RABEP2	Monocytes	83.4807	UP	0.109053	0.0286171	0.452406	Autosomal gene	chr16	Ion Ampliseq Human Gene Expression kit (Thermo Fisher Man0010742)
RFWD3	Monocytes	208.352	UP	0.0910671	0.0498809	0.524171	Autosomal gene	chr16	Ion Ampliseq Human Gene Expression kit (Thermo Fisher Man0010742)
ROGDI	Monocytes	557.003	DOWN	-0.123946	0.0170142	0.38426	Autosomal gene	chr16	Ion Ampliseq Human Gene Expression kit (Thermo Fisher Man0010742)
SLC7A6	Monocytes	317.739	UP	0.081001	0.0294584	0.454409	Autosomal gene	chr16	Ion Ampliseq Human Gene Expression kit (Thermo Fisher Man0010742)
STX1B	Monocytes	11.2626	UP	0.235431	0.0286255	0.452406	Autosomal gene	chr16	Ion Ampliseq Human Gene Expression kit (Thermo Fisher Man0010742)
TAF1C	Monocytes	292.453	UP	0.124531	0.0165382	0.378856	Autosomal gene	chr16	Ion Ampliseq Human Gene Expression kit (Thermo Fisher Man0010742)
THOC6	Monocytes	311.527	DOWN	-0.109521	0.00896337	0.297433	Autosomal gene	chr16	Ion Ampliseq Human Gene Expression kit (Thermo Fisher Man0010742)
TXNDC11	Monocytes	616.542	UP	0.0527659	0.0484414	0.517003	Autosomal gene	chr16	Ion Ampliseq Human Gene Expression kit (Thermo Fisher Man0010742)
VPS35	Monocytes	811.914	DOWN	-0.10219	0.00311031	0.191046	Autosomal gene	chr16	Ion Ampliseq Human Gene Expression kit (Thermo Fisher Man0010742)
ZDHHC1	Monocytes	6.23007	DOWN	-0.313733	0.023516	0.429141	Autosomal gene	chr16	Ion Ampliseq Human Gene Expression kit (Thermo Fisher Man0010742)
ZDHHC7	Monocytes	1078.44	DOWN	-0.0768609	0.019771	0.402209	Autosomal gene	chr16	Ion Ampliseq Human Gene Expression kit (Thermo Fisher Man0010742)
ZNF263	Monocytes	14.8053	DOWN	-0.218676	0.033934	0.468716	Autosomal gene	chr16	Ion Ampliseq Human Gene Expression kit (Thermo Fisher Man0010742)
ZNF434	Monocytes	19.3703	DOWN	-0.149625	0.0482038	0.517003	Autosomal gene	chr16	Ion Ampliseq Human Gene Expression kit (Thermo Fisher Man0010742)
ZNF598	Monocytes	177.288	DOWN	-0.0797436	0.0154233	0.367541	Autosomal gene	chr16	Ion Ampliseq Human Gene Expression kit (Thermo Fisher Man0010742)
ZNRF1	Monocytes	120.681	DOWN	-0.164755	2.30215e-05	0.013573	Autosomal gene	chr16	Ion Ampliseq Human Gene Expression kit (Thermo Fisher Man0010742)
ALOX15B	Monocytes	28.8964	DOWN	-0.299755	0.00312803	0.191046	Autosomal gene	chr17	Ion Ampliseq Human Gene Expression kit (Thermo Fisher Man0010742)
ASPSCR1	Monocytes	289.056	UP	0.0829105	0.0217749	0.41625	Autosomal gene	chr17	Ion Ampliseq Human Gene Expression kit (Thermo Fisher Man0010742)
ATAD5	Monocytes	26.3329	UP	0.122158	0.044496	0.510419	Autosomal gene	chr17	Ion Ampliseq Human Gene Expression kit (Thermo Fisher Man0010742)
C17orf59	Monocytes	190.677	DOWN	-0.0784188	0.0417684	0.496171	Autosomal gene	chr17	Ion Ampliseq Human Gene Expression kit (Thermo Fisher Man0010742)
CAMKK1	Monocytes	68.7885	DOWN	-0.14152	0.0283161	0.452406	Autosomal gene	chr17	Ion Ampliseq Human Gene Expression kit (Thermo Fisher Man0010742)
CCL2	Monocytes	60.858	UP	0.265885	0.0487711	0.518343	Autosomal gene	chr17	Ion Ampliseq Human Gene Expression kit (Thermo Fisher Man0010742)
CD300C	Monocytes	1209.14	DOWN	-0.0670046	0.0289066	0.454153	Autosomal gene	chr17	Ion Ampliseq Human Gene Expression kit (Thermo Fisher Man0010742)
CD300LF	Monocytes	600.469	DOWN	-0.112574	0.00519947	0.241151	Autosomal gene	chr17	Ion Ampliseq Human Gene Expression kit (Thermo Fisher Man0010742)
CDK5RAP3	Monocytes	804.791	UP	0.0878918	0.00993753	0.304154	Autosomal gene	chr17	Ion Ampliseq Human Gene Expression kit (Thermo Fisher Man0010742)
CISD3	Monocytes	202.333	UP	0.0651051	0.0278688	0.450361	Autosomal gene	chr17	Ion Ampliseq Human Gene Expression kit (Thermo Fisher Man0010742)
CPD	Monocytes	1028.58	DOWN	-0.104406	0.00117724	0.116703	Autosomal gene	chr17	Ion Ampliseq Human Gene Expression kit (Thermo Fisher Man0010742)
CSNK1D	Monocytes	2493.08	UP	0.0580423	0.00559417	0.247623	Autosomal gene	chr17	Ion Ampliseq Human Gene Expression kit (Thermo Fisher Man0010742)
DBF4B	Monocytes	46.3612	UP	0.142846	0.0327484	0.465257	Autosomal gene	chr17	Ion Ampliseq Human Gene Expression kit (Thermo Fisher Man0010742)
DHRS11	Monocytes	19.7461	UP	0.124902	0.0455571	0.514169	Autosomal gene	chr17	Ion Ampliseq Human Gene Expression kit (Thermo Fisher Man0010742)
DHX58	Monocytes	238.907	UP	0.18872	0.00105262	0.110201	Autosomal gene	chr17	Ion Ampliseq Human Gene Expression kit (Thermo Fisher Man0010742)
DRG2	Monocytes	116.422	DOWN	-0.0735604	0.0195385	0.402209	Autosomal gene	chr17	Ion Ampliseq Human Gene Expression kit (Thermo Fisher Man0010742)
EPN2	Monocytes	31.5206	UP	0.229854	0.000154542	0.0432795	Autosomal gene	chr17	Ion Ampliseq Human Gene Expression kit (Thermo Fisher Man0010742)
FAM100B	Monocytes	2051.47	UP	0.0887858	0.0380759	0.479243	Autosomal gene	chr17	Ion Ampliseq Human Gene Expression kit (Thermo Fisher Man0010742)
FAM104A	Monocytes	193.767	UP	0.0903502	0.0139166	0.351904	Autosomal gene	chr17	Ion Ampliseq Human Gene Expression kit (Thermo Fisher Man0010742)
FOXK2	Monocytes	55.8378	DOWN	-0.132892	0.0158248	0.371635	Autosomal gene	chr17	Ion Ampliseq Human Gene Expression kit (Thermo Fisher Man0010742)
H3F3B	Monocytes	10544.1	UP	0.0496851	0.0117735	0.325268	Autosomal gene	chr17	Ion Ampliseq Human Gene Expression kit (Thermo Fisher Man0010742)
HEXDC	Monocytes	303.081	UP	0.10987	0.00483876	0.234649	Autosomal gene	chr17	Ion Ampliseq Human Gene Expression kit (Thermo Fisher Man0010742)
HEXIM1	Monocytes	438.511	DOWN	-0.137577	0.000699831	0.0871056	Autosomal gene	chr17	Ion Ampliseq Human Gene Expression kit (Thermo Fisher Man0010742)
HOXB2	Monocytes	8.02003	DOWN	-0.336431	0.044748	0.510419	Autosomal gene	chr17	Ion Ampliseq Human Gene Expression kit (Thermo Fisher Man0010742)
IFI35	Monocytes	1020.5	UP	0.201707	0.00312712	0.191046	Autosomal gene	chr17	Ion Ampliseq Human Gene Expression kit (Thermo Fisher Man0010742)
INPP5K	Monocytes	757.124	UP	0.0642744	0.0353092	0.469586	Autosomal gene	chr17	Ion Ampliseq Human Gene Expression kit (Thermo Fisher Man0010742)
LGALS3BP	Monocytes	215.162	UP	0.296566	0.00787045	0.284205	Autosomal gene	chr17	Ion Ampliseq Human Gene Expression kit (Thermo Fisher Man0010742)
LOC146880	Monocytes	978.911	DOWN	-0.0687231	0.0491879	0.519814	Autosomal gene	chr17	Ion Ampliseq Human Gene Expression kit (Thermo Fisher Man0010742)
LRRC37A4P	Monocytes	386.194	UP	0.16061	0.0387051	0.48444	Autosomal gene	chr17	Ion Ampliseq Human Gene Expression kit (Thermo Fisher Man0010742)
MAP2K4	Monocytes	330.771	DOWN	-0.0779782	0.0467503	0.514169	Autosomal gene	chr17	Ion Ampliseq Human Gene Expression kit (Thermo Fisher Man0010742)
MED13	Monocytes	1311.83	UP	0.0878212	0.00417371	0.215456	Autosomal gene	chr17	Ion Ampliseq Human Gene Expression kit (Thermo Fisher Man0010742)
MED31	Monocytes	142.232	DOWN	-0.0933266	0.03588	0.472739	Autosomal gene	chr17	Ion Ampliseq Human Gene Expression kit (Thermo Fisher Man0010742)
MEIS3P1	Monocytes	7.86221	UP	0.337841	0.0252617	0.436699	Autosomal gene	chr17	Ion Ampliseq Human Gene Expression kit (Thermo Fisher Man0010742)
MLX	Monocytes	1863.14	UP	0.0823523	0.0046194	0.225967	Autosomal gene	chr17	Ion Ampliseq Human Gene Expression kit (Thermo Fisher Man0010742)
MSL1	Monocytes	603.926	DOWN	-0.0611578	0.0159656	0.372287	Autosomal gene	chr17	Ion Ampliseq Human Gene Expression kit (Thermo Fisher Man0010742)
NDEL1	Monocytes	444.374	DOWN	-0.0717128	0.0337679	0.468716	Autosomal gene	chr17	Ion Ampliseq Human Gene Expression kit (Thermo Fisher Man0010742)
NSFP1	Monocytes	591.265	UP	0.108685	0.0413201	0.495576	Autosomal gene	chr17	Ion Ampliseq Human Gene Expression kit (Thermo Fisher Man0010742)
ORMDL3	Monocytes	90.0419	DOWN	-0.0951543	0.0298812	0.455941	Autosomal gene	chr17	Ion Ampliseq Human Gene Expression kit (Thermo Fisher Man0010742)
P2RX5	Monocytes	32.0798	DOWN	-0.210745	0.0210448	0.4097	Autosomal gene	chr17	Ion Ampliseq Human Gene Expression kit (Thermo Fisher Man0010742)
PCTP	Monocytes	186.155	DOWN	-0.117957	0.00161791	0.139414	Autosomal gene	chr17	Ion Ampliseq Human Gene Expression kit (Thermo Fisher Man0010742)
PLEKHM1	Monocytes	2452.32	DOWN	-0.0837144	0.0171536	0.384309	Autosomal gene	chr17	Ion Ampliseq Human Gene Expression kit (Thermo Fisher Man0010742)
PSMD3	Monocytes	389.295	DOWN	-0.0917044	0.00233757	0.168406	Autosomal gene	chr17	Ion Ampliseq Human Gene Expression kit (Thermo Fisher Man0010742)
PSME3	Monocytes	692.381	DOWN	-0.0788995	0.0329167	0.465572	Autosomal gene	chr17	Ion Ampliseq Human Gene Expression kit (Thermo Fisher Man0010742)
PTRH2	Monocytes	24.2701	DOWN	-0.137242	0.0356961	0.472657	Autosomal gene	chr17	Ion Ampliseq Human Gene Expression kit (Thermo Fisher Man0010742)
RAB11FIP4	Monocytes	277.776	DOWN	-0.146955	0.00359388	0.204612	Autosomal gene	chr17	Ion Ampliseq Human Gene Expression kit (Thermo Fisher Man0010742)
RANGRF	Monocytes	18.3599	DOWN	-0.144575	0.0368658	0.477815	Autosomal gene	chr17	Ion Ampliseq Human Gene Expression kit (Thermo Fisher Man0010742)
RNF213	Monocytes	3207.87	UP	0.107007	0.0351456	0.469586	Autosomal gene	chr17	Ion Ampliseq Human Gene Expression kit (Thermo Fisher Man0010742)
RNMTL1	Monocytes	74.8843	DOWN	-0.0693766	0.0425809	0.501568	Autosomal gene	chr17	Ion Ampliseq Human Gene Expression kit (Thermo Fisher Man0010742)
SKA2	Monocytes	66.2753	UP	0.111949	0.0348828	0.469586	Autosomal gene	chr17	Ion Ampliseq Human Gene Expression kit (Thermo Fisher Man0010742)
SLC38A10	Monocytes	610.999	DOWN	-0.0797032	0.0415022	0.496103	Autosomal gene	chr17	Ion Ampliseq Human Gene Expression kit (Thermo Fisher Man0010742)
SLC9A3R1	Monocytes	1080.38	DOWN	-0.170056	0.000327817	0.059359	Autosomal gene	chr17	Ion Ampliseq Human Gene Expression kit (Thermo Fisher Man0010742)
SLFN5	Monocytes	463.405	UP	0.135064	0.0174498	0.387843	Autosomal gene	chr17	Ion Ampliseq Human Gene Expression kit (Thermo Fisher Man0010742)
SNORA48	Monocytes	151.372	DOWN	-0.139149	0.0327531	0.465257	Autosomal gene	chr17	Ion Ampliseq Human Gene Expression kit (Thermo Fisher Man0010742)
SP2	Monocytes	360.207	UP	0.1029	0.000417286	0.0687418	Autosomal gene	chr17	Ion Ampliseq Human Gene Expression kit (Thermo Fisher Man0010742)
SPECC1	Monocytes	437.161	DOWN	-0.0739112	0.0358547	0.472739	Autosomal gene	chr17	Ion Ampliseq Human Gene Expression kit (Thermo Fisher Man0010742)
SRP68	Monocytes	292.18	DOWN	-0.0958889	0.00326921	0.194796	Autosomal gene	chr17	Ion Ampliseq Human Gene Expression kit (Thermo Fisher Man0010742)
STAT5B	Monocytes	1806.5	DOWN	-0.0824565	0.0401402	0.489723	Autosomal gene	chr17	Ion Ampliseq Human Gene Expression kit (Thermo Fisher Man0010742)
SUZ12	Monocytes	422.92	DOWN	-0.0596183	0.0442391	0.509982	Autosomal gene	chr17	Ion Ampliseq Human Gene Expression kit (Thermo Fisher Man0010742)
TBKBP1	Monocytes	109.108	DOWN	-0.233745	0.0266872	0.442234	Autosomal gene	chr17	Ion Ampliseq Human Gene Expression kit (Thermo Fisher Man0010742)
TIMM22	Monocytes	99.044	DOWN	-0.0702554	0.0324624	0.464882	Autosomal gene	chr17	Ion Ampliseq Human Gene Expression kit (Thermo Fisher Man0010742)
TIMP2	Monocytes	3642.75	DOWN	-0.0491374	0.0423638	0.500394	Autosomal gene	chr17	Ion Ampliseq Human Gene Expression kit (Thermo Fisher Man0010742)
TMC6	Monocytes	285.96	DOWN	-0.0835583	0.026036	0.43924	Autosomal gene	chr17	Ion Ampliseq Human Gene Expression kit (Thermo Fisher Man0010742)
TRAPPC1	Monocytes	2451.31	UP	0.114484	0.00868406	0.297433	Autosomal gene	chr17	Ion Ampliseq Human Gene Expression kit (Thermo Fisher Man0010742)
TRIM25	Monocytes	1455.64	UP	0.0857839	0.0175986	0.388438	Autosomal gene	chr17	Ion Ampliseq Human Gene Expression kit (Thermo Fisher Man0010742)
XAF1	Monocytes	592.272	UP	0.273339	0.00514824	0.241151	Autosomal gene	chr17	Ion Ampliseq Human Gene Expression kit (Thermo Fisher Man0010742)
B4GALT6	Monocytes	20.9152	DOWN	-0.203083	0.00605712	0.254127	Autosomal gene	chr18	Ion Ampliseq Human Gene Expression kit (Thermo Fisher Man0010742)
C18orf32	Monocytes	207.024	UP	0.0930979	0.0375531	0.478344	Autosomal gene	chr18	Ion Ampliseq Human Gene Expression kit (Thermo Fisher Man0010742)
CD226	Monocytes	15.4255	DOWN	-0.417936	0.000668333	0.0841199	Autosomal gene	chr18	Ion Ampliseq Human Gene Expression kit (Thermo Fisher Man0010742)
CEP192	Monocytes	673.648	UP	0.0857607	0.0435558	0.507185	Autosomal gene	chr18	Ion Ampliseq Human Gene Expression kit (Thermo Fisher Man0010742)
CTDP1	Monocytes	212.714	DOWN	-0.101416	0.00594045	0.25144	Autosomal gene	chr18	Ion Ampliseq Human Gene Expression kit (Thermo Fisher Man0010742)
HAUS1	Monocytes	210.702	UP	0.0788769	0.00990744	0.304154	Autosomal gene	chr18	Ion Ampliseq Human Gene Expression kit (Thermo Fisher Man0010742)
KDSR	Monocytes	209.885	DOWN	-0.0779335	0.0130148	0.33748	Autosomal gene	chr18	Ion Ampliseq Human Gene Expression kit (Thermo Fisher Man0010742)
LMAN1	Monocytes	14.2372	DOWN	-0.335814	0.0148218	0.358603	Autosomal gene	chr18	Ion Ampliseq Human Gene Expression kit (Thermo Fisher Man0010742)
LPIN2	Monocytes	417.938	DOWN	-0.114288	0.000503851	0.073265	Autosomal gene	chr18	Ion Ampliseq Human Gene Expression kit (Thermo Fisher Man0010742)
MIB1	Monocytes	493.548	DOWN	-0.0762192	0.0382288	0.479551	Autosomal gene	chr18	Ion Ampliseq Human Gene Expression kit (Thermo Fisher Man0010742)
RNF138	Monocytes	602.774	UP	0.10879	0.00227118	0.166286	Autosomal gene	chr18	Ion Ampliseq Human Gene Expression kit (Thermo Fisher Man0010742)
RNMT	Monocytes	254.187	UP	0.0831738	0.0338446	0.468716	Autosomal gene	chr18	Ion Ampliseq Human Gene Expression kit (Thermo Fisher Man0010742)
SMAD7	Monocytes	157.15	DOWN	-0.0966368	0.0211762	0.4097	Autosomal gene	chr18	Ion Ampliseq Human Gene Expression kit (Thermo Fisher Man0010742)
SMCHD1	Monocytes	1890.42	UP	0.100617	0.00452825	0.22346	Autosomal gene	chr18	Ion Ampliseq Human Gene Expression kit (Thermo Fisher Man0010742)
TIMM21	Monocytes	120.101	UP	0.092704	0.0213925	0.411948	Autosomal gene	chr18	Ion Ampliseq Human Gene Expression kit (Thermo Fisher Man0010742)
TWSG1	Monocytes	112.59	DOWN	-0.129664	0.000936205	0.103038	Autosomal gene	chr18	Ion Ampliseq Human Gene Expression kit (Thermo Fisher Man0010742)
ZNF236	Monocytes	9.12414	DOWN	-0.254101	0.0490521	0.519359	Autosomal gene	chr18	Ion Ampliseq Human Gene Expression kit (Thermo Fisher Man0010742)
ABHD8	Monocytes	157.419	DOWN	-0.075739	0.0237978	0.430668	Autosomal gene	chr19	Ion Ampliseq Human Gene Expression kit (Thermo Fisher Man0010742)
ATF5	Monocytes	672.115	UP	0.190529	0.000333489	0.059359	Autosomal gene	chr19	Ion Ampliseq Human Gene Expression kit (Thermo Fisher Man0010742)
ATP13A1	Monocytes	355.531	UP	0.129224	7.43439e-05	0.0252364	Autosomal gene	chr19	Ion Ampliseq Human Gene Expression kit (Thermo Fisher Man0010742)
BST2	Monocytes	2354.72	UP	0.138871	0.00144405	0.130453	Autosomal gene	chr19	Ion Ampliseq Human Gene Expression kit (Thermo Fisher Man0010742)
C19orf53	Monocytes	434.975	UP	0.113229	0.0256229	0.43849	Autosomal gene	chr19	Ion Ampliseq Human Gene Expression kit (Thermo Fisher Man0010742)
C19orf55	Monocytes	75.0818	UP	0.115044	0.04005	0.489723	Autosomal gene	chr19	Ion Ampliseq Human Gene Expression kit (Thermo Fisher Man0010742)
C19orf66	Monocytes	485.333	UP	0.116134	0.00175266	0.143524	Autosomal gene	chr19	Ion Ampliseq Human Gene Expression kit (Thermo Fisher Man0010742)
CAPS	Monocytes	99.9784	UP	0.109421	0.0367971	0.477638	Autosomal gene	chr19	Ion Ampliseq Human Gene Expression kit (Thermo Fisher Man0010742)
CC2D1A	Monocytes	252.791	UP	0.0936734	0.0042724	0.217543	Autosomal gene	chr19	Ion Ampliseq Human Gene Expression kit (Thermo Fisher Man0010742)
CCDC159	Monocytes	674.246	UP	0.0907416	0.0345806	0.469586	Autosomal gene	chr19	Ion Ampliseq Human Gene Expression kit (Thermo Fisher Man0010742)
CCDC97	Monocytes	596.25	UP	0.065908	0.0240496	0.431347	Autosomal gene	chr19	Ion Ampliseq Human Gene Expression kit (Thermo Fisher Man0010742)
CLEC11A	Monocytes	23.4979	DOWN	-0.323701	0.00877435	0.297433	Autosomal gene	chr19	Ion Ampliseq Human Gene Expression kit (Thermo Fisher Man0010742)
CLEC17A	Monocytes	10.1935	DOWN	-0.380034	0.0140677	0.353962	Autosomal gene	chr19	Ion Ampliseq Human Gene Expression kit (Thermo Fisher Man0010742)
COX6B1	Monocytes	2716.78	UP	0.0776935	0.0292511	0.454409	Autosomal gene	chr19	Ion Ampliseq Human Gene Expression kit (Thermo Fisher Man0010742)
CYP4F3	Monocytes	61.1213	DOWN	-0.38392	0.000185796	0.0449331	Autosomal gene	chr19	Ion Ampliseq Human Gene Expression kit (Thermo Fisher Man0010742)
DDA1	Monocytes	692.156	UP	0.0554432	0.0388282	0.485439	Autosomal gene	chr19	Ion Ampliseq Human Gene Expression kit (Thermo Fisher Man0010742)
EMR4P	Monocytes	23.9049	DOWN	-0.65898	0.00507162	0.239767	Autosomal gene	chr19	Ion Ampliseq Human Gene Expression kit (Thermo Fisher Man0010742)
EPS15L1	Monocytes	1058.22	UP	0.0834604	0.00708804	0.271918	Autosomal gene	chr19	Ion Ampliseq Human Gene Expression kit (Thermo Fisher Man0010742)
EPS8L1	Monocytes	17.7028	UP	0.213422	0.0172454	0.385123	Autosomal gene	chr19	Ion Ampliseq Human Gene Expression kit (Thermo Fisher Man0010742)
FAM125A	Monocytes	58.6736	UP	0.303069	0.0266296	0.442127	Autosomal gene	chr19	Ion Ampliseq Human Gene Expression kit (Thermo Fisher Man0010742)
FLT3LG	Monocytes	66.5643	UP	0.185202	4.9377e-05	0.0190731	Autosomal gene	chr19	Ion Ampliseq Human Gene Expression kit (Thermo Fisher Man0010742)
GADD45B	Monocytes	573.003	UP	0.101755	0.0399985	0.489723	Autosomal gene	chr19	Ion Ampliseq Human Gene Expression kit (Thermo Fisher Man0010742)
GNA15	Monocytes	660.092	DOWN	-0.0927331	0.0241049	0.431347	Autosomal gene	chr19	Ion Ampliseq Human Gene Expression kit (Thermo Fisher Man0010742)
GRIK5	Monocytes	7.86396	DOWN	-0.340459	0.0246037	0.432718	Autosomal gene	chr19	Ion Ampliseq Human Gene Expression kit (Thermo Fisher Man0010742)
HMHA1	Monocytes	1408.46	DOWN	-0.0802085	0.0316326	0.464882	Autosomal gene	chr19	Ion Ampliseq Human Gene Expression kit (Thermo Fisher Man0010742)
HSH2D	Monocytes	524.34	UP	0.125805	0.0353355	0.469586	Autosomal gene	chr19	Ion Ampliseq Human Gene Expression kit (Thermo Fisher Man0010742)
INSR	Monocytes	311.859	DOWN	-0.0625984	0.02631	0.441205	Autosomal gene	chr19	Ion Ampliseq Human Gene Expression kit (Thermo Fisher Man0010742)
JOSD2	Monocytes	326.161	UP	0.0915224	0.019469	0.402209	Autosomal gene	chr19	Ion Ampliseq Human Gene Expression kit (Thermo Fisher Man0010742)
KCNN4	Monocytes	316.997	DOWN	-0.246702	0.00117119	0.116703	Autosomal gene	chr19	Ion Ampliseq Human Gene Expression kit (Thermo Fisher Man0010742)
KCTD15	Monocytes	328.741	DOWN	-0.0848282	0.0475745	0.514309	Autosomal gene	chr19	Ion Ampliseq Human Gene Expression kit (Thermo Fisher Man0010742)
KLK1	Monocytes	13.9811	UP	0.221078	0.0193118	0.402209	Autosomal gene	chr19	Ion Ampliseq Human Gene Expression kit (Thermo Fisher Man0010742)
LAIR1	Monocytes	1623.83	UP	0.121507	0.044836	0.510419	Autosomal gene	chr19	Ion Ampliseq Human Gene Expression kit (Thermo Fisher Man0010742)
LIN37	Monocytes	146.494	UP	0.195038	0.00138614	0.128327	Autosomal gene	chr19	Ion Ampliseq Human Gene Expression kit (Thermo Fisher Man0010742)
LINC00665	Monocytes	9.63936	DOWN	-0.309545	0.0407383	0.491757	Autosomal gene	chr19	Ion Ampliseq Human Gene Expression kit (Thermo Fisher Man0010742)
LRG1	Monocytes	119.848	DOWN	-0.124533	0.021889	0.417382	Autosomal gene	chr19	Ion Ampliseq Human Gene Expression kit (Thermo Fisher Man0010742)
MAP3K10	Monocytes	80.2576	DOWN	-0.144091	0.00402235	0.213074	Autosomal gene	chr19	Ion Ampliseq Human Gene Expression kit (Thermo Fisher Man0010742)
MAST3	Monocytes	528.505	DOWN	-0.0898822	0.00360942	0.204612	Autosomal gene	chr19	Ion Ampliseq Human Gene Expression kit (Thermo Fisher Man0010742)
MFSD12	Monocytes	7.70432	DOWN	-0.317089	0.014723	0.357798	Autosomal gene	chr19	Ion Ampliseq Human Gene Expression kit (Thermo Fisher Man0010742)
MRPL34	Monocytes	18.3017	DOWN	-0.275612	0.019038	0.402209	Autosomal gene	chr19	Ion Ampliseq Human Gene Expression kit (Thermo Fisher Man0010742)
NDUFA3	Monocytes	555.317	UP	0.143789	0.00181393	0.144111	Autosomal gene	chr19	Ion Ampliseq Human Gene Expression kit (Thermo Fisher Man0010742)
NOTCH3	Monocytes	7.63653	DOWN	-0.300671	0.0187034	0.398319	Autosomal gene	chr19	Ion Ampliseq Human Gene Expression kit (Thermo Fisher Man0010742)
NR2F6	Monocytes	29.7735	DOWN	-0.158333	0.0497293	0.523338	Autosomal gene	chr19	Ion Ampliseq Human Gene Expression kit (Thermo Fisher Man0010742)
NUDT19	Monocytes	112.116	DOWN	-0.176023	0.000163891	0.043712	Autosomal gene	chr19	Ion Ampliseq Human Gene Expression kit (Thermo Fisher Man0010742)
PDE4A	Monocytes	200.482	DOWN	-0.0904142	0.0300337	0.45662	Autosomal gene	chr19	Ion Ampliseq Human Gene Expression kit (Thermo Fisher Man0010742)
PET100	Monocytes	406.667	DOWN	-0.121259	0.00549312	0.244182	Autosomal gene	chr19	Ion Ampliseq Human Gene Expression kit (Thermo Fisher Man0010742)
PIN1	Monocytes	237.055	DOWN	-0.0798017	0.0377598	0.478491	Autosomal gene	chr19	Ion Ampliseq Human Gene Expression kit (Thermo Fisher Man0010742)
PLAUR	Monocytes	1905.85	UP	0.076745	0.0398	0.489723	Autosomal gene	chr19	Ion Ampliseq Human Gene Expression kit (Thermo Fisher Man0010742)
PLEKHG2	Monocytes	305.546	UP	0.132923	0.00701268	0.271918	Autosomal gene	chr19	Ion Ampliseq Human Gene Expression kit (Thermo Fisher Man0010742)
PNPLA6	Monocytes	1545.44	DOWN	-0.077587	0.0200436	0.402209	Autosomal gene	chr19	Ion Ampliseq Human Gene Expression kit (Thermo Fisher Man0010742)
PPP1R12C	Monocytes	1450.58	UP	0.089112	0.0338164	0.468716	Autosomal gene	chr19	Ion Ampliseq Human Gene Expression kit (Thermo Fisher Man0010742)
PRR24	Monocytes	88.4666	UP	0.109342	0.0204054	0.404568	Autosomal gene	chr19	Ion Ampliseq Human Gene Expression kit (Thermo Fisher Man0010742)
RPL28	Monocytes	14623	UP	0.105019	0.0142323	0.354885	Autosomal gene	chr19	Ion Ampliseq Human Gene Expression kit (Thermo Fisher Man0010742)
RPS15	Monocytes	13364.6	UP	0.0806159	0.0374336	0.478344	Autosomal gene	chr19	Ion Ampliseq Human Gene Expression kit (Thermo Fisher Man0010742)
RPS28	Monocytes	9952.88	UP	0.109997	0.0342987	0.469586	Autosomal gene	chr19	Ion Ampliseq Human Gene Expression kit (Thermo Fisher Man0010742)
RPSAP58	Monocytes	11.9077	DOWN	-0.397539	0.014599	0.357673	Autosomal gene	chr19	Ion Ampliseq Human Gene Expression kit (Thermo Fisher Man0010742)
SEMA6B	Monocytes	26.5097	DOWN	-0.232235	0.0431177	0.505764	Autosomal gene	chr19	Ion Ampliseq Human Gene Expression kit (Thermo Fisher Man0010742)
SIPA1L3	Monocytes	341.318	DOWN	-0.0972746	0.0471228	0.514169	Autosomal gene	chr19	Ion Ampliseq Human Gene Expression kit (Thermo Fisher Man0010742)
SMARCA4	Monocytes	929.863	UP	0.0689746	0.0319853	0.464882	Autosomal gene	chr19	Ion Ampliseq Human Gene Expression kit (Thermo Fisher Man0010742)
SMIM7	Monocytes	867.203	UP	0.081891	0.0294848	0.454409	Autosomal gene	chr19	Ion Ampliseq Human Gene Expression kit (Thermo Fisher Man0010742)
SNAPC2	Monocytes	335.778	UP	0.0710421	0.0370499	0.477815	Autosomal gene	chr19	Ion Ampliseq Human Gene Expression kit (Thermo Fisher Man0010742)
SNRPD2	Monocytes	585.315	DOWN	-0.0861112	0.0448339	0.510419	Autosomal gene	chr19	Ion Ampliseq Human Gene Expression kit (Thermo Fisher Man0010742)
SPC24	Monocytes	16.8586	UP	0.277167	0.00134284	0.127479	Autosomal gene	chr19	Ion Ampliseq Human Gene Expression kit (Thermo Fisher Man0010742)
SUGP1	Monocytes	190.884	DOWN	-0.0782903	0.0293507	0.454409	Autosomal gene	chr19	Ion Ampliseq Human Gene Expression kit (Thermo Fisher Man0010742)
THAP8	Monocytes	64.9738	UP	0.114112	0.0470938	0.514169	Autosomal gene	chr19	Ion Ampliseq Human Gene Expression kit (Thermo Fisher Man0010742)
TMEM160	Monocytes	281.568	UP	0.0941427	0.0086024	0.297163	Autosomal gene	chr19	Ion Ampliseq Human Gene Expression kit (Thermo Fisher Man0010742)
TRPM4	Monocytes	34.0301	UP	0.348882	8.02897e-05	0.0264531	Autosomal gene	chr19	Ion Ampliseq Human Gene Expression kit (Thermo Fisher Man0010742)
TYROBP	Monocytes	47186.9	UP	0.118162	0.0100607	0.304844	Autosomal gene	chr19	Ion Ampliseq Human Gene Expression kit (Thermo Fisher Man0010742)
UBA52	Monocytes	7742.27	UP	0.0866444	0.0299158	0.455941	Autosomal gene	chr19	Ion Ampliseq Human Gene Expression kit (Thermo Fisher Man0010742)
USE1	Monocytes	247.973	UP	0.107516	0.00802106	0.284377	Autosomal gene	chr19	Ion Ampliseq Human Gene Expression kit (Thermo Fisher Man0010742)
VAV1	Monocytes	987.57	DOWN	-0.0943574	0.00914316	0.29769	Autosomal gene	chr19	Ion Ampliseq Human Gene Expression kit (Thermo Fisher Man0010742)
WDR83	Monocytes	125.353	UP	0.0822016	0.0298867	0.455941	Autosomal gene	chr19	Ion Ampliseq Human Gene Expression kit (Thermo Fisher Man0010742)
WIZ	Monocytes	613.367	UP	0.10827	0.0471081	0.514169	Autosomal gene	chr19	Ion Ampliseq Human Gene Expression kit (Thermo Fisher Man0010742)
VN1R1	Monocytes	8.84439	DOWN	-0.237372	0.026025	0.43924	Autosomal gene	chr19	Ion Ampliseq Human Gene Expression kit (Thermo Fisher Man0010742)
VSIG10L	Monocytes	12.3225	UP	0.345378	0.00260134	0.175848	Autosomal gene	chr19	Ion Ampliseq Human Gene Expression kit (Thermo Fisher Man0010742)
ZFP112	Monocytes	7.26127	DOWN	-0.361427	0.0104334	0.307566	Autosomal gene	chr19	Ion Ampliseq Human Gene Expression kit (Thermo Fisher Man0010742)
ZFP36	Monocytes	4163.27	UP	0.193229	0.00528243	0.241151	Autosomal gene	chr19	Ion Ampliseq Human Gene Expression kit (Thermo Fisher Man0010742)
ZNF134	Monocytes	74.2849	DOWN	-0.0850842	0.0465268	0.514169	Autosomal gene	chr19	Ion Ampliseq Human Gene Expression kit (Thermo Fisher Man0010742)
ZNF154	Monocytes	20.1391	DOWN	-0.405336	0.00225345	0.166136	Autosomal gene	chr19	Ion Ampliseq Human Gene Expression kit (Thermo Fisher Man0010742)
ZNF257	Monocytes	14.7949	DOWN	-0.354438	0.0111301	0.318742	Autosomal gene	chr19	Ion Ampliseq Human Gene Expression kit (Thermo Fisher Man0010742)
ZNF317	Monocytes	165.483	DOWN	-0.0923804	0.0290089	0.454409	Autosomal gene	chr19	Ion Ampliseq Human Gene Expression kit (Thermo Fisher Man0010742)
ZNF329	Monocytes	16.9872	DOWN	-0.312365	0.00707351	0.271918	Autosomal gene	chr19	Ion Ampliseq Human Gene Expression kit (Thermo Fisher Man0010742)
ZNF331	Monocytes	30.7822	DOWN	-0.162426	0.0122227	0.330133	Autosomal gene	chr19	Ion Ampliseq Human Gene Expression kit (Thermo Fisher Man0010742)
ZNF530	Monocytes	25.8478	DOWN	-0.148428	0.0351471	0.469586	Autosomal gene	chr19	Ion Ampliseq Human Gene Expression kit (Thermo Fisher Man0010742)
ZNF543	Monocytes	117.808	DOWN	-0.103285	0.0261329	0.43955	Autosomal gene	chr19	Ion Ampliseq Human Gene Expression kit (Thermo Fisher Man0010742)
ZNF548	Monocytes	102.387	DOWN	-0.133242	0.0320589	0.464882	Autosomal gene	chr19	Ion Ampliseq Human Gene Expression kit (Thermo Fisher Man0010742)
ZNF568	Monocytes	31.7954	DOWN	-0.134327	0.0214527	0.411948	Autosomal gene	chr19	Ion Ampliseq Human Gene Expression kit (Thermo Fisher Man0010742)
ZNF599	Monocytes	11.4305	DOWN	-0.281643	0.0258538	0.43924	Autosomal gene	chr19	Ion Ampliseq Human Gene Expression kit (Thermo Fisher Man0010742)
ZNF615	Monocytes	41.8301	DOWN	-0.195759	0.000162705	0.043712	Autosomal gene	chr19	Ion Ampliseq Human Gene Expression kit (Thermo Fisher Man0010742)
ZNF626	Monocytes	11.1603	UP	0.502024	0.00372719	0.205675	Autosomal gene	chr19	Ion Ampliseq Human Gene Expression kit (Thermo Fisher Man0010742)
ZNF71	Monocytes	20.3461	DOWN	-0.170749	0.0447539	0.510419	Autosomal gene	chr19	Ion Ampliseq Human Gene Expression kit (Thermo Fisher Man0010742)
ZNF8	Monocytes	90.4722	DOWN	-0.120461	0.00916829	0.29769	Autosomal gene	chr19	Ion Ampliseq Human Gene Expression kit (Thermo Fisher Man0010742)
ZNF805	Monocytes	121.231	DOWN	-0.0987045	0.0291091	0.454409	Autosomal gene	chr19	Ion Ampliseq Human Gene Expression kit (Thermo Fisher Man0010742)
AAMP	Monocytes	620.139	DOWN	-0.090951	0.0206711	0.406292	Autosomal gene	chr2	Ion Ampliseq Human Gene Expression kit (Thermo Fisher Man0010742)
ADCY3	Monocytes	49.2173	UP	0.287004	0.000333046	0.059359	Autosomal gene	chr2	Ion Ampliseq Human Gene Expression kit (Thermo Fisher Man0010742)
AGBL5	Monocytes	18.4326	UP	0.140461	0.0401394	0.489723	Autosomal gene	chr2	Ion Ampliseq Human Gene Expression kit (Thermo Fisher Man0010742)
APLF	Monocytes	73.9184	DOWN	-0.131215	0.0367202	0.477638	Autosomal gene	chr2	Ion Ampliseq Human Gene Expression kit (Thermo Fisher Man0010742)
ATG9A	Monocytes	259.597	DOWN	-0.113553	0.0115952	0.321508	Autosomal gene	chr2	Ion Ampliseq Human Gene Expression kit (Thermo Fisher Man0010742)
ATIC	Monocytes	504.25	UP	0.110572	0.0363915	0.476793	Autosomal gene	chr2	Ion Ampliseq Human Gene Expression kit (Thermo Fisher Man0010742)
ATP6V1E2	Monocytes	18.1448	DOWN	-0.288227	0.00275069	0.181255	Autosomal gene	chr2	Ion Ampliseq Human Gene Expression kit (Thermo Fisher Man0010742)
C2orf44	Monocytes	22.5961	UP	0.127163	0.0472308	0.514169	Autosomal gene	chr2	Ion Ampliseq Human Gene Expression kit (Thermo Fisher Man0010742)
CAB39	Monocytes	1195.06	DOWN	-0.0633662	0.00771952	0.284205	Autosomal gene	chr2	Ion Ampliseq Human Gene Expression kit (Thermo Fisher Man0010742)
CASP8	Monocytes	202.759	DOWN	-0.0982874	0.0134999	0.343809	Autosomal gene	chr2	Ion Ampliseq Human Gene Expression kit (Thermo Fisher Man0010742)
CFLAR	Monocytes	2901.56	UP	0.074783	0.00781438	0.284205	Autosomal gene	chr2	Ion Ampliseq Human Gene Expression kit (Thermo Fisher Man0010742)
CMPK2	Monocytes	270.115	UP	0.376115	0.00683173	0.268523	Autosomal gene	chr2	Ion Ampliseq Human Gene Expression kit (Thermo Fisher Man0010742)
COA5	Monocytes	289.463	UP	0.0784083	0.0106029	0.310925	Autosomal gene	chr2	Ion Ampliseq Human Gene Expression kit (Thermo Fisher Man0010742)
CXCR2	Monocytes	372.083	DOWN	-0.134689	0.0349576	0.469586	Autosomal gene	chr2	Ion Ampliseq Human Gene Expression kit (Thermo Fisher Man0010742)
CXCR2P1	Monocytes	463.299	UP	0.163518	0.0233842	0.429141	Autosomal gene	chr2	Ion Ampliseq Human Gene Expression kit (Thermo Fisher Man0010742)
DNMT3A	Monocytes	89.3402	DOWN	-0.110385	0.00911627	0.29769	Autosomal gene	chr2	Ion Ampliseq Human Gene Expression kit (Thermo Fisher Man0010742)
EEF1B2	Monocytes	2928.52	DOWN	-0.0867995	0.00990291	0.304154	Autosomal gene	chr2	Ion Ampliseq Human Gene Expression kit (Thermo Fisher Man0010742)
EIF2AK2	Monocytes	1188	UP	0.195497	0.00317353	0.191129	Autosomal gene	chr2	Ion Ampliseq Human Gene Expression kit (Thermo Fisher Man0010742)
EPC2	Monocytes	668.215	UP	0.0725958	0.0441841	0.509982	Autosomal gene	chr2	Ion Ampliseq Human Gene Expression kit (Thermo Fisher Man0010742)
FAM124B	Monocytes	37.0698	DOWN	-0.213175	0.00531728	0.241151	Autosomal gene	chr2	Ion Ampliseq Human Gene Expression kit (Thermo Fisher Man0010742)
FBXO48	Monocytes	26.528	DOWN	-0.171648	0.0252262	0.436699	Autosomal gene	chr2	Ion Ampliseq Human Gene Expression kit (Thermo Fisher Man0010742)
FKBP1B	Monocytes	20.7808	UP	0.209778	0.00337489	0.198976	Autosomal gene	chr2	Ion Ampliseq Human Gene Expression kit (Thermo Fisher Man0010742)
GLB1L	Monocytes	125.354	UP	0.252151	0.0325488	0.464882	Autosomal gene	chr2	Ion Ampliseq Human Gene Expression kit (Thermo Fisher Man0010742)
GPR35	Monocytes	39.514	DOWN	-0.25115	0.0030325	0.191046	Autosomal gene	chr2	Ion Ampliseq Human Gene Expression kit (Thermo Fisher Man0010742)
GTDC1	Monocytes	52.7189	UP	0.131893	0.00546896	0.244182	Autosomal gene	chr2	Ion Ampliseq Human Gene Expression kit (Thermo Fisher Man0010742)
HNRNPA3	Monocytes	429.149	DOWN	-0.152773	0.0338898	0.468716	Autosomal gene	chr2	Ion Ampliseq Human Gene Expression kit (Thermo Fisher Man0010742)
IFIH1	Monocytes	392.69	UP	0.154678	0.0100925	0.304844	Autosomal gene	chr2	Ion Ampliseq Human Gene Expression kit (Thermo Fisher Man0010742)
ING5	Monocytes	116.853	DOWN	-0.0993821	0.0102109	0.30498	Autosomal gene	chr2	Ion Ampliseq Human Gene Expression kit (Thermo Fisher Man0010742)
IRS1	Monocytes	18.4389	UP	0.302823	0.0369996	0.477815	Autosomal gene	chr2	Ion Ampliseq Human Gene Expression kit (Thermo Fisher Man0010742)
ITGA6	Monocytes	8.72037	DOWN	-0.5026	0.00366033	0.204612	Autosomal gene	chr2	Ion Ampliseq Human Gene Expression kit (Thermo Fisher Man0010742)
ITGAV	Monocytes	217.122	DOWN	-0.0834127	0.024311	0.432569	Autosomal gene	chr2	Ion Ampliseq Human Gene Expression kit (Thermo Fisher Man0010742)
KANSL3	Monocytes	65.3683	DOWN	-0.138164	0.00707623	0.271918	Autosomal gene	chr2	Ion Ampliseq Human Gene Expression kit (Thermo Fisher Man0010742)
LAPTM4A	Monocytes	2847.39	DOWN	-0.0624656	0.0401548	0.489723	Autosomal gene	chr2	Ion Ampliseq Human Gene Expression kit (Thermo Fisher Man0010742)
LBX2-AS1	Monocytes	85.8798	UP	0.203505	0.000297165	0.0564211	Autosomal gene	chr2	Ion Ampliseq Human Gene Expression kit (Thermo Fisher Man0010742)
LOC100630918	Monocytes	46.5386	UP	0.119112	0.0187751	0.399087	Autosomal gene	chr2	Ion Ampliseq Human Gene Expression kit (Thermo Fisher Man0010742)
LYG1	Monocytes	39.9019	UP	0.142927	0.0149635	0.360476	Autosomal gene	chr2	Ion Ampliseq Human Gene Expression kit (Thermo Fisher Man0010742)
MARCO	Monocytes	66.3534	DOWN	-0.439756	0.00044573	0.0721033	Autosomal gene	chr2	Ion Ampliseq Human Gene Expression kit (Thermo Fisher Man0010742)
MFSD9	Monocytes	46.5398	UP	0.105275	0.0275858	0.449806	Autosomal gene	chr2	Ion Ampliseq Human Gene Expression kit (Thermo Fisher Man0010742)
MITD1	Monocytes	1339.27	UP	0.0726667	0.0242787	0.432569	Autosomal gene	chr2	Ion Ampliseq Human Gene Expression kit (Thermo Fisher Man0010742)
MPHOSPH10	Monocytes	176.466	UP	0.097303	0.021128	0.4097	Autosomal gene	chr2	Ion Ampliseq Human Gene Expression kit (Thermo Fisher Man0010742)
MSH6	Monocytes	165.123	DOWN	-0.0854755	0.0262426	0.440734	Autosomal gene	chr2	Ion Ampliseq Human Gene Expression kit (Thermo Fisher Man0010742)
MZT2A	Monocytes	31.0656	DOWN	-0.149026	0.0177049	0.388438	Autosomal gene	chr2	Ion Ampliseq Human Gene Expression kit (Thermo Fisher Man0010742)
NDUFA10	Monocytes	790.802	UP	0.0968958	0.0254771	0.437722	Autosomal gene	chr2	Ion Ampliseq Human Gene Expression kit (Thermo Fisher Man0010742)
PCYOX1	Monocytes	132.301	DOWN	-0.0918874	0.0089975	0.297433	Autosomal gene	chr2	Ion Ampliseq Human Gene Expression kit (Thermo Fisher Man0010742)
PDCL3	Monocytes	67.7573	DOWN	-0.0944549	0.0270556	0.446358	Autosomal gene	chr2	Ion Ampliseq Human Gene Expression kit (Thermo Fisher Man0010742)
PDE6D	Monocytes	171.215	UP	0.0971083	0.027944	0.450361	Autosomal gene	chr2	Ion Ampliseq Human Gene Expression kit (Thermo Fisher Man0010742)
PLEK	Monocytes	2070.74	UP	0.0867316	0.0350116	0.469586	Autosomal gene	chr2	Ion Ampliseq Human Gene Expression kit (Thermo Fisher Man0010742)
PNPT1	Monocytes	288.758	UP	0.166234	0.00109467	0.1125	Autosomal gene	chr2	Ion Ampliseq Human Gene Expression kit (Thermo Fisher Man0010742)
PTMA	Monocytes	12902.8	DOWN	-0.0431592	0.0472188	0.514169	Autosomal gene	chr2	Ion Ampliseq Human Gene Expression kit (Thermo Fisher Man0010742)
R3HDM1	Monocytes	475.16	UP	0.0921265	0.00104731	0.110201	Autosomal gene	chr2	Ion Ampliseq Human Gene Expression kit (Thermo Fisher Man0010742)
RBM43	Monocytes	44.5066	UP	0.14483	0.00654472	0.265316	Autosomal gene	chr2	Ion Ampliseq Human Gene Expression kit (Thermo Fisher Man0010742)
REL	Monocytes	1756.1	UP	0.0746061	0.030094	0.456793	Autosomal gene	chr2	Ion Ampliseq Human Gene Expression kit (Thermo Fisher Man0010742)
RHOQ	Monocytes	906.537	DOWN	-0.0674197	0.0121933	0.330133	Autosomal gene	chr2	Ion Ampliseq Human Gene Expression kit (Thermo Fisher Man0010742)
RSAD2	Monocytes	278.551	UP	0.446441	0.00107758	0.111769	Autosomal gene	chr2	Ion Ampliseq Human Gene Expression kit (Thermo Fisher Man0010742)
RUFY4	Monocytes	69.306	UP	0.202925	0.00415931	0.215456	Autosomal gene	chr2	Ion Ampliseq Human Gene Expression kit (Thermo Fisher Man0010742)
SEMA4C	Monocytes	36.6257	DOWN	-0.187656	0.0109398	0.316661	Autosomal gene	chr2	Ion Ampliseq Human Gene Expression kit (Thermo Fisher Man0010742)
SERTAD2	Monocytes	301.562	DOWN	-0.108327	0.00639658	0.262471	Autosomal gene	chr2	Ion Ampliseq Human Gene Expression kit (Thermo Fisher Man0010742)
SGOL2	Monocytes	24.1306	UP	0.133518	0.0347644	0.469586	Autosomal gene	chr2	Ion Ampliseq Human Gene Expression kit (Thermo Fisher Man0010742)
SH3BP4	Monocytes	22.0376	DOWN	-0.213643	0.0140288	0.353944	Autosomal gene	chr2	Ion Ampliseq Human Gene Expression kit (Thermo Fisher Man0010742)
SMC6	Monocytes	134.344	UP	0.122641	0.0169297	0.383123	Autosomal gene	chr2	Ion Ampliseq Human Gene Expression kit (Thermo Fisher Man0010742)
SNED1	Monocytes	38.0952	DOWN	-0.18444	0.0113356	0.320752	Autosomal gene	chr2	Ion Ampliseq Human Gene Expression kit (Thermo Fisher Man0010742)
SNORA36C	Monocytes	27.4059	DOWN	-0.170934	0.0299006	0.455941	Autosomal gene	chr2	Ion Ampliseq Human Gene Expression kit (Thermo Fisher Man0010742)
SOS1	Monocytes	168.925	UP	0.090493	0.0334593	0.468716	Autosomal gene	chr2	Ion Ampliseq Human Gene Expression kit (Thermo Fisher Man0010742)
SP100	Monocytes	788.32	UP	0.10031	0.0304989	0.458111	Autosomal gene	chr2	Ion Ampliseq Human Gene Expression kit (Thermo Fisher Man0010742)
SP110	Monocytes	294.928	UP	0.0973381	0.0220692	0.419015	Autosomal gene	chr2	Ion Ampliseq Human Gene Expression kit (Thermo Fisher Man0010742)
SPTBN1	Monocytes	311.696	DOWN	-0.138478	0.039853	0.489723	Autosomal gene	chr2	Ion Ampliseq Human Gene Expression kit (Thermo Fisher Man0010742)
SSB	Monocytes	552.372	UP	0.128169	0.0340207	0.469335	Autosomal gene	chr2	Ion Ampliseq Human Gene Expression kit (Thermo Fisher Man0010742)
ST3GAL5	Monocytes	105.616	UP	0.153418	0.00661853	0.265979	Autosomal gene	chr2	Ion Ampliseq Human Gene Expression kit (Thermo Fisher Man0010742)
STARD7	Monocytes	856.529	DOWN	-0.0941372	0.0173239	0.385811	Autosomal gene	chr2	Ion Ampliseq Human Gene Expression kit (Thermo Fisher Man0010742)
STAT1	Monocytes	3363.94	UP	0.18066	0.0127467	0.335614	Autosomal gene	chr2	Ion Ampliseq Human Gene Expression kit (Thermo Fisher Man0010742)
SUMO1	Monocytes	158.33	DOWN	-0.167131	2.85478e-05	0.0145095	Autosomal gene	chr2	Ion Ampliseq Human Gene Expression kit (Thermo Fisher Man0010742)
TANK	Monocytes	445.601	UP	0.117367	0.00425612	0.217543	Autosomal gene	chr2	Ion Ampliseq Human Gene Expression kit (Thermo Fisher Man0010742)
TMEM150A	Monocytes	117.877	UP	0.100849	0.0445832	0.510419	Autosomal gene	chr2	Ion Ampliseq Human Gene Expression kit (Thermo Fisher Man0010742)
TNS1	Monocytes	119.521	UP	0.21423	0.00168885	0.141183	Autosomal gene	chr2	Ion Ampliseq Human Gene Expression kit (Thermo Fisher Man0010742)
TRAPPC12	Monocytes	830.451	UP	0.0389427	0.0466599	0.514169	Autosomal gene	chr2	Ion Ampliseq Human Gene Expression kit (Thermo Fisher Man0010742)
UBXN2A	Monocytes	105.95	UP	0.159248	1.20013e-05	0.00790816	Autosomal gene	chr2	Ion Ampliseq Human Gene Expression kit (Thermo Fisher Man0010742)
WBP1	Monocytes	670.696	UP	0.0676387	0.00958399	0.303463	Autosomal gene	chr2	Ion Ampliseq Human Gene Expression kit (Thermo Fisher Man0010742)
VRK2	Monocytes	648.875	UP	0.170651	0.00076822	0.0913094	Autosomal gene	chr2	Ion Ampliseq Human Gene Expression kit (Thermo Fisher Man0010742)
ZNF2	Monocytes	14.03	DOWN	-0.191445	0.0211653	0.4097	Autosomal gene	chr2	Ion Ampliseq Human Gene Expression kit (Thermo Fisher Man0010742)
ACSS1	Monocytes	306.278	DOWN	-0.116276	0.0167915	0.382124	Autosomal gene	chr20	Ion Ampliseq Human Gene Expression kit (Thermo Fisher Man0010742)
AHCY	Monocytes	331.546	DOWN	-0.125652	0.00656067	0.265316	Autosomal gene	chr20	Ion Ampliseq Human Gene Expression kit (Thermo Fisher Man0010742)
ATP5E	Monocytes	1723.37	DOWN	-0.070961	0.0417344	0.496171	Autosomal gene	chr20	Ion Ampliseq Human Gene Expression kit (Thermo Fisher Man0010742)
B4GALT5	Monocytes	412.238	DOWN	-0.119462	0.0171318	0.384309	Autosomal gene	chr20	Ion Ampliseq Human Gene Expression kit (Thermo Fisher Man0010742)
COL9A3	Monocytes	14.207	DOWN	-0.282995	0.0483963	0.517003	Autosomal gene	chr20	Ion Ampliseq Human Gene Expression kit (Thermo Fisher Man0010742)
CST7	Monocytes	17.8052	DOWN	-0.465092	0.00495068	0.238493	Autosomal gene	chr20	Ion Ampliseq Human Gene Expression kit (Thermo Fisher Man0010742)
DBNDD2	Monocytes	172.783	UP	0.195318	4.16231e-05	0.017269	Autosomal gene	chr20	Ion Ampliseq Human Gene Expression kit (Thermo Fisher Man0010742)
GTPBP5	Monocytes	74.6381	DOWN	-0.0915968	0.0319714	0.464882	Autosomal gene	chr20	Ion Ampliseq Human Gene Expression kit (Thermo Fisher Man0010742)
HELZ2	Monocytes	262.935	UP	0.186191	0.00707392	0.271918	Autosomal gene	chr20	Ion Ampliseq Human Gene Expression kit (Thermo Fisher Man0010742)
MAP1LC3A	Monocytes	17.8326	UP	0.278563	0.000174507	0.044428	Autosomal gene	chr20	Ion Ampliseq Human Gene Expression kit (Thermo Fisher Man0010742)
MTRNR2L3	Monocytes	28.9652	DOWN	-0.143158	0.0468752	0.514169	Autosomal gene	chr20	Ion Ampliseq Human Gene Expression kit (Thermo Fisher Man0010742)
NANP	Monocytes	106.714	DOWN	-0.115341	0.0100007	0.304423	Autosomal gene	chr20	Ion Ampliseq Human Gene Expression kit (Thermo Fisher Man0010742)
NDRG3	Monocytes	133.235	DOWN	-0.106454	0.00614712	0.255037	Autosomal gene	chr20	Ion Ampliseq Human Gene Expression kit (Thermo Fisher Man0010742)
PANK2	Monocytes	377.006	UP	0.0668639	0.0287709	0.453293	Autosomal gene	chr20	Ion Ampliseq Human Gene Expression kit (Thermo Fisher Man0010742)
PHF20	Monocytes	326.921	DOWN	-0.111759	0.0095467	0.303463	Autosomal gene	chr20	Ion Ampliseq Human Gene Expression kit (Thermo Fisher Man0010742)
PIGT	Monocytes	1003.24	UP	0.0911883	0.0192915	0.402209	Autosomal gene	chr20	Ion Ampliseq Human Gene Expression kit (Thermo Fisher Man0010742)
PLAGL2	Monocytes	388.828	DOWN	-0.0976427	0.0470844	0.514169	Autosomal gene	chr20	Ion Ampliseq Human Gene Expression kit (Thermo Fisher Man0010742)
PPDPF	Monocytes	1238.49	UP	0.134887	0.0128533	0.335614	Autosomal gene	chr20	Ion Ampliseq Human Gene Expression kit (Thermo Fisher Man0010742)
PPP4R1L	Monocytes	211.953	UP	0.10076	0.0400886	0.489723	Autosomal gene	chr20	Ion Ampliseq Human Gene Expression kit (Thermo Fisher Man0010742)
RAE1	Monocytes	158.749	DOWN	-0.137708	0.00178091	0.143524	Autosomal gene	chr20	Ion Ampliseq Human Gene Expression kit (Thermo Fisher Man0010742)
SIGLEC1	Monocytes	84.825	UP	0.476673	0.0126469	0.335614	Autosomal gene	chr20	Ion Ampliseq Human Gene Expression kit (Thermo Fisher Man0010742)
SIRPA	Monocytes	2493.82	DOWN	-0.0744397	0.0392489	0.488342	Autosomal gene	chr20	Ion Ampliseq Human Gene Expression kit (Thermo Fisher Man0010742)
SIRPB2	Monocytes	564.869	DOWN	-0.086675	0.0230799	0.429141	Autosomal gene	chr20	Ion Ampliseq Human Gene Expression kit (Thermo Fisher Man0010742)
SOGA1	Monocytes	121.244	DOWN	-0.15477	0.00712472	0.272297	Autosomal gene	chr20	Ion Ampliseq Human Gene Expression kit (Thermo Fisher Man0010742)
STMN3	Monocytes	8.35746	DOWN	-0.458594	0.00526307	0.241151	Autosomal gene	chr20	Ion Ampliseq Human Gene Expression kit (Thermo Fisher Man0010742)
STX16	Monocytes	1549.43	DOWN	-0.0582716	0.0402534	0.489723	Autosomal gene	chr20	Ion Ampliseq Human Gene Expression kit (Thermo Fisher Man0010742)
TGIF2	Monocytes	106.716	DOWN	-0.148913	0.000582147	0.0794288	Autosomal gene	chr20	Ion Ampliseq Human Gene Expression kit (Thermo Fisher Man0010742)
TMEM189	Monocytes	994.041	UP	0.1278	0.0293392	0.454409	Autosomal gene	chr20	Ion Ampliseq Human Gene Expression kit (Thermo Fisher Man0010742)
VPS16	Monocytes	599.465	UP	0.0744452	0.00953676	0.303463	Autosomal gene	chr20	Ion Ampliseq Human Gene Expression kit (Thermo Fisher Man0010742)
ZBP1	Monocytes	141.08	UP	0.181104	0.0155876	0.367604	Autosomal gene	chr20	Ion Ampliseq Human Gene Expression kit (Thermo Fisher Man0010742)
CCT8	Monocytes	1157.35	UP	0.0867594	0.0163528	0.376922	Autosomal gene	chr21	Ion Ampliseq Human Gene Expression kit (Thermo Fisher Man0010742)
ICOSLG	Monocytes	108.439	DOWN	-0.121903	0.0324333	0.464882	Autosomal gene	chr21	Ion Ampliseq Human Gene Expression kit (Thermo Fisher Man0010742)
MIS18A	Monocytes	73.5031	UP	0.0859765	0.0370667	0.477815	Autosomal gene	chr21	Ion Ampliseq Human Gene Expression kit (Thermo Fisher Man0010742)
MX1	Monocytes	1904.95	UP	0.300101	0.00750613	0.278653	Autosomal gene	chr21	Ion Ampliseq Human Gene Expression kit (Thermo Fisher Man0010742)
MX2	Monocytes	516.469	UP	0.204404	0.0244561	0.432718	Autosomal gene	chr21	Ion Ampliseq Human Gene Expression kit (Thermo Fisher Man0010742)
NDUFV3	Monocytes	573.369	DOWN	-0.0875248	0.0244629	0.432718	Autosomal gene	chr21	Ion Ampliseq Human Gene Expression kit (Thermo Fisher Man0010742)
RCAN1	Monocytes	164.59	DOWN	-0.103988	0.029426	0.454409	Autosomal gene	chr21	Ion Ampliseq Human Gene Expression kit (Thermo Fisher Man0010742)
SLC5A3	Monocytes	147.965	DOWN	-0.10763	0.0200394	0.402209	Autosomal gene	chr21	Ion Ampliseq Human Gene Expression kit (Thermo Fisher Man0010742)
ADORA2A	Monocytes	30.1621	DOWN	-0.190503	0.0301966	0.457068	Autosomal gene	chr22	Ion Ampliseq Human Gene Expression kit (Thermo Fisher Man0010742)
C22orf28	Monocytes	870.175	UP	0.118983	0.000190373	0.0449331	Autosomal gene	chr22	Ion Ampliseq Human Gene Expression kit (Thermo Fisher Man0010742)
C22orf46	Monocytes	24.3404	UP	0.203135	0.00253669	0.174331	Autosomal gene	chr22	Ion Ampliseq Human Gene Expression kit (Thermo Fisher Man0010742)
DGCR10	Monocytes	13.2659	UP	0.217075	0.0305898	0.458111	Autosomal gene	chr22	Ion Ampliseq Human Gene Expression kit (Thermo Fisher Man0010742)
EWSR1	Monocytes	4507.55	UP	0.0833786	0.0030799	0.191046	Autosomal gene	chr22	Ion Ampliseq Human Gene Expression kit (Thermo Fisher Man0010742)
GTPBP1	Monocytes	650.2	UP	0.0803834	0.033528	0.468716	Autosomal gene	chr22	Ion Ampliseq Human Gene Expression kit (Thermo Fisher Man0010742)
IL17RA	Monocytes	7429.01	UP	0.0797235	0.0429424	0.504765	Autosomal gene	chr22	Ion Ampliseq Human Gene Expression kit (Thermo Fisher Man0010742)
KLHL22	Monocytes	160.478	DOWN	-0.142976	0.00260585	0.175848	Autosomal gene	chr22	Ion Ampliseq Human Gene Expression kit (Thermo Fisher Man0010742)
LGALS2	Monocytes	501.783	UP	0.313393	0.0149188	0.360173	Autosomal gene	chr22	Ion Ampliseq Human Gene Expression kit (Thermo Fisher Man0010742)
MN1	Monocytes	6.76464	DOWN	-0.311358	0.0184818	0.396271	Autosomal gene	chr22	Ion Ampliseq Human Gene Expression kit (Thermo Fisher Man0010742)
MRPL40	Monocytes	181.624	UP	0.086404	0.0304319	0.458111	Autosomal gene	chr22	Ion Ampliseq Human Gene Expression kit (Thermo Fisher Man0010742)
NCAPH2	Monocytes	71.6884	DOWN	-0.117532	0.0157885	0.37156	Autosomal gene	chr22	Ion Ampliseq Human Gene Expression kit (Thermo Fisher Man0010742)
ODF3B	Monocytes	1195.07	UP	0.197607	0.000482107	0.073265	Autosomal gene	chr22	Ion Ampliseq Human Gene Expression kit (Thermo Fisher Man0010742)
PACSIN2	Monocytes	749.779	DOWN	-0.078627	0.0198608	0.402209	Autosomal gene	chr22	Ion Ampliseq Human Gene Expression kit (Thermo Fisher Man0010742)
PARVB	Monocytes	470.034	DOWN	-0.0783781	0.0115915	0.321508	Autosomal gene	chr22	Ion Ampliseq Human Gene Expression kit (Thermo Fisher Man0010742)
PITPNB	Monocytes	688.361	DOWN	-0.0641296	0.0177611	0.388594	Autosomal gene	chr22	Ion Ampliseq Human Gene Expression kit (Thermo Fisher Man0010742)
RANBP1	Monocytes	211.651	DOWN	-0.116744	0.00794109	0.284205	Autosomal gene	chr22	Ion Ampliseq Human Gene Expression kit (Thermo Fisher Man0010742)
RPS19BP1	Monocytes	321.506	DOWN	-0.0786042	0.0319364	0.464882	Autosomal gene	chr22	Ion Ampliseq Human Gene Expression kit (Thermo Fisher Man0010742)
SCO2	Monocytes	222.879	UP	0.277176	0.0111929	0.318742	Autosomal gene	chr22	Ion Ampliseq Human Gene Expression kit (Thermo Fisher Man0010742)
SMTN	Monocytes	42.1226	UP	0.162078	0.00285407	0.183743	Autosomal gene	chr22	Ion Ampliseq Human Gene Expression kit (Thermo Fisher Man0010742)
TOMM22	Monocytes	998.634	UP	0.0848294	0.0402391	0.489723	Autosomal gene	chr22	Ion Ampliseq Human Gene Expression kit (Thermo Fisher Man0010742)
TOP3B	Monocytes	15.9302	DOWN	-0.179312	0.0247645	0.434135	Autosomal gene	chr22	Ion Ampliseq Human Gene Expression kit (Thermo Fisher Man0010742)
TTLL12	Monocytes	402.303	DOWN	-0.0728973	0.0456355	0.514169	Autosomal gene	chr22	Ion Ampliseq Human Gene Expression kit (Thermo Fisher Man0010742)
TYMP	Monocytes	12606.4	UP	0.165858	0.00163427	0.139748	Autosomal gene	chr22	Ion Ampliseq Human Gene Expression kit (Thermo Fisher Man0010742)
USP18	Monocytes	72.4327	UP	0.536188	0.000644905	0.0820935	Autosomal gene	chr22	Ion Ampliseq Human Gene Expression kit (Thermo Fisher Man0010742)
ABHD10	Monocytes	126.618	DOWN	-0.0624853	0.0442513	0.509982	Autosomal gene	chr3	Ion Ampliseq Human Gene Expression kit (Thermo Fisher Man0010742)
ABHD5	Monocytes	652.034	UP	0.0725333	0.0452302	0.514169	Autosomal gene	chr3	Ion Ampliseq Human Gene Expression kit (Thermo Fisher Man0010742)
ACPL2	Monocytes	183.791	DOWN	-0.113123	0.0223697	0.421861	Autosomal gene	chr3	Ion Ampliseq Human Gene Expression kit (Thermo Fisher Man0010742)
ACTL6A	Monocytes	112.822	DOWN	-0.0902132	0.0439479	0.509105	Autosomal gene	chr3	Ion Ampliseq Human Gene Expression kit (Thermo Fisher Man0010742)
ANAPC13	Monocytes	630.703	DOWN	-0.074059	0.041674	0.496103	Autosomal gene	chr3	Ion Ampliseq Human Gene Expression kit (Thermo Fisher Man0010742)
ATG7	Monocytes	519.342	UP	0.056752	0.0412868	0.495576	Autosomal gene	chr3	Ion Ampliseq Human Gene Expression kit (Thermo Fisher Man0010742)
B3GNT5	Monocytes	21.3911	DOWN	-0.327619	0.000382701	0.0649548	Autosomal gene	chr3	Ion Ampliseq Human Gene Expression kit (Thermo Fisher Man0010742)
BHLHE40	Monocytes	471.073	DOWN	-0.116484	0.0383133	0.480074	Autosomal gene	chr3	Ion Ampliseq Human Gene Expression kit (Thermo Fisher Man0010742)
C3orf37	Monocytes	95.5958	DOWN	-0.105095	0.00347429	0.201653	Autosomal gene	chr3	Ion Ampliseq Human Gene Expression kit (Thermo Fisher Man0010742)
CD47	Monocytes	795.063	DOWN	-0.0953174	0.0336712	0.468716	Autosomal gene	chr3	Ion Ampliseq Human Gene Expression kit (Thermo Fisher Man0010742)
CDCP1	Monocytes	13.5559	DOWN	-0.4559	0.00119997	0.116887	Autosomal gene	chr3	Ion Ampliseq Human Gene Expression kit (Thermo Fisher Man0010742)
CHMP2B	Monocytes	566.029	UP	0.0986963	0.00496062	0.238493	Autosomal gene	chr3	Ion Ampliseq Human Gene Expression kit (Thermo Fisher Man0010742)
COLQ	Monocytes	16.8419	DOWN	-0.321659	0.00130713	0.125149	Autosomal gene	chr3	Ion Ampliseq Human Gene Expression kit (Thermo Fisher Man0010742)
CRELD1	Monocytes	101.178	UP	0.087636	0.0437898	0.508852	Autosomal gene	chr3	Ion Ampliseq Human Gene Expression kit (Thermo Fisher Man0010742)
CRTAP	Monocytes	1997.89	DOWN	-0.0790019	0.0233009	0.429141	Autosomal gene	chr3	Ion Ampliseq Human Gene Expression kit (Thermo Fisher Man0010742)
CSTA	Monocytes	534.871	DOWN	-0.0971778	0.030509	0.458111	Autosomal gene	chr3	Ion Ampliseq Human Gene Expression kit (Thermo Fisher Man0010742)
DCP1A	Monocytes	584.931	UP	0.0794989	0.0178075	0.388849	Autosomal gene	chr3	Ion Ampliseq Human Gene Expression kit (Thermo Fisher Man0010742)
DTX3L	Monocytes	913.507	UP	0.102997	0.0490161	0.519359	Autosomal gene	chr3	Ion Ampliseq Human Gene Expression kit (Thermo Fisher Man0010742)
EIF4E3	Monocytes	902.69	DOWN	-0.119104	0.0205362	0.405726	Autosomal gene	chr3	Ion Ampliseq Human Gene Expression kit (Thermo Fisher Man0010742)
EPHB3	Monocytes	24.2477	DOWN	-0.324044	0.000802294	0.0936177	Autosomal gene	chr3	Ion Ampliseq Human Gene Expression kit (Thermo Fisher Man0010742)
EPM2AIP1	Monocytes	102.938	DOWN	-0.158481	0.007427	0.278252	Autosomal gene	chr3	Ion Ampliseq Human Gene Expression kit (Thermo Fisher Man0010742)
ETV5	Monocytes	9.8931	UP	0.252152	0.0037997	0.207631	Autosomal gene	chr3	Ion Ampliseq Human Gene Expression kit (Thermo Fisher Man0010742)
FAM208A	Monocytes	923.349	UP	0.0752239	0.00984793	0.304154	Autosomal gene	chr3	Ion Ampliseq Human Gene Expression kit (Thermo Fisher Man0010742)
FBXO45	Monocytes	45.3026	DOWN	-0.115867	0.04847	0.517003	Autosomal gene	chr3	Ion Ampliseq Human Gene Expression kit (Thermo Fisher Man0010742)
FHIT	Monocytes	45.7229	UP	0.129754	0.0221485	0.4191	Autosomal gene	chr3	Ion Ampliseq Human Gene Expression kit (Thermo Fisher Man0010742)
FLNB	Monocytes	97.5066	DOWN	-0.250921	0.00020939	0.0469117	Autosomal gene	chr3	Ion Ampliseq Human Gene Expression kit (Thermo Fisher Man0010742)
FYCO1	Monocytes	438.527	UP	0.0792012	0.0300418	0.45662	Autosomal gene	chr3	Ion Ampliseq Human Gene Expression kit (Thermo Fisher Man0010742)
GLB1	Monocytes	1070.81	DOWN	-0.0604535	0.0307247	0.45816	Autosomal gene	chr3	Ion Ampliseq Human Gene Expression kit (Thermo Fisher Man0010742)
GPR27	Monocytes	168.71	DOWN	-0.16362	0.0302101	0.457068	Autosomal gene	chr3	Ion Ampliseq Human Gene Expression kit (Thermo Fisher Man0010742)
HESX1	Monocytes	14.778	UP	0.480399	3.17045e-06	0.00236769	Autosomal gene	chr3	Ion Ampliseq Human Gene Expression kit (Thermo Fisher Man0010742)
HLTF	Monocytes	38.4415	UP	0.109614	0.0408145	0.492147	Autosomal gene	chr3	Ion Ampliseq Human Gene Expression kit (Thermo Fisher Man0010742)
HSPBAP1	Monocytes	679.079	UP	0.0583001	0.0353134	0.469586	Autosomal gene	chr3	Ion Ampliseq Human Gene Expression kit (Thermo Fisher Man0010742)
ISY1	Monocytes	464.881	DOWN	-0.0971144	0.00222367	0.166136	Autosomal gene	chr3	Ion Ampliseq Human Gene Expression kit (Thermo Fisher Man0010742)
KAT2B	Monocytes	427.157	UP	0.074524	0.0466669	0.514169	Autosomal gene	chr3	Ion Ampliseq Human Gene Expression kit (Thermo Fisher Man0010742)
KIAA0226	Monocytes	1134.54	UP	0.118131	0.00104044	0.110201	Autosomal gene	chr3	Ion Ampliseq Human Gene Expression kit (Thermo Fisher Man0010742)
KLHL6	Monocytes	234.219	DOWN	-0.134986	0.000494638	0.073265	Autosomal gene	chr3	Ion Ampliseq Human Gene Expression kit (Thermo Fisher Man0010742)
LOC285359	Monocytes	77.7621	DOWN	-0.0910612	0.0371988	0.478093	Autosomal gene	chr3	Ion Ampliseq Human Gene Expression kit (Thermo Fisher Man0010742)
LOC646903	Monocytes	41.5055	UP	0.20068	0.00411214	0.214252	Autosomal gene	chr3	Ion Ampliseq Human Gene Expression kit (Thermo Fisher Man0010742)
LRRFIP2	Monocytes	1128.75	UP	0.0913431	0.0115719	0.321508	Autosomal gene	chr3	Ion Ampliseq Human Gene Expression kit (Thermo Fisher Man0010742)
LXN	Monocytes	20.9012	DOWN	-0.155931	0.0280191	0.450361	Autosomal gene	chr3	Ion Ampliseq Human Gene Expression kit (Thermo Fisher Man0010742)
MAGEF1	Monocytes	37.2359	DOWN	-0.408116	6.75978e-08	6.31025e-05	Autosomal gene	chr3	Ion Ampliseq Human Gene Expression kit (Thermo Fisher Man0010742)
NPHP3	Monocytes	98.3553	DOWN	-0.154183	0.00104714	0.110201	Autosomal gene	chr3	Ion Ampliseq Human Gene Expression kit (Thermo Fisher Man0010742)
NSUN3	Monocytes	307.741	UP	0.0849626	0.0258463	0.43924	Autosomal gene	chr3	Ion Ampliseq Human Gene Expression kit (Thermo Fisher Man0010742)
P4HTM	Monocytes	115.25	UP	0.113909	0.00212816	0.162175	Autosomal gene	chr3	Ion Ampliseq Human Gene Expression kit (Thermo Fisher Man0010742)
PAK2	Monocytes	2464.39	UP	0.0580504	0.0349369	0.469586	Autosomal gene	chr3	Ion Ampliseq Human Gene Expression kit (Thermo Fisher Man0010742)
PARP14	Monocytes	1725.78	UP	0.184072	0.0020208	0.156117	Autosomal gene	chr3	Ion Ampliseq Human Gene Expression kit (Thermo Fisher Man0010742)
PARP9	Monocytes	559.99	UP	0.21597	0.00241128	0.170956	Autosomal gene	chr3	Ion Ampliseq Human Gene Expression kit (Thermo Fisher Man0010742)
PLCD1	Monocytes	83.4554	UP	0.0938133	0.024603	0.432718	Autosomal gene	chr3	Ion Ampliseq Human Gene Expression kit (Thermo Fisher Man0010742)
PLXND1	Monocytes	624.838	DOWN	-0.0936663	0.0246065	0.432718	Autosomal gene	chr3	Ion Ampliseq Human Gene Expression kit (Thermo Fisher Man0010742)
RFT1	Monocytes	464.431	UP	0.0584413	0.0375325	0.478344	Autosomal gene	chr3	Ion Ampliseq Human Gene Expression kit (Thermo Fisher Man0010742)
RPL35A	Monocytes	89.4141	DOWN	-0.288681	0.000589017	0.0794288	Autosomal gene	chr3	Ion Ampliseq Human Gene Expression kit (Thermo Fisher Man0010742)
RTP4	Monocytes	365.892	UP	0.133334	0.0184617	0.396271	Autosomal gene	chr3	Ion Ampliseq Human Gene Expression kit (Thermo Fisher Man0010742)
SENP2	Monocytes	217.762	DOWN	-0.0932725	0.0124208	0.332865	Autosomal gene	chr3	Ion Ampliseq Human Gene Expression kit (Thermo Fisher Man0010742)
SFMBT1	Monocytes	23.9673	UP	0.151485	0.0344208	0.469586	Autosomal gene	chr3	Ion Ampliseq Human Gene Expression kit (Thermo Fisher Man0010742)
STT3B	Monocytes	1290.38	DOWN	-0.0495103	0.0283747	0.452406	Autosomal gene	chr3	Ion Ampliseq Human Gene Expression kit (Thermo Fisher Man0010742)
SUMF1	Monocytes	551.294	DOWN	-0.132632	0.000938215	0.103038	Autosomal gene	chr3	Ion Ampliseq Human Gene Expression kit (Thermo Fisher Man0010742)
TAMM41	Monocytes	178.535	UP	0.0939075	0.0275262	0.449806	Autosomal gene	chr3	Ion Ampliseq Human Gene Expression kit (Thermo Fisher Man0010742)
TREX1	Monocytes	191.795	UP	0.102202	0.0375963	0.478344	Autosomal gene	chr3	Ion Ampliseq Human Gene Expression kit (Thermo Fisher Man0010742)
TTC21A	Monocytes	36.7845	UP	0.13011	0.0370618	0.477815	Autosomal gene	chr3	Ion Ampliseq Human Gene Expression kit (Thermo Fisher Man0010742)
TXNRD3	Monocytes	12.8334	DOWN	-0.18461	0.0492838	0.520337	Autosomal gene	chr3	Ion Ampliseq Human Gene Expression kit (Thermo Fisher Man0010742)
UBE2E1	Monocytes	1153.34	DOWN	-0.0596045	0.0317727	0.464882	Autosomal gene	chr3	Ion Ampliseq Human Gene Expression kit (Thermo Fisher Man0010742)
UQCRC1	Monocytes	320.648	DOWN	-0.0977254	0.0220515	0.419015	Autosomal gene	chr3	Ion Ampliseq Human Gene Expression kit (Thermo Fisher Man0010742)
VILL	Monocytes	85.1592	UP	0.0996303	0.0265832	0.442127	Autosomal gene	chr3	Ion Ampliseq Human Gene Expression kit (Thermo Fisher Man0010742)
XXYLT1	Monocytes	31.4145	DOWN	-0.156124	0.0237664	0.430668	Autosomal gene	chr3	Ion Ampliseq Human Gene Expression kit (Thermo Fisher Man0010742)
ZBTB11	Monocytes	529.359	UP	0.0557831	0.0379759	0.47879	Autosomal gene	chr3	Ion Ampliseq Human Gene Expression kit (Thermo Fisher Man0010742)
ZNF148	Monocytes	170.642	UP	0.0873128	0.0243663	0.432569	Autosomal gene	chr3	Ion Ampliseq Human Gene Expression kit (Thermo Fisher Man0010742)
ZNF167	Monocytes	6.12541	DOWN	-0.330322	0.00831296	0.290668	Autosomal gene	chr3	Ion Ampliseq Human Gene Expression kit (Thermo Fisher Man0010742)
ZNF197	Monocytes	87.8484	DOWN	-0.12454	0.010208	0.30498	Autosomal gene	chr3	Ion Ampliseq Human Gene Expression kit (Thermo Fisher Man0010742)
ZNF639	Monocytes	190.632	DOWN	-0.0958985	0.0151411	0.363192	Autosomal gene	chr3	Ion Ampliseq Human Gene Expression kit (Thermo Fisher Man0010742)
ALPK1	Monocytes	404.169	UP	0.0906326	0.0198594	0.402209	Autosomal gene	chr4	Ion Ampliseq Human Gene Expression kit (Thermo Fisher Man0010742)
ATP8A1	Monocytes	178.684	DOWN	-0.0988556	0.0145467	0.357673	Autosomal gene	chr4	Ion Ampliseq Human Gene Expression kit (Thermo Fisher Man0010742)
C4orf27	Monocytes	119.443	UP	0.0883699	0.0275578	0.449806	Autosomal gene	chr4	Ion Ampliseq Human Gene Expression kit (Thermo Fisher Man0010742)
C4orf46	Monocytes	62.5288	DOWN	-0.101485	0.0485924	0.517426	Autosomal gene	chr4	Ion Ampliseq Human Gene Expression kit (Thermo Fisher Man0010742)
C4orf52	Monocytes	229.014	UP	0.0812963	0.0281023	0.450361	Autosomal gene	chr4	Ion Ampliseq Human Gene Expression kit (Thermo Fisher Man0010742)
CCNG2	Monocytes	366.29	DOWN	-0.0843112	0.0137824	0.349301	Autosomal gene	chr4	Ion Ampliseq Human Gene Expression kit (Thermo Fisher Man0010742)
COQ2	Monocytes	604.463	UP	0.0978322	0.00922053	0.298521	Autosomal gene	chr4	Ion Ampliseq Human Gene Expression kit (Thermo Fisher Man0010742)
CXCL10	Monocytes	167.832	UP	0.332964	0.00785539	0.284205	Autosomal gene	chr4	Ion Ampliseq Human Gene Expression kit (Thermo Fisher Man0010742)
CYTL1	Monocytes	6.28668	DOWN	-0.365624	0.0259487	0.43924	Autosomal gene	chr4	Ion Ampliseq Human Gene Expression kit (Thermo Fisher Man0010742)
DDX60	Monocytes	326.653	UP	0.186495	0.0122304	0.330133	Autosomal gene	chr4	Ion Ampliseq Human Gene Expression kit (Thermo Fisher Man0010742)
DDX60L	Monocytes	1495.24	UP	0.141482	0.0143601	0.356286	Autosomal gene	chr4	Ion Ampliseq Human Gene Expression kit (Thermo Fisher Man0010742)
FAM175A	Monocytes	132.307	UP	0.155365	0.0125958	0.335614	Autosomal gene	chr4	Ion Ampliseq Human Gene Expression kit (Thermo Fisher Man0010742)
FIP1L1	Monocytes	490.077	UP	0.0659569	0.0345361	0.469586	Autosomal gene	chr4	Ion Ampliseq Human Gene Expression kit (Thermo Fisher Man0010742)
GRSF1	Monocytes	128.088	DOWN	-0.0996223	0.00850084	0.294819	Autosomal gene	chr4	Ion Ampliseq Human Gene Expression kit (Thermo Fisher Man0010742)
HERC5	Monocytes	307.078	UP	0.335486	0.00119797	0.116887	Autosomal gene	chr4	Ion Ampliseq Human Gene Expression kit (Thermo Fisher Man0010742)
HERC6	Monocytes	107.769	UP	0.258165	4.75566e-05	0.019026	Autosomal gene	chr4	Ion Ampliseq Human Gene Expression kit (Thermo Fisher Man0010742)
HMGB2	Monocytes	4449.57	UP	0.0968645	0.0204462	0.40466	Autosomal gene	chr4	Ion Ampliseq Human Gene Expression kit (Thermo Fisher Man0010742)
IL15	Monocytes	133.208	UP	0.179903	0.000711728	0.087107	Autosomal gene	chr4	Ion Ampliseq Human Gene Expression kit (Thermo Fisher Man0010742)
IRF2	Monocytes	2013.4	UP	0.100567	0.00880033	0.297433	Autosomal gene	chr4	Ion Ampliseq Human Gene Expression kit (Thermo Fisher Man0010742)
KIAA0922	Monocytes	1919.63	UP	0.0731184	0.0324253	0.464882	Autosomal gene	chr4	Ion Ampliseq Human Gene Expression kit (Thermo Fisher Man0010742)
KIAA1430	Monocytes	122.057	DOWN	-0.0839353	0.0298806	0.455941	Autosomal gene	chr4	Ion Ampliseq Human Gene Expression kit (Thermo Fisher Man0010742)
LAP3	Monocytes	2167.3	UP	0.194845	0.00714652	0.272297	Autosomal gene	chr4	Ion Ampliseq Human Gene Expression kit (Thermo Fisher Man0010742)
LETM1	Monocytes	219.637	DOWN	-0.102355	0.00612976	0.255037	Autosomal gene	chr4	Ion Ampliseq Human Gene Expression kit (Thermo Fisher Man0010742)
LRPAP1	Monocytes	861.397	DOWN	-0.0813633	0.0135088	0.343809	Autosomal gene	chr4	Ion Ampliseq Human Gene Expression kit (Thermo Fisher Man0010742)
MAB21L2	Monocytes	19.656	UP	0.144951	0.0470197	0.514169	Autosomal gene	chr4	Ion Ampliseq Human Gene Expression kit (Thermo Fisher Man0010742)
MMAA	Monocytes	96.71	UP	0.0665144	0.0455016	0.514169	Autosomal gene	chr4	Ion Ampliseq Human Gene Expression kit (Thermo Fisher Man0010742)
PI4K2B	Monocytes	74.6805	UP	0.164922	0.0478158	0.514873	Autosomal gene	chr4	Ion Ampliseq Human Gene Expression kit (Thermo Fisher Man0010742)
PIGG	Monocytes	266.642	UP	0.0971214	0.0308866	0.459485	Autosomal gene	chr4	Ion Ampliseq Human Gene Expression kit (Thermo Fisher Man0010742)
PPM1K	Monocytes	133.698	UP	0.180833	8.58899e-05	0.0274897	Autosomal gene	chr4	Ion Ampliseq Human Gene Expression kit (Thermo Fisher Man0010742)
PRMT10	Monocytes	56.1991	UP	0.0941532	0.039461	0.488785	Autosomal gene	chr4	Ion Ampliseq Human Gene Expression kit (Thermo Fisher Man0010742)
RBM47	Monocytes	1705.79	UP	0.0657264	0.0325587	0.464882	Autosomal gene	chr4	Ion Ampliseq Human Gene Expression kit (Thermo Fisher Man0010742)
RELL1	Monocytes	90.5961	UP	0.112928	0.0266413	0.442127	Autosomal gene	chr4	Ion Ampliseq Human Gene Expression kit (Thermo Fisher Man0010742)
RFC1	Monocytes	358.015	UP	0.0610584	0.0416714	0.496103	Autosomal gene	chr4	Ion Ampliseq Human Gene Expression kit (Thermo Fisher Man0010742)
SAP30	Monocytes	438.359	DOWN	-0.0750025	0.0488484	0.518439	Autosomal gene	chr4	Ion Ampliseq Human Gene Expression kit (Thermo Fisher Man0010742)
SEL1L3	Monocytes	31.4829	DOWN	-0.23445	0.0324571	0.464882	Autosomal gene	chr4	Ion Ampliseq Human Gene Expression kit (Thermo Fisher Man0010742)
SLC30A9	Monocytes	409.461	UP	0.0823092	0.00369835	0.205094	Autosomal gene	chr4	Ion Ampliseq Human Gene Expression kit (Thermo Fisher Man0010742)
SRD5A3	Monocytes	138.815	UP	0.109507	0.0453066	0.514169	Autosomal gene	chr4	Ion Ampliseq Human Gene Expression kit (Thermo Fisher Man0010742)
STK32B	Monocytes	27.5406	DOWN	-0.194024	0.011189	0.318742	Autosomal gene	chr4	Ion Ampliseq Human Gene Expression kit (Thermo Fisher Man0010742)
SULT1B1	Monocytes	275.344	DOWN	-0.112472	0.0456646	0.514169	Autosomal gene	chr4	Ion Ampliseq Human Gene Expression kit (Thermo Fisher Man0010742)
THAP9-AS1	Monocytes	987.401	UP	0.0768835	0.0260893	0.439477	Autosomal gene	chr4	Ion Ampliseq Human Gene Expression kit (Thermo Fisher Man0010742)
TNIP2	Monocytes	174.047	DOWN	-0.0942413	0.0168173	0.382124	Autosomal gene	chr4	Ion Ampliseq Human Gene Expression kit (Thermo Fisher Man0010742)
TRIM61	Monocytes	12.5126	UP	0.282514	0.0119981	0.327371	Autosomal gene	chr4	Ion Ampliseq Human Gene Expression kit (Thermo Fisher Man0010742)
UVSSA	Monocytes	347.881	DOWN	-0.114386	0.00862149	0.297163	Autosomal gene	chr4	Ion Ampliseq Human Gene Expression kit (Thermo Fisher Man0010742)
WHSC2	Monocytes	244.107	DOWN	-0.107994	6.00176e-05	0.0224106	Autosomal gene	chr4	Ion Ampliseq Human Gene Expression kit (Thermo Fisher Man0010742)
WWC2	Monocytes	103.472	DOWN	-0.116323	0.0365103	0.477638	Autosomal gene	chr4	Ion Ampliseq Human Gene Expression kit (Thermo Fisher Man0010742)
ADAMTS6	Monocytes	12.1913	UP	0.205623	0.0217177	0.415867	Autosomal gene	chr5	Ion Ampliseq Human Gene Expression kit (Thermo Fisher Man0010742)
AMACR	Monocytes	78.3446	UP	0.111472	0.0253609	0.43704	Autosomal gene	chr5	Ion Ampliseq Human Gene Expression kit (Thermo Fisher Man0010742)
ANKH	Monocytes	32.2149	DOWN	-0.196695	0.0133126	0.342347	Autosomal gene	chr5	Ion Ampliseq Human Gene Expression kit (Thermo Fisher Man0010742)
ATP6AP1L	Monocytes	7.66172	DOWN	-0.393056	0.0110622	0.317741	Autosomal gene	chr5	Ion Ampliseq Human Gene Expression kit (Thermo Fisher Man0010742)
C5orf51	Monocytes	234.515	UP	0.104071	0.00867376	0.297433	Autosomal gene	chr5	Ion Ampliseq Human Gene Expression kit (Thermo Fisher Man0010742)
CCDC125	Monocytes	349.261	UP	0.112612	0.041656	0.496103	Autosomal gene	chr5	Ion Ampliseq Human Gene Expression kit (Thermo Fisher Man0010742)
CCDC127	Monocytes	88.9682	DOWN	-0.131077	0.00124335	0.120069	Autosomal gene	chr5	Ion Ampliseq Human Gene Expression kit (Thermo Fisher Man0010742)
CHD1	Monocytes	1055.44	DOWN	-0.071549	0.0495676	0.52284	Autosomal gene	chr5	Ion Ampliseq Human Gene Expression kit (Thermo Fisher Man0010742)
CLINT1	Monocytes	1112.79	DOWN	-0.0743632	0.0185246	0.396271	Autosomal gene	chr5	Ion Ampliseq Human Gene Expression kit (Thermo Fisher Man0010742)
CLPTM1L	Monocytes	405.139	DOWN	-0.103554	0.000250072	0.0500234	Autosomal gene	chr5	Ion Ampliseq Human Gene Expression kit (Thermo Fisher Man0010742)
CRHBP	Monocytes	24.8637	DOWN	-0.193755	0.0154603	0.367541	Autosomal gene	chr5	Ion Ampliseq Human Gene Expression kit (Thermo Fisher Man0010742)
CXXC5	Monocytes	124.105	DOWN	-0.120899	0.0379827	0.47879	Autosomal gene	chr5	Ion Ampliseq Human Gene Expression kit (Thermo Fisher Man0010742)
DCP2	Monocytes	1071.7	UP	0.0771747	0.00987128	0.304154	Autosomal gene	chr5	Ion Ampliseq Human Gene Expression kit (Thermo Fisher Man0010742)
ENC1	Monocytes	434.369	DOWN	-0.115484	0.0192507	0.402209	Autosomal gene	chr5	Ion Ampliseq Human Gene Expression kit (Thermo Fisher Man0010742)
ERAP1	Monocytes	938.298	UP	0.0726601	0.0469848	0.514169	Autosomal gene	chr5	Ion Ampliseq Human Gene Expression kit (Thermo Fisher Man0010742)
FAM105A	Monocytes	1085.28	DOWN	-0.0817339	0.00591962	0.25144	Autosomal gene	chr5	Ion Ampliseq Human Gene Expression kit (Thermo Fisher Man0010742)
FAM173B	Monocytes	151.338	DOWN	-0.105089	0.0477028	0.514309	Autosomal gene	chr5	Ion Ampliseq Human Gene Expression kit (Thermo Fisher Man0010742)
FCHO2	Monocytes	252.075	DOWN	-0.108422	0.0256392	0.43849	Autosomal gene	chr5	Ion Ampliseq Human Gene Expression kit (Thermo Fisher Man0010742)
FEM1C	Monocytes	262.79	UP	0.0878849	0.0304135	0.458111	Autosomal gene	chr5	Ion Ampliseq Human Gene Expression kit (Thermo Fisher Man0010742)
GFM2	Monocytes	83.2322	DOWN	-0.121906	0.00545732	0.244182	Autosomal gene	chr5	Ion Ampliseq Human Gene Expression kit (Thermo Fisher Man0010742)
GPX3	Monocytes	27.58	DOWN	-0.293794	0.00287176	0.183826	Autosomal gene	chr5	Ion Ampliseq Human Gene Expression kit (Thermo Fisher Man0010742)
GUSBP3	Monocytes	279.259	UP	0.105887	0.0352228	0.469586	Autosomal gene	chr5	Ion Ampliseq Human Gene Expression kit (Thermo Fisher Man0010742)
IL7R	Monocytes	26.5775	DOWN	-0.418564	0.00989288	0.304154	Autosomal gene	chr5	Ion Ampliseq Human Gene Expression kit (Thermo Fisher Man0010742)
ISOC1	Monocytes	105.073	DOWN	-0.114012	0.0196971	0.402209	Autosomal gene	chr5	Ion Ampliseq Human Gene Expression kit (Thermo Fisher Man0010742)
LARS	Monocytes	220.066	DOWN	-0.0874761	0.00884305	0.297433	Autosomal gene	chr5	Ion Ampliseq Human Gene Expression kit (Thermo Fisher Man0010742)
MYO10	Monocytes	48.9165	UP	0.167374	0.0468757	0.514169	Autosomal gene	chr5	Ion Ampliseq Human Gene Expression kit (Thermo Fisher Man0010742)
NSUN2	Monocytes	788.122	DOWN	-0.0744329	0.00753148	0.278653	Autosomal gene	chr5	Ion Ampliseq Human Gene Expression kit (Thermo Fisher Man0010742)
NUDCD2	Monocytes	184.642	UP	0.0649504	0.0288722	0.454153	Autosomal gene	chr5	Ion Ampliseq Human Gene Expression kit (Thermo Fisher Man0010742)
PDGFRB	Monocytes	8.68264	DOWN	-0.271756	0.0367037	0.477638	Autosomal gene	chr5	Ion Ampliseq Human Gene Expression kit (Thermo Fisher Man0010742)
PRLR	Monocytes	27.04	UP	0.215443	0.000470742	0.073265	Autosomal gene	chr5	Ion Ampliseq Human Gene Expression kit (Thermo Fisher Man0010742)
RNF14	Monocytes	275.406	DOWN	-0.091222	0.0367931	0.477638	Autosomal gene	chr5	Ion Ampliseq Human Gene Expression kit (Thermo Fisher Man0010742)
RPL37	Monocytes	136.592	UP	0.148534	0.000817078	0.0943599	Autosomal gene	chr5	Ion Ampliseq Human Gene Expression kit (Thermo Fisher Man0010742)
S100Z	Monocytes	771.403	DOWN	-0.132906	0.000891653	0.100892	Autosomal gene	chr5	Ion Ampliseq Human Gene Expression kit (Thermo Fisher Man0010742)
SEPT8	Monocytes	69.6125	UP	0.146363	0.0123345	0.332141	Autosomal gene	chr5	Ion Ampliseq Human Gene Expression kit (Thermo Fisher Man0010742)
SFXN1	Monocytes	107.19	DOWN	-0.12561	0.00699994	0.271918	Autosomal gene	chr5	Ion Ampliseq Human Gene Expression kit (Thermo Fisher Man0010742)
SKIV2L2	Monocytes	504.718	UP	0.0544639	0.0198305	0.402209	Autosomal gene	chr5	Ion Ampliseq Human Gene Expression kit (Thermo Fisher Man0010742)
SLC26A2	Monocytes	67.7081	DOWN	-0.143885	0.00236027	0.168406	Autosomal gene	chr5	Ion Ampliseq Human Gene Expression kit (Thermo Fisher Man0010742)
SLU7	Monocytes	912.816	UP	0.0724237	0.0236368	0.429141	Autosomal gene	chr5	Ion Ampliseq Human Gene Expression kit (Thermo Fisher Man0010742)
SMIM3	Monocytes	172.517	DOWN	-0.10967	0.0340996	0.469441	Autosomal gene	chr5	Ion Ampliseq Human Gene Expression kit (Thermo Fisher Man0010742)
SNORA74B	Monocytes	299.546	UP	0.0847026	0.0285226	0.452406	Autosomal gene	chr5	Ion Ampliseq Human Gene Expression kit (Thermo Fisher Man0010742)
SPARC	Monocytes	88.3579	DOWN	-0.372131	4.24e-09	4.74965e-06	Autosomal gene	chr5	Ion Ampliseq Human Gene Expression kit (Thermo Fisher Man0010742)
STK10	Monocytes	1481.68	DOWN	-0.0798043	0.0491705	0.519814	Autosomal gene	chr5	Ion Ampliseq Human Gene Expression kit (Thermo Fisher Man0010742)
ASF1A	Monocytes	220.797	UP	0.0947109	0.0227078	0.424662	Autosomal gene	chr6	Ion Ampliseq Human Gene Expression kit (Thermo Fisher Man0010742)
ATAT1	Monocytes	54.2294	DOWN	-0.11427	0.02016	0.403273	Autosomal gene	chr6	Ion Ampliseq Human Gene Expression kit (Thermo Fisher Man0010742)
C2	Monocytes	196.597	UP	0.327039	0.00339971	0.19939	Autosomal gene	chr6	Ion Ampliseq Human Gene Expression kit (Thermo Fisher Man0010742)
C6orf1	Monocytes	576.904	UP	0.128421	0.0306604	0.45816	Autosomal gene	chr6	Ion Ampliseq Human Gene Expression kit (Thermo Fisher Man0010742)
C6orf108	Monocytes	104.207	UP	0.207345	0.0266299	0.442127	Autosomal gene	chr6	Ion Ampliseq Human Gene Expression kit (Thermo Fisher Man0010742)
C6orf170	Monocytes	38.4058	UP	0.125039	0.0290638	0.454409	Autosomal gene	chr6	Ion Ampliseq Human Gene Expression kit (Thermo Fisher Man0010742)
CAHM	Monocytes	195.041	UP	0.132697	0.0295313	0.454409	Autosomal gene	chr6	Ion Ampliseq Human Gene Expression kit (Thermo Fisher Man0010742)
CD109	Monocytes	8.3711	DOWN	-0.393438	0.000715394	0.087107	Autosomal gene	chr6	Ion Ampliseq Human Gene Expression kit (Thermo Fisher Man0010742)
CD2AP	Monocytes	267.009	UP	0.0930992	0.0424579	0.500646	Autosomal gene	chr6	Ion Ampliseq Human Gene Expression kit (Thermo Fisher Man0010742)
CFB	Monocytes	7.08371	UP	0.325489	0.0225778	0.423397	Autosomal gene	chr6	Ion Ampliseq Human Gene Expression kit (Thermo Fisher Man0010742)
DDO	Monocytes	18.7049	UP	0.228867	0.0323078	0.464882	Autosomal gene	chr6	Ion Ampliseq Human Gene Expression kit (Thermo Fisher Man0010742)
FANCE	Monocytes	50.4752	DOWN	-0.131318	0.0359225	0.472739	Autosomal gene	chr6	Ion Ampliseq Human Gene Expression kit (Thermo Fisher Man0010742)
FLOT1	Monocytes	992.786	DOWN	-0.0774022	0.03901	0.486767	Autosomal gene	chr6	Ion Ampliseq Human Gene Expression kit (Thermo Fisher Man0010742)
FRS3	Monocytes	87.9549	UP	0.0744865	0.0280831	0.450361	Autosomal gene	chr6	Ion Ampliseq Human Gene Expression kit (Thermo Fisher Man0010742)
FTSJD2	Monocytes	540.466	UP	0.188884	0.000196522	0.0449331	Autosomal gene	chr6	Ion Ampliseq Human Gene Expression kit (Thermo Fisher Man0010742)
FUCA2	Monocytes	749.472	DOWN	-0.0757599	0.00666963	0.265979	Autosomal gene	chr6	Ion Ampliseq Human Gene Expression kit (Thermo Fisher Man0010742)
GMPR	Monocytes	33.8442	UP	0.345216	0.0140963	0.353962	Autosomal gene	chr6	Ion Ampliseq Human Gene Expression kit (Thermo Fisher Man0010742)
GTPBP2	Monocytes	351.854	UP	0.0735734	0.0307282	0.45816	Autosomal gene	chr6	Ion Ampliseq Human Gene Expression kit (Thermo Fisher Man0010742)
HCG18	Monocytes	12.6574	DOWN	-0.273764	0.00271778	0.181218	Autosomal gene	chr6	Ion Ampliseq Human Gene Expression kit (Thermo Fisher Man0010742)
HCG4B	Monocytes	7.5963	UP	0.272242	0.0236141	0.429141	Autosomal gene	chr6	Ion Ampliseq Human Gene Expression kit (Thermo Fisher Man0010742)
HIST1H1C	Monocytes	176.647	DOWN	-0.154137	0.0331708	0.468345	Autosomal gene	chr6	Ion Ampliseq Human Gene Expression kit (Thermo Fisher Man0010742)
HIST1H2AH	Monocytes	149.44	UP	0.155765	0.0377458	0.478491	Autosomal gene	chr6	Ion Ampliseq Human Gene Expression kit (Thermo Fisher Man0010742)
HIST1H2BM	Monocytes	20.7801	UP	0.383068	0.00200431	0.155918	Autosomal gene	chr6	Ion Ampliseq Human Gene Expression kit (Thermo Fisher Man0010742)
HIST1H4B	Monocytes	488.639	DOWN	-0.156327	0.00432312	0.218142	Autosomal gene	chr6	Ion Ampliseq Human Gene Expression kit (Thermo Fisher Man0010742)
HIST1H4F	Monocytes	172.755	UP	0.121389	0.0279168	0.450361	Autosomal gene	chr6	Ion Ampliseq Human Gene Expression kit (Thermo Fisher Man0010742)
HIST1H4H	Monocytes	1727.31	DOWN	-0.0685025	0.0172587	0.385123	Autosomal gene	chr6	Ion Ampliseq Human Gene Expression kit (Thermo Fisher Man0010742)
KIAA1009	Monocytes	106.001	UP	0.124775	0.00783185	0.284205	Autosomal gene	chr6	Ion Ampliseq Human Gene Expression kit (Thermo Fisher Man0010742)
KLHDC3	Monocytes	524.231	DOWN	-0.127616	0.000933499	0.103038	Autosomal gene	chr6	Ion Ampliseq Human Gene Expression kit (Thermo Fisher Man0010742)
LOC100507463	Monocytes	131.123	DOWN	-0.101072	0.015887	0.371697	Autosomal gene	chr6	Ion Ampliseq Human Gene Expression kit (Thermo Fisher Man0010742)
LTB	Monocytes	125.863	DOWN	-0.10379	0.0348099	0.469586	Autosomal gene	chr6	Ion Ampliseq Human Gene Expression kit (Thermo Fisher Man0010742)
MAK	Monocytes	37.5284	UP	0.199675	0.0179029	0.390172	Autosomal gene	chr6	Ion Ampliseq Human Gene Expression kit (Thermo Fisher Man0010742)
MAPK13	Monocytes	67.3342	DOWN	-0.152843	0.0419862	0.497703	Autosomal gene	chr6	Ion Ampliseq Human Gene Expression kit (Thermo Fisher Man0010742)
MARCKS	Monocytes	518.76	UP	0.122496	0.0434222	0.506156	Autosomal gene	chr6	Ion Ampliseq Human Gene Expression kit (Thermo Fisher Man0010742)
MICAL1	Monocytes	1268.54	UP	0.111033	0.0067132	0.266671	Autosomal gene	chr6	Ion Ampliseq Human Gene Expression kit (Thermo Fisher Man0010742)
MTCH1	Monocytes	10.9284	DOWN	-0.561451	0.00314261	0.191046	Autosomal gene	chr6	Ion Ampliseq Human Gene Expression kit (Thermo Fisher Man0010742)
PBX2	Monocytes	1015.79	DOWN	-0.0742178	0.012855	0.335614	Autosomal gene	chr6	Ion Ampliseq Human Gene Expression kit (Thermo Fisher Man0010742)
PEX3	Monocytes	154.323	UP	0.0782413	0.00608323	0.25427	Autosomal gene	chr6	Ion Ampliseq Human Gene Expression kit (Thermo Fisher Man0010742)
PSMB9	Monocytes	3036.9	UP	0.137401	0.0266199	0.442127	Autosomal gene	chr6	Ion Ampliseq Human Gene Expression kit (Thermo Fisher Man0010742)
RNF144B	Monocytes	786.138	UP	0.161804	0.00197038	0.154351	Autosomal gene	chr6	Ion Ampliseq Human Gene Expression kit (Thermo Fisher Man0010742)
RPS6KA2	Monocytes	52.7919	DOWN	-0.173655	0.0271691	0.446913	Autosomal gene	chr6	Ion Ampliseq Human Gene Expression kit (Thermo Fisher Man0010742)
RREB1	Monocytes	1183.11	UP	0.0578199	0.0106595	0.31177	Autosomal gene	chr6	Ion Ampliseq Human Gene Expression kit (Thermo Fisher Man0010742)
SAMD3	Monocytes	19.8479	DOWN	-0.543481	0.00548611	0.244182	Autosomal gene	chr6	Ion Ampliseq Human Gene Expression kit (Thermo Fisher Man0010742)
SHPRH	Monocytes	144.965	UP	0.0760327	0.0125882	0.335614	Autosomal gene	chr6	Ion Ampliseq Human Gene Expression kit (Thermo Fisher Man0010742)
SNRPC	Monocytes	424.245	DOWN	-0.0723355	0.0315453	0.464882	Autosomal gene	chr6	Ion Ampliseq Human Gene Expression kit (Thermo Fisher Man0010742)
SYNGAP1	Monocytes	122.977	UP	0.110919	0.00925886	0.298898	Autosomal gene	chr6	Ion Ampliseq Human Gene Expression kit (Thermo Fisher Man0010742)
TAP2	Monocytes	614.027	UP	0.102057	0.0415381	0.496103	Autosomal gene	chr6	Ion Ampliseq Human Gene Expression kit (Thermo Fisher Man0010742)
TBP	Monocytes	244.303	UP	0.0855767	0.0181796	0.39409	Autosomal gene	chr6	Ion Ampliseq Human Gene Expression kit (Thermo Fisher Man0010742)
TJAP1	Monocytes	439.573	UP	0.0581554	0.021447	0.411948	Autosomal gene	chr6	Ion Ampliseq Human Gene Expression kit (Thermo Fisher Man0010742)
TRAM2	Monocytes	196.004	DOWN	-0.107513	0.0102912	0.30498	Autosomal gene	chr6	Ion Ampliseq Human Gene Expression kit (Thermo Fisher Man0010742)
[truncated: 152 more rows]

## Sheet: Table S2g. Gran. -  RNAseq
Table S2g. LATE genes detected in granulocytes using RNAseq.
[truncated: 899 more rows]

## Sheet: Table S2h. LCLs - RNAseq
Table S2h. LATE genes detected in lymphoblastoid cell lines (LCLs) using RNAseq.
[truncated: 905 more rows]
