# Supplementary material for: Immune cells lacking Y chromosome show dysregulation of autosomal gene expression
Source: Cell Mol Life Sci. 2021 Apr 10;78(8):4019–33. doi: 10.1007/s00018-021-03822-w (PMC8106578; doi:10.1007/s00018-021-03822-w)
Supplement: Supplementary file 4 — Supplementary file4 (XLSX 81 KB) [file 18_2021_3822_MOESM4_ESM.xlsx]

## Sheet: DAVID_All
Supplementary Table 3 - sheet 1: A list of all GO categorys and pathways giving a p-value < 0.1 in the analysis using Database for Annotation, Visualization and Integrated Discovery (DAVID). The column Genes gives the NCBI Gene ID for genes in each category or pathway.
Category	Term	PValue	Genes	Fold.Enrichment	FDR
GOTERM_CC_FAT	GO:0022626~cytosolic ribosome	1.53435e-22	6147, 6122, 6124, 6142, 6144, 6164, 6189, 4736, 6206, 6207, 6165, 6208, 6209, 6167, 6188, 6187, 9045, 3921, 6137, 3039, 6132, 23521, 6232, 6230, 6235, 6175, 6228, 25873, 6222, 3040, 6129, 6193, 6194, 6128, 440275	8.34421	8.3929e-20
REACTOME_PATHWAY	R-HSA-975956:R-HSA-975956	3.53683e-22	6147, 6122, 6124, 6142, 6144, 6164, 6189, 4736, 6206, 6207, 6165, 6208, 6209, 6167, 6188, 6187, 9045, 3921, 6137, 6132, 23521, 6232, 6230, 6235, 6175, 6228, 25873, 6222, 6129, 6193, 6128, 6194, 26986	8.59146	1.43595e-19
REACTOME_PATHWAY	R-HSA-156902:R-HSA-156902	4.06937e-22	6147, 6122, 6124, 6142, 6144, 6164, 6189, 4736, 6206, 6207, 6165, 6208, 6209, 6167, 6188, 6187, 9045, 3921, 6137, 6132, 23521, 6232, 6230, 6235, 6175, 6228, 25873, 6222, 6129, 6193, 6128, 6194	8.94823	8.26083e-20
REACTOME_PATHWAY	R-HSA-192823:R-HSA-192823	4.06937e-22	6147, 6122, 6124, 6142, 6144, 6164, 6189, 4736, 6206, 6207, 6165, 6208, 6209, 6167, 6188, 6187, 9045, 3921, 6137, 6132, 23521, 6232, 6230, 6235, 6175, 6228, 25873, 6222, 6129, 6193, 6128, 6194	8.94823	8.26083e-20
GOTERM_BP_FAT	GO:0006614~SRP-dependent cotranslational protein targeting to membrane	5.09155e-22	6147, 6122, 6124, 6142, 6144, 6164, 6189, 4736, 6206, 6207, 6165, 6208, 6209, 6167, 6188, 6187, 9045, 3921, 6137, 6132, 23521, 6232, 6230, 6235, 6175, 6228, 25873, 6222, 6129, 6193, 6128, 6194	9.21986	2.44954e-18
REACTOME_PATHWAY	R-HSA-2408557:R-HSA-2408557	1.46938e-21	6147, 6122, 6124, 6142, 6144, 6164, 6189, 4736, 6206, 6207, 6165, 6208, 6209, 6167, 6188, 6187, 9045, 3921, 6137, 6132, 23521, 6232, 6230, 6235, 6175, 6228, 25873, 6222, 6129, 6193, 6128, 6194	8.62865	1.98856e-19
REACTOME_PATHWAY	R-HSA-72764:R-HSA-72764	2.22287e-21	6147, 6122, 6124, 6142, 6144, 6164, 6189, 4736, 6206, 6207, 6165, 6208, 6209, 6167, 6188, 6187, 9045, 3921, 6137, 6132, 23521, 6232, 6230, 6235, 6175, 6228, 25873, 6222, 6129, 6193, 6128, 6194	8.52714	2.25621e-19
REACTOME_PATHWAY	R-HSA-72689:R-HSA-72689	3.8295e-21	6147, 6122, 6124, 6142, 6144, 6164, 6189, 4736, 6206, 6207, 6165, 6208, 6209, 6167, 6188, 6187, 9045, 3921, 6137, 6132, 23521, 51386, 6232, 6230, 6235, 6175, 6228, 25873, 6222, 6129, 6193, 6128, 6194	8.03717	3.10955e-19
GOTERM_BP_FAT	GO:0006613~cotranslational protein targeting to membrane	5.03984e-21	6147, 6122, 6124, 6142, 6144, 6164, 6189, 4736, 6206, 6207, 6165, 6208, 6209, 6167, 6188, 6187, 9045, 3921, 6137, 6132, 23521, 6232, 6230, 6235, 6175, 6228, 25873, 6222, 6129, 6193, 6128, 6194	8.62503	1.21233e-17
GOTERM_BP_FAT	GO:0045047~protein targeting to ER	1.03544e-20	6147, 6122, 6124, 6142, 6144, 6164, 6189, 4736, 6206, 6207, 6165, 6208, 6209, 6167, 6188, 6187, 9045, 3921, 6137, 6132, 23521, 6232, 6230, 6235, 6175, 6228, 25873, 6222, 6129, 6193, 6128, 6194	8.44345	1.66049e-17
REACTOME_PATHWAY	R-HSA-156827:R-HSA-156827	1.14571e-20	6147, 6122, 6124, 6142, 6144, 6164, 6189, 4736, 6206, 6207, 6165, 6208, 6209, 6167, 6188, 6187, 9045, 3921, 6137, 6132, 23521, 51386, 6232, 6230, 6235, 6175, 6228, 25873, 6222, 6129, 6193, 6128, 6194, 26986	7.47677	7.75262e-19
GOTERM_BP_FAT	GO:0072599~establishment of protein localization to endoplasmic reticulum	2.93703e-20	6147, 6122, 6124, 6142, 6144, 6164, 6189, 4736, 6206, 6207, 6165, 6208, 6209, 6167, 6188, 6187, 9045, 3921, 6137, 6132, 23521, 6232, 6230, 6235, 6175, 6228, 25873, 6222, 6129, 6193, 6128, 6194	8.18498	3.53252e-17
GOTERM_BP_FAT	GO:0000184~nuclear-transcribed mRNA catabolic process, nonsense-mediated decay	3.79423e-20	6147, 6122, 6124, 6142, 6144, 6164, 6189, 4736, 6206, 6207, 6165, 6208, 6209, 6167, 6188, 6187, 9045, 3921, 9811, 6137, 6132, 23521, 6232, 6230, 6235, 6175, 6228, 25873, 6222, 6129, 6193, 6128, 6194, 26986	7.47597	3.65081e-17
REACTOME_PATHWAY	R-HSA-1799339:R-HSA-1799339	1.31657e-19	6147, 6122, 6124, 6142, 6144, 6164, 6189, 4736, 6206, 6207, 6165, 6208, 6209, 6167, 6188, 6187, 9045, 3921, 6137, 6132, 23521, 6232, 6230, 6235, 6175, 6228, 1650, 25873, 6222, 6129, 6193, 6194, 6128	7.25686	7.63612e-18
REACTOME_PATHWAY	R-HSA-72706:R-HSA-72706	1.82777e-19	6147, 6122, 6124, 6142, 6144, 6164, 6189, 4736, 6206, 6207, 6165, 6208, 6209, 6167, 6188, 6187, 9045, 3921, 6137, 6132, 23521, 51386, 6232, 6230, 6235, 6175, 6228, 25873, 6222, 6129, 6193, 6128, 6194	7.18708	9.27596e-18
REACTOME_PATHWAY	R-HSA-975957:R-HSA-975957	2.52675e-19	6147, 6122, 6124, 6142, 6144, 6164, 6189, 4736, 6206, 6207, 6165, 6208, 6209, 6167, 6188, 6187, 9045, 3921, 6137, 6132, 23521, 6232, 6230, 6235, 6175, 6228, 25873, 6222, 6129, 6193, 6128, 6194, 26986	7.11864	1.13985e-17
GOTERM_BP_FAT	GO:0019080~viral gene expression	3.06611e-19	6147, 7023, 6122, 6124, 6142, 6144, 6164, 6189, 4736, 6206, 81559, 6207, 6165, 6208, 6209, 6167, 6188, 6187, 9045, 6352, 3921, 6137, 10410, 6132, 23521, 51386, 6232, 6230, 6235, 6175, 5903, 6228, 25873, 6222, 6129, 6193, 6194, 6128, 440275	5.92481	2.45851e-16
GOTERM_CC_FAT	GO:0044445~cytosolic part	6.05065e-19	6147, 6122, 6124, 6142, 6144, 6164, 6189, 4736, 6206, 6207, 6165, 6208, 6209, 6167, 6188, 6187, 9045, 29108, 3921, 3257, 6137, 3039, 6132, 23521, 9447, 6232, 3551, 6230, 6235, 6175, 26258, 6228, 25873, 6222, 3040, 3043, 6193, 6129, 440275, 6194, 6128	5.45925	1.65485e-16
GOTERM_BP_FAT	GO:0019083~viral transcription	1.65341e-18	6147, 7023, 6122, 6124, 6142, 6144, 6164, 6189, 4736, 6206, 81559, 6207, 6165, 6208, 6209, 6167, 6188, 6187, 9045, 6352, 3921, 6137, 10410, 6132, 23521, 6232, 6230, 6235, 6175, 5903, 6228, 25873, 6222, 6129, 6193, 6194, 6128	6.02247	1.13637e-15
GOTERM_BP_FAT	GO:0070972~protein localization to endoplasmic reticulum	2.28604e-18	6147, 6122, 6124, 6142, 6144, 6164, 6189, 4736, 6206, 6207, 6165, 6208, 6209, 6167, 6188, 6187, 9045, 3921, 6137, 6132, 23521, 6232, 6230, 6235, 6175, 6228, 25873, 6222, 6129, 6193, 6128, 6194	7.16185	1.37477e-15
GOTERM_BP_FAT	GO:0044033~multi-organism metabolic process	1.59578e-17	6147, 7023, 6122, 6124, 6142, 6144, 6164, 6189, 4736, 6206, 81559, 6207, 6165, 6208, 6209, 6167, 6188, 6187, 9045, 6352, 3921, 6137, 10410, 6132, 23521, 51386, 6232, 6230, 6235, 6175, 5903, 6228, 25873, 6222, 6129, 6193, 6194, 6128, 440275	5.31301	8.53033e-15
GOTERM_CC_FAT	GO:0044391~ribosomal subunit	9.69688e-17	6147, 6122, 387338, 6124, 6142, 6144, 6164, 6189, 4736, 6206, 6207, 6165, 6208, 6209, 6167, 6188, 6187, 9045, 3921, 6137, 3039, 6132, 23521, 6232, 6230, 6235, 6175, 6228, 64928, 25873, 6222, 3040, 6193, 6129, 6194, 6128	5.49497	2.02061e-14
GOTERM_BP_FAT	GO:0006413~translational initiation	2.3857e-16	6147, 6122, 6124, 6142, 6144, 6164, 6189, 4736, 6206, 6207, 6165, 6208, 6209, 6167, 6188, 6187, 9045, 6352, 3921, 6137, 6132, 23521, 51386, 6232, 6230, 6235, 6175, 6228, 25873, 6222, 6129, 6193, 6128, 6194, 26986, 440275	5.37139	1.06803e-13
GOTERM_BP_FAT	GO:0006612~protein targeting to membrane	2.61341e-16	6147, 6122, 6124, 6142, 6144, 6164, 6189, 4736, 6206, 6207, 6165, 6208, 6209, 6167, 6188, 6187, 9045, 23463, 3921, 6137, 6132, 23521, 6232, 6230, 6235, 6175, 6228, 25873, 6222, 6129, 6193, 23241, 6194, 6128	5.71987	9.71445e-14
KEGG_PATHWAY	hsa03010:Ribosome	2.97214e-16	6147, 6122, 6124, 6142, 6144, 6164, 6189, 4736, 6206, 6207, 6165, 6208, 6209, 6167, 6188, 6187, 9045, 3921, 6137, 6132, 23521, 6232, 6230, 6235, 6175, 6228, 64928, 25873, 6222, 6129, 6193, 6194, 6128	5.59028	7.39409e-14
GOTERM_BP_FAT	GO:0006402~mRNA catabolic process	2.05718e-15	6147, 6122, 6124, 6142, 6144, 6164, 6189, 4736, 6206, 6207, 6165, 6208, 6209, 6167, 6188, 6187, 9045, 87178, 3921, 9811, 6137, 6132, 23521, 51013, 6232, 6230, 6235, 6175, 6228, 25873, 6222, 6129, 6193, 6194, 6128, 26986, 131870	4.9072	8.45657e-13
GOTERM_BP_FAT	GO:0006401~RNA catabolic process	2.19641e-15	6147, 6122, 6124, 6142, 1763, 6144, 6164, 6189, 4736, 6206, 6207, 6165, 6208, 6209, 6167, 6188, 6187, 9045, 87178, 3921, 9811, 6137, 6132, 23521, 51013, 6232, 6230, 6235, 6175, 6228, 25873, 6036, 6222, 6193, 6129, 6194, 6128, 26986, 131870	4.63314	8.21787e-13
GOTERM_CC_FAT	GO:0005840~ribosome	2.27838e-15	6147, 6122, 387338, 6124, 6142, 6144, 6164, 6189, 4736, 6206, 6207, 6165, 6208, 6209, 6167, 6188, 6187, 54475, 9045, 3921, 6137, 7643, 3039, 6132, 23521, 6232, 6230, 6235, 6175, 6228, 64928, 25873, 6222, 3040, 6193, 6129, 6194, 6128, 440275	4.60506	3.18856e-13
GOTERM_BP_FAT	GO:0000956~nuclear-transcribed mRNA catabolic process	9.88726e-15	6147, 6122, 6124, 6142, 6144, 6164, 6189, 4736, 6206, 6207, 6165, 6208, 6209, 6167, 6188, 6187, 9045, 3921, 9811, 6137, 6132, 23521, 51013, 6232, 6230, 6235, 6175, 6228, 25873, 6222, 6129, 6193, 6128, 6194, 26986	4.95665	3.39551e-12
GOTERM_BP_FAT	GO:0019439~aromatic compound catabolic process	5.62836e-14	6147, 6122, 6124, 6142, 1763, 6144, 6164, 4736, 6189, 6206, 6165, 6207, 1312, 6208, 6209, 6167, 6188, 6187, 9045, 2876, 87178, 3921, 79661, 9811, 6137, 6132, 23521, 3094, 51013, 80198, 79873, 6232, 6230, 6235, 6175, 6228, 3162, 25873, 6036, 6222, 6193, 6129, 26986, 6194, 6128, 131870	3.62597	1.80536e-11
GOTERM_BP_FAT	GO:1901361~organic cyclic compound catabolic process	1.25532e-13	6147, 6122, 6124, 6142, 1763, 6144, 6164, 4736, 6189, 6206, 6165, 6207, 1312, 6208, 6209, 6167, 6188, 6187, 9045, 2876, 87178, 3921, 79661, 9811, 6137, 6132, 23521, 3094, 51013, 80198, 79873, 6232, 6230, 6235, 6175, 6228, 3162, 25873, 6036, 6222, 6193, 6129, 26986, 6194, 6128, 131870	3.54787	3.77562e-11
GOTERM_BP_FAT	GO:0034655~nucleobase-containing compound catabolic process	1.53328e-13	6147, 6122, 6124, 6142, 1763, 6144, 6164, 4736, 6189, 6206, 6207, 6165, 6208, 6209, 6167, 6188, 6187, 9045, 2876, 87178, 3921, 79661, 9811, 6137, 6132, 23521, 3094, 51013, 80198, 79873, 6232, 6230, 6235, 6175, 6228, 25873, 6036, 6222, 6193, 6129, 26986, 6194, 6128, 131870	3.6642	4.33901e-11
GOTERM_BP_FAT	GO:0046700~heterocycle catabolic process	1.75583e-13	6147, 6122, 6124, 6142, 1763, 6144, 6164, 4736, 6189, 6206, 6165, 6207, 6208, 6209, 6167, 6188, 6187, 9045, 2876, 87178, 3921, 79661, 9811, 6137, 6132, 23521, 3094, 51013, 80198, 79873, 6232, 6230, 6235, 6175, 6228, 3162, 25873, 6036, 6222, 6193, 6129, 26986, 6194, 6128, 131870	3.58093	4.69439e-11
GOTERM_BP_FAT	GO:0044270~cellular nitrogen compound catabolic process	2.76315e-13	6147, 6122, 6124, 6142, 1763, 6144, 6164, 4736, 6189, 6206, 6165, 6207, 6208, 6209, 6167, 6188, 6187, 9045, 2876, 87178, 3921, 79661, 9811, 6137, 6132, 23521, 3094, 51013, 80198, 79873, 6232, 6230, 6235, 6175, 6228, 3162, 25873, 6036, 6222, 6193, 6129, 26986, 6194, 6128, 131870	3.53603	6.99708e-11
GOTERM_CC_FAT	GO:0022627~cytosolic small ribosomal subunit	7.42408e-13	3039, 6189, 6232, 6206, 6230, 6207, 6235, 6208, 6209, 6188, 6187, 6228, 6222, 3040, 3921, 6193, 6194	10.6389	8.12193e-11
GOTERM_MF_FAT	GO:0003735~structural constituent of ribosome	2.03706e-12	6147, 6122, 6124, 6142, 6144, 6164, 6189, 4736, 6206, 6207, 6165, 6208, 6209, 6167, 6188, 6187, 9045, 3921, 6137, 7643, 6132, 23521, 6232, 6235, 6175, 6228, 64928, 25873, 6222, 6129, 6193, 6194, 6128	4.38428	1.77426e-09
GOTERM_BP_FAT	GO:0006364~rRNA processing	1.10022e-11	6147, 6122, 387338, 6124, 6142, 6144, 6164, 6189, 4736, 6206, 6207, 6165, 6208, 6209, 6167, 6188, 6187, 9045, 51729, 3921, 6137, 6132, 23521, 51013, 6232, 6230, 6235, 6175, 6228, 25873, 6222, 6193, 6129, 6194, 6128, 131870	3.8237	2.64658e-09
GOTERM_BP_FAT	GO:0016072~rRNA metabolic process	1.79742e-11	6147, 6122, 387338, 6124, 6142, 6144, 6164, 6189, 4736, 6206, 6207, 6165, 6208, 6209, 6167, 6188, 6187, 9045, 51729, 3921, 6137, 6132, 23521, 51013, 6232, 6230, 6235, 6175, 6228, 25873, 6222, 6193, 6129, 6194, 6128, 131870	3.75997	4.1178e-09
GOTERM_BP_FAT	GO:0019058~viral life cycle	9.07882e-11	6147, 7023, 6122, 6124, 6142, 6144, 6164, 6189, 4736, 6206, 8638, 81559, 6207, 6165, 6208, 6209, 6167, 6188, 6187, 9045, 3434, 6352, 3921, 103, 6137, 9636, 10410, 6132, 23521, 51386, 6232, 6230, 6235, 6175, 5903, 6228, 25873, 6222, 6129, 6193, 440275, 6194, 6128, 26986	3.03836	1.98537e-08
GOTERM_BP_FAT	GO:0090150~establishment of protein localization to membrane	6.43307e-10	6147, 6122, 6124, 6142, 9368, 6144, 6164, 6189, 4736, 6206, 6207, 6165, 6208, 6209, 6167, 6188, 6187, 9045, 23463, 3921, 6137, 6132, 23521, 6232, 3551, 6230, 6235, 6175, 23499, 6228, 25873, 6222, 6193, 6129, 23241, 6194, 6128	3.24287	1.34563e-07
GOTERM_CC_FAT	GO:0022625~cytosolic large ribosomal subunit	6.49046e-10	6137, 6147, 6122, 6132, 6124, 6142, 23521, 6144, 6164, 4736, 6165, 6167, 6175, 9045, 25873, 6129, 6128	7.21279	5.91714e-08
GOTERM_BP_FAT	GO:0042254~ribosome biogenesis	7.15471e-10	6147, 6122, 387338, 6124, 6142, 6144, 6164, 6189, 4736, 6206, 6207, 6165, 6208, 6209, 6167, 6188, 6187, 54475, 9045, 51729, 3921, 6137, 6132, 23521, 51013, 6232, 6230, 6235, 6175, 6228, 25873, 6222, 6193, 6129, 6194, 6128, 131870	3.23157	1.43422e-07
REACTOME_PATHWAY	R-HSA-72649:R-HSA-72649	7.64203e-10	51386, 6189, 6232, 6206, 6230, 6207, 6235, 6208, 6209, 6188, 6187, 6228, 6222, 3921, 6193, 6194, 26986	7.00097	3.10266e-08
REACTOME_PATHWAY	R-HSA-72695:R-HSA-72695	8.61002e-10	51386, 6189, 6232, 6206, 6207, 6230, 6235, 6208, 6209, 6188, 6187, 6228, 6222, 3921, 6193, 6194	7.55007	3.17788e-08
GOTERM_CC_FAT	GO:0015935~small ribosomal subunit	1.11556e-09	3039, 6189, 6232, 6206, 6230, 6207, 6235, 6208, 6209, 6188, 6187, 6228, 6222, 3040, 3921, 6193, 6194	6.97631	8.71733e-08
GOTERM_MF_FAT	GO:0005198~structural molecule activity	1.14612e-09	6147, 6122, 6124, 6142, 9368, 6144, 126917, 6164, 6189, 4736, 6206, 6207, 6165, 6208, 6209, 6167, 6188, 6187, 9045, 3921, 261734, 6137, 7643, 10844, 6132, 301, 375790, 23521, 6232, 917, 6235, 23162, 6175, 7431, 9172, 6228, 64928, 84313, 25873, 27229, 6222, 6193, 6129, 6194, 6128	2.75703	4.99136e-07
GOTERM_BP_FAT	GO:0072594~establishment of protein localization to organelle	3.57627e-09	6122, 6124, 6164, 6206, 6165, 6207, 6208, 6209, 6167, 2648, 9045, 51729, 55506, 3921, 3718, 3687, 25873, 3952, 6222, 6193, 6194, 6653, 6147, 9804, 9368, 6142, 8031, 6144, 6189, 4736, 6188, 1499, 6187, 103, 51517, 23586, 6137, 6132, 23521, 6232, 6230, 6235, 6175, 5903, 6228, 84313, 222229, 6036, 9516, 6129, 6128	2.46794	6.88217e-07
GOTERM_BP_FAT	GO:0098609~cell-cell adhesion	5.1608e-09	7535, 57175, 5331, 6164, 56101, 9045, 22905, 6352, 57864, 3921, 261734, 84941, 23705, 5747, 301, 7408, 972, 3718, 10666, 1650, 3687, 8351, 8350, 80139, 3952, 8354, 3043, 8357, 440275, 6194, 10726, 3127, 6147, 1958, 5618, 214, 2317, 3902, 3600, 924, 6280, 1499, 6187, 57410, 29108, 23396, 3113, 3115, 3117, 9935, 6279, 3119, 10848, 915, 917, 23499, 201633, 10288, 567, 53827, 3932, 6128	2.19199	9.54947e-07
GOTERM_BP_FAT	GO:0006605~protein targeting	5.58909e-09	6122, 6124, 6164, 6206, 6165, 6207, 6208, 6209, 6167, 2648, 9045, 51729, 23463, 3921, 3718, 3687, 25873, 3952, 6222, 6193, 6194, 6653, 6147, 9804, 9368, 6142, 8031, 6144, 6189, 4736, 6188, 1499, 6187, 103, 51517, 23586, 6137, 6132, 23521, 6232, 6230, 6235, 6175, 5903, 6228, 84313, 6036, 9516, 6129, 6128, 23241	2.43503	9.95892e-07
GOTERM_BP_FAT	GO:0072657~protein localization to membrane	6.97518e-09	6147, 6122, 6124, 6142, 9368, 6144, 6164, 4736, 6189, 6206, 6207, 6165, 6208, 6209, 6167, 6188, 6187, 9045, 23463, 3921, 4218, 6137, 6132, 375790, 23521, 6232, 3551, 6230, 6235, 6175, 23499, 6228, 25873, 6222, 9463, 6193, 6129, 23241, 6194, 6128	2.81646	1.19848e-06
REACTOME_PATHWAY	R-HSA-72702:R-HSA-72702	7.10579e-09	51386, 6189, 6232, 6206, 6207, 6230, 6235, 6208, 6209, 6188, 6187, 6228, 6222, 3921, 6193, 6194	6.58915	2.40412e-07
GOTERM_BP_FAT	GO:0044248~cellular catabolic process	1.50118e-08	6122, 6124, 23659, 1763, 4353, 35, 6164, 84101, 6206, 6207, 6165, 1312, 6208, 6209, 6167, 390916, 9045, 23274, 10299, 2109, 152926, 87178, 5887, 3921, 3039, 5747, 9636, 3094, 51013, 8192, 7511, 25873, 3952, 6222, 7341, 3040, 84937, 3043, 6193, 6194, 26986, 255488, 165324, 6147, 6142, 6144, 6189, 4736, 6188, 6187, 1499, 25841, 55008, 2876, 28951, 4051, 26994, 7184, 79661, 9811, 9810, 11274, 221, 6…	1.84472	2.4904e-06
GOTERM_CC_FAT	GO:0031012~extracellular matrix	1.89721e-08	9804, 6189, 2317, 6207, 6165, 6208, 6280, 6188, 6678, 2597, 121504, 8362, 8363, 3921, 8367, 7184, 4218, 8214, 100507050, 375790, 6230, 1778, 7431, 1511, 6222, 1471, 8359, 6193	3.52218	1.29721e-06
KEGG_PATHWAY	hsa05322:Systemic lupus erythematosus	2.35042e-08	3113, 3127, 3115, 3117, 3119, 1511, 8351, 3013, 8350, 653604, 8362, 121504, 55506, 8363, 8354, 8348, 3108, 8359, 8341, 8367, 8357	4.40097	2.60896e-06
GOTERM_BP_FAT	GO:0034470~ncRNA processing	2.42395e-08	6147, 6122, 387338, 6124, 6142, 6144, 6164, 6189, 4736, 6206, 64118, 6207, 6165, 6208, 6209, 6167, 6188, 6187, 55621, 9045, 51729, 3921, 103, 6137, 6132, 23521, 51013, 6232, 6230, 6235, 6175, 6228, 25873, 6222, 6129, 6193, 6194, 6128, 131870	2.73836	3.88719e-06
GOTERM_BP_FAT	GO:0044265~cellular macromolecule catabolic process	2.43389e-08	6122, 6124, 1763, 6164, 84101, 6206, 6165, 6207, 6208, 6209, 6167, 9045, 23274, 10299, 87178, 5887, 3921, 5747, 9636, 51013, 8192, 25873, 6222, 7341, 84937, 6193, 6194, 26986, 255488, 165324, 6147, 6142, 6144, 6189, 4736, 6188, 6187, 1499, 25841, 55008, 2876, 28951, 26994, 7184, 9811, 9810, 11274, 6137, 6132, 23521, 80198, 6232, 6230, 6235, 6175, 997, 6228, 84313, 6036, 1471, 6129, 6128, 91544, 1…	2.07268	3.77724e-06
REACTOME_PATHWAY	R-HSA-202430:R-HSA-202430	6.13637e-08	3113, 7535, 3127, 3115, 3117, 3119, 915, 917, 3932	13.5901	1.91643e-06
GOTERM_BP_FAT	GO:1902582~single-organism intracellular transport	1.12789e-07	7535, 6147, 6122, 9804, 6124, 6142, 9368, 6144, 6164, 4736, 6189, 6206, 6165, 6207, 6208, 6209, 6167, 6188, 6187, 1499, 9045, 23463, 3921, 103, 51517, 23586, 6137, 6132, 23521, 6232, 6230, 6235, 3718, 6175, 5903, 26258, 6228, 3162, 25873, 3952, 6222, 9516, 6193, 6129, 23241, 6194, 6128	2.31914	1.6957e-05
GOTERM_CC_FAT	GO:0015934~large ribosomal subunit	1.17866e-07	6137, 6147, 6122, 387338, 6132, 6124, 6142, 23521, 6144, 6164, 4736, 6165, 6167, 6175, 9045, 64928, 25873, 6129, 6128	4.57327	7.16361e-06
GOTERM_BP_FAT	GO:0044403~symbiosis, encompassing mutualism through parasitism	1.85746e-07	7023, 6122, 6124, 4353, 6164, 8638, 6206, 6165, 6207, 6208, 6209, 6167, 2648, 3434, 9045, 6352, 3433, 3921, 9636, 9447, 3551, 7444, 3687, 1511, 25873, 6222, 7341, 6193, 26986, 6194, 440275, 6147, 6142, 6144, 6189, 4736, 81559, 3600, 6188, 6187, 2876, 29108, 103, 23586, 6137, 10410, 6132, 23521, 51386, 6232, 6230, 6235, 6175, 5903, 7431, 6228, 84313, 567, 6129, 3932, 6128, 23241	1.98991	2.70792e-05
GOTERM_BP_FAT	GO:0044419~interspecies interaction between organisms	1.85746e-07	7023, 6122, 6124, 4353, 6164, 8638, 6206, 6165, 6207, 6208, 6209, 6167, 2648, 3434, 9045, 6352, 3433, 3921, 9636, 9447, 3551, 7444, 3687, 1511, 25873, 6222, 7341, 6193, 26986, 6194, 440275, 6147, 6142, 6144, 6189, 4736, 81559, 3600, 6188, 6187, 2876, 29108, 103, 23586, 6137, 10410, 6132, 23521, 51386, 6232, 6230, 6235, 6175, 5903, 7431, 6228, 84313, 567, 6129, 3932, 6128, 23241	1.98991	2.70792e-05
GOTERM_BP_FAT	GO:0022613~ribonucleoprotein complex biogenesis	3.68246e-07	6147, 6122, 387338, 6124, 6142, 6144, 6164, 6189, 4736, 6206, 6207, 6165, 6208, 6209, 6167, 6188, 6187, 54475, 9045, 51729, 3921, 103, 6137, 6132, 23521, 51013, 51386, 6232, 6230, 6235, 1778, 6175, 6228, 25873, 6222, 6193, 6129, 6194, 6128, 131870	2.43364	5.21055e-05
GOTERM_BP_FAT	GO:0009057~macromolecule catabolic process	3.70775e-07	6122, 6124, 1763, 6164, 84101, 6206, 6165, 6207, 6208, 6209, 6167, 9045, 23274, 10299, 87178, 5887, 3921, 5747, 9636, 375790, 51013, 8192, 25873, 6222, 7341, 84937, 6193, 6194, 26986, 255488, 165324, 6653, 6147, 6142, 6144, 6189, 4736, 6188, 6187, 1499, 25841, 55008, 2876, 28951, 722, 26994, 7184, 9811, 9810, 11274, 6137, 6132, 23521, 80198, 6232, 6230, 6235, 6175, 997, 6228, 84313, 6036, 2548, 1…	1.87516	5.09644e-05
GOTERM_CC_FAT	GO:0005912~adherens junction	6.00238e-07	6147, 6122, 57175, 6124, 5331, 214, 6164, 2317, 4736, 6189, 6207, 6208, 6209, 6188, 1499, 6187, 9045, 22905, 57410, 23396, 7184, 5747, 23705, 6132, 301, 23521, 10848, 7408, 6235, 6175, 7431, 23499, 10666, 8351, 201633, 8350, 6222, 8354, 567, 23603, 6193, 6129, 8357, 26986, 6128, 10726	2.20594	3.28325e-05
GOTERM_BP_FAT	GO:0034660~ncRNA metabolic process	6.83136e-07	6147, 6122, 387338, 6124, 6142, 6144, 122402, 6164, 6189, 4736, 64118, 6206, 6207, 6165, 6208, 6209, 6167, 6188, 6187, 55621, 2193, 9045, 51729, 87178, 55506, 2972, 3921, 103, 6137, 6132, 23521, 51013, 6232, 6230, 6235, 6175, 6228, 25873, 6222, 6193, 6129, 6194, 6128, 131870	2.25547	9.12894e-05
GOTERM_BP_FAT	GO:0016032~viral process	7.42038e-07	7023, 6122, 6124, 6164, 6206, 8638, 6165, 6207, 6208, 6209, 6167, 2648, 3434, 9045, 6352, 3433, 3921, 9636, 9447, 3551, 7444, 3687, 25873, 6222, 7341, 6193, 26986, 6194, 440275, 6147, 6142, 6144, 4736, 6189, 81559, 3600, 6188, 6187, 29108, 103, 23586, 6137, 10410, 6132, 23521, 51386, 6232, 6230, 6235, 6175, 5903, 7431, 6228, 84313, 567, 6129, 3932, 6128, 23241	1.95366	9.64804e-05
GOTERM_CC_FAT	GO:0070161~anchoring junction	8.15326e-07	6147, 6122, 57175, 6124, 5331, 214, 6164, 2317, 4736, 6189, 6207, 6208, 6209, 6188, 1499, 6187, 9045, 22905, 57410, 23396, 7184, 5747, 23705, 6132, 301, 23521, 10848, 7408, 6235, 6175, 7431, 23499, 10666, 8351, 201633, 8350, 6222, 8354, 567, 23603, 6193, 6129, 8357, 26986, 6128, 10726	2.18087	4.05431e-05
REACTOME_PATHWAY	R-HSA-202433:R-HSA-202433	8.58627e-07	3113, 7535, 3127, 3115, 3117, 3119, 915, 917, 7408, 3932	8.71162	2.48999e-05
GOTERM_BP_FAT	GO:0044764~multi-organism cellular process	8.92384e-07	7023, 6122, 6124, 6164, 6206, 8638, 6165, 6207, 6208, 6209, 6167, 2648, 3434, 9045, 6352, 3433, 3921, 9636, 9447, 3551, 7444, 3687, 25873, 6222, 7341, 6193, 26986, 6194, 440275, 6147, 6142, 6144, 4736, 6189, 81559, 3600, 6188, 6187, 29108, 103, 23586, 6137, 10410, 6132, 23521, 51386, 6232, 6230, 6235, 6175, 5903, 7431, 6228, 84313, 567, 6129, 3932, 6128, 23241	1.94339	0.000112974
GOTERM_BP_FAT	GO:0098602~single organism cell adhesion	1.11525e-06	7535, 3127, 1958, 5618, 3902, 6280, 3600, 924, 1499, 6352, 29108, 57864, 23396, 3921, 2049, 10461, 261734, 3113, 84941, 5747, 3115, 23705, 3117, 6279, 301, 9935, 3119, 915, 917, 972, 3718, 1650, 3687, 201633, 80139, 3952, 10288, 567, 3043, 3932, 23603, 440275, 6194	2.24087	0.000137567
REACTOME_PATHWAY	R-HSA-977225:R-HSA-977225	1.23116e-06	8351, 3013, 8350, 121504, 8362, 653604, 8363, 8354, 8348, 567, 1471, 8359, 8341, 8367, 8357	4.92396	3.33229e-05
GOTERM_BP_FAT	GO:0070486~leukocyte aggregation	1.24004e-06	7535, 3127, 1958, 5618, 3902, 924, 3600, 6280, 1499, 6352, 29108, 57864, 3113, 84941, 23705, 3115, 3117, 6279, 301, 9935, 3119, 915, 917, 972, 3718, 1650, 201633, 3952, 10288, 567, 3932, 6194, 440275	2.59309	0.000149134
GOTERM_CC_FAT	GO:0005576~extracellular region	1.51814e-06	64110, 57175, 23659, 4046, 6164, 6207, 6165, 6208, 1312, 2648, 9045, 6352, 3013, 6768, 6566, 3921, 2153, 4218, 23705, 8214, 9636, 375790, 3094, 3489, 2323, 7408, 1511, 6222, 2162, 670, 26986, 3127, 5618, 9368, 214, 2317, 6189, 6280, 924, 6678, 6283, 6188, 6187, 51027, 2770, 2597, 121504, 722, 137797, 26994, 7184, 9377, 221, 10410, 599, 100507050, 6279, 1778, 2590, 6175, 7431, 84313, 10288, 1471, …	1.4323	6.91998e-05
GOTERM_BP_FAT	GO:0006412~translation	1.52705e-06	6147, 6122, 1933, 387338, 6124, 6142, 6144, 6164, 6189, 4736, 6206, 6207, 6165, 6208, 6209, 6167, 6188, 6187, 2193, 9045, 6352, 2597, 3921, 103, 9811, 6137, 7643, 6132, 23521, 51386, 92399, 6232, 6230, 6235, 6175, 6228, 64928, 25873, 6222, 6193, 6129, 440275, 26986, 6194, 6128	2.16505	0.00017917
REACTOME_PATHWAY	R-HSA-2299718:R-HSA-2299718	1.65793e-06	29781, 3013, 8351, 8350, 121504, 8362, 653604, 8363, 8354, 8348, 8359, 8341, 8367, 8357	5.19841	4.20692e-05
REACTOME_PATHWAY	R-HSA-5334118:R-HSA-5334118	1.71195e-06	3013, 8351, 8350, 121504, 8362, 653604, 8363, 8354, 8348, 8359, 8341, 8367, 8357	5.66255	4.08846e-05
REACTOME_PATHWAY	R-HSA-73728:R-HSA-73728	1.71195e-06	3013, 8351, 8350, 121504, 8362, 653604, 8363, 8354, 8348, 8359, 8341, 8367, 8357	5.66255	4.08846e-05
GOTERM_BP_FAT	GO:0071345~cellular response to cytokine stimulus	1.83616e-06	3127, 1436, 6122, 1958, 5106, 5618, 8638, 2648, 3434, 6352, 3433, 8904, 87178, 2597, 29108, 7850, 103, 11274, 3113, 3115, 9636, 10410, 171392, 3117, 23521, 9447, 3119, 5196, 3551, 972, 3718, 6175, 7444, 997, 3952, 5473, 7341, 11240, 4502, 567, 30837	2.25379	0.000210305
REACTOME_PATHWAY	R-HSA-5625886:R-HSA-5625886	2.1278e-06	3013, 8351, 8350, 121504, 8362, 653604, 8363, 8354, 8348, 8359, 8341, 8367, 8357	5.55571	4.79926e-05
GOTERM_BP_FAT	GO:0034097~response to cytokine	2.16238e-06	3127, 1436, 6122, 5106, 1958, 5618, 8638, 6678, 2648, 3434, 6352, 3433, 8904, 87178, 2597, 29108, 7850, 103, 11274, 8491, 3113, 3115, 9636, 10410, 171392, 3117, 301, 23521, 9447, 3119, 5196, 3551, 972, 3718, 6175, 7444, 997, 1650, 3952, 5473, 7341, 11240, 4502, 567, 30837	2.13635	0.000241906
GOTERM_BP_FAT	GO:0016337~single organismal cell-cell adhesion	2.81433e-06	7535, 3127, 1958, 5618, 3902, 6280, 3600, 924, 1499, 6352, 29108, 57864, 23396, 3921, 261734, 3113, 84941, 5747, 3115, 23705, 3117, 6279, 301, 9935, 3119, 915, 917, 972, 3718, 1650, 3687, 201633, 80139, 3952, 10288, 567, 3043, 3932, 6194, 440275	2.24309	0.000307675
GOTERM_CC_FAT	GO:0042613~MHC class II protein complex	2.87988e-06	3113, 3127, 3115, 3117, 3119, 3108, 972	14.6024	0.000121169
GOTERM_CC_FAT	GO:0044421~extracellular region part	3.16879e-06	64110, 57175, 23659, 4046, 6164, 6207, 6165, 6208, 1312, 2648, 9045, 6352, 3013, 6768, 6566, 3921, 2153, 4218, 23705, 8214, 375790, 3094, 3489, 2323, 7408, 1511, 6222, 2162, 670, 26986, 3127, 9368, 214, 2317, 6189, 6280, 924, 6678, 6188, 6187, 2770, 2597, 121504, 722, 137797, 26994, 7184, 9377, 221, 10410, 100507050, 599, 6279, 1778, 2590, 6175, 7431, 84313, 10288, 1471, 3932, 6122, 6124, 4353, 9…	1.4467	0.000123802
GOTERM_BP_FAT	GO:0043043~peptide biosynthetic process	3.39959e-06	6147, 6122, 1933, 387338, 6124, 6142, 6144, 6164, 6189, 4736, 6206, 6207, 6165, 6208, 6209, 6167, 6188, 6187, 2193, 9045, 6352, 2597, 3921, 103, 9811, 6137, 7643, 6132, 23521, 51386, 92399, 6232, 6230, 6235, 6175, 6228, 64928, 25873, 6222, 6193, 6129, 440275, 26986, 6194, 6128	2.10054	0.000363389
REACTOME_PATHWAY	R-HSA-427359:R-HSA-427359	4.82149e-06	3013, 8351, 8350, 121504, 8362, 653604, 8363, 8354, 8348, 8359, 8341, 8367, 8357	5.16584	0.000103023
GOTERM_BP_FAT	GO:0033365~protein localization to organelle	4.9102e-06	6122, 6124, 6164, 6206, 6165, 6207, 6208, 6209, 6167, 2648, 9045, 51729, 55506, 3921, 199223, 3718, 3687, 25873, 3952, 6222, 7341, 6193, 6194, 6653, 6147, 9804, 9368, 6142, 8031, 6144, 6189, 4736, 6188, 1499, 6187, 103, 51517, 23586, 6137, 6132, 23521, 6232, 6230, 6235, 6175, 5903, 6228, 84313, 222229, 6036, 9516, 6129, 6128	1.9254	0.000513412
GOTERM_CC_FAT	GO:0042611~MHC protein complex	4.97603e-06	3113, 3127, 3115, 3117, 3119, 567, 3108, 972	10.5401	0.000181443
GOTERM_BP_FAT	GO:0007159~leukocyte cell-cell adhesion	5.57204e-06	7535, 3127, 1958, 5618, 3902, 924, 3600, 6280, 1499, 6352, 29108, 57864, 3113, 84941, 23705, 3115, 3117, 6279, 301, 9935, 3119, 915, 917, 972, 3718, 1650, 201633, 3952, 10288, 567, 3932, 6194, 440275	2.4187	0.000570203
GOTERM_BP_FAT	GO:0044802~single-organism membrane organization	5.76944e-06	6147, 6122, 9804, 6124, 6142, 9368, 6144, 6164, 4736, 6189, 6206, 6165, 6207, 6208, 6209, 6280, 6167, 6188, 6187, 9045, 23463, 3921, 6137, 4218, 6132, 301, 375790, 23521, 6232, 3551, 6230, 6235, 6175, 5903, 400410, 23499, 6228, 25873, 6222, 7341, 27348, 9463, 6193, 6129, 23241, 6194, 6128, 165324	1.99866	0.000578101
GOTERM_BP_FAT	GO:0006518~peptide metabolic process	5.93318e-06	6147, 1933, 6122, 387338, 6124, 6142, 6144, 6164, 4736, 6189, 6206, 6207, 6165, 6208, 6209, 6167, 6188, 6187, 2193, 9045, 6352, 2876, 2597, 103, 3921, 9811, 6137, 7643, 6132, 23521, 51386, 92399, 6232, 6230, 6235, 6175, 6228, 64928, 1511, 7511, 25873, 6222, 6193, 6129, 440275, 6194, 6128, 26986, 6653	1.97787	0.000582374
REACTOME_PATHWAY	R-HSA-389948:R-HSA-389948	6.11856e-06	3113, 3127, 3115, 3117, 3119, 915, 917, 3932	10.0668	0.000124199
REACTOME_PATHWAY	R-HSA-202427:R-HSA-202427	6.11856e-06	3113, 3127, 3115, 3117, 3119, 915, 917, 3932	10.0668	0.000124199
GOTERM_CC_FAT	GO:0005925~focal adhesion	6.15395e-06	6122, 57175, 6124, 214, 6189, 2317, 4736, 6207, 6208, 6209, 6188, 6187, 1499, 23396, 7184, 5747, 6132, 301, 23521, 7408, 6235, 6175, 7431, 6222, 567, 23603, 6193, 6129, 6128, 26986	2.53709	0.000210367
GOTERM_BP_FAT	GO:0051290~protein heterotetramerization	6.39189e-06	2193, 8351, 8350, 121504, 8362, 8354, 8363, 8359, 8367, 8357	7.16185	0.000614841
GOTERM_BP_FAT	GO:0000183~chromatin silencing at rDNA	6.39189e-06	8351, 8350, 121504, 653604, 8362, 8354, 8363, 8359, 8367, 8357	7.16185	0.000614841
GOTERM_CC_FAT	GO:0005924~cell-substrate adherens junction	6.58303e-06	6122, 57175, 6124, 214, 6189, 2317, 4736, 6207, 6208, 6209, 6188, 6187, 1499, 23396, 7184, 5747, 6132, 301, 23521, 7408, 6235, 6175, 7431, 6222, 567, 23603, 6193, 6129, 6128, 26986	2.52855	0.000211797
GOTERM_CC_FAT	GO:0030055~cell-substrate junction	7.03594e-06	6122, 57175, 6124, 214, 6189, 2317, 4736, 6207, 6208, 6209, 6188, 6187, 1499, 23396, 7184, 5747, 6132, 301, 23521, 7408, 6235, 6175, 7431, 6222, 567, 23603, 6193, 6129, 6128, 26986	2.52006	0.000213792
GOTERM_BP_FAT	GO:0070489~T cell aggregation	7.26786e-06	7535, 3127, 1958, 5618, 3902, 924, 3600, 1499, 6352, 29108, 57864, 3113, 84941, 23705, 3115, 3117, 301, 9935, 3119, 915, 917, 972, 3718, 1650, 201633, 3952, 10288, 567, 3932, 6194, 440275	2.47472	0.000685369
GOTERM_BP_FAT	GO:0042110~T cell activation	7.26786e-06	7535, 3127, 1958, 5618, 3902, 924, 3600, 1499, 6352, 29108, 57864, 3113, 84941, 23705, 3115, 3117, 301, 9935, 3119, 915, 917, 972, 3718, 1650, 201633, 3952, 10288, 567, 3932, 6194, 440275	2.47472	0.000685369
GOTERM_BP_FAT	GO:0071593~lymphocyte aggregation	7.73484e-06	7535, 3127, 1958, 5618, 3902, 924, 3600, 1499, 6352, 29108, 57864, 3113, 84941, 23705, 3115, 3117, 301, 9935, 3119, 915, 917, 972, 3718, 1650, 201633, 3952, 10288, 567, 3932, 6194, 440275	2.46686	0.000715368
GOTERM_BP_FAT	GO:0006886~intracellular protein transport	7.86632e-06	6122, 6124, 23232, 6164, 6206, 6165, 6207, 6208, 6209, 6167, 2648, 3434, 9045, 51729, 23463, 3921, 972, 3718, 3687, 25873, 3952, 6222, 6193, 6194, 6653, 27352, 6147, 9804, 9368, 6142, 8031, 6144, 6189, 4736, 6188, 1499, 6187, 11138, 103, 51517, 7184, 23586, 6137, 6132, 23521, 6232, 6230, 6235, 6175, 5903, 6228, 84313, 6036, 9516, 6129, 6128, 23241	1.83885	0.000713802
GOTERM_CC_FAT	GO:0000786~nucleosome	7.93478e-06	3013, 8351, 8350, 121504, 55506, 8362, 653604, 8363, 8354, 8348, 8359, 8341, 8367, 8357	4.61128	0.000228413
GOTERM_MF_FAT	GO:0019843~rRNA binding	8.81334e-06	6147, 79159, 6122, 387338, 6132, 6222, 6207, 6208, 6167, 6193, 6188, 6175	5.43237	0.00255555
GOTERM_BP_FAT	GO:0007155~cell adhesion	9.83226e-06	7535, 57175, 5331, 6164, 56101, 9045, 22905, 6352, 57864, 3921, 2049, 261734, 84941, 23705, 5747, 8214, 301, 7408, 972, 3718, 10666, 1650, 3687, 8351, 8350, 80139, 3952, 8354, 3043, 23603, 8357, 6194, 440275, 10726, 3127, 6147, 1958, 5618, 214, 2317, 3902, 3600, 924, 6280, 6187, 1499, 57410, 29108, 23396, 10461, 3113, 3115, 3117, 9935, 6279, 3119, 10848, 915, 917, 23499, 201633, 10288, 567, 53827…	1.72692	0.000875603
REACTOME_PATHWAY	R-HSA-201722:R-HSA-201722	9.89855e-06	1499, 3013, 8351, 8350, 121504, 8362, 653604, 8363, 8354, 8348, 8359, 8341, 8367, 8357	4.46624	0.000191355
REACTOME_PATHWAY	R-HSA-212300:R-HSA-212300	1.01509e-05	3013, 8351, 8350, 121504, 8362, 653604, 8363, 8354, 8348, 8359, 8341, 8367, 8357	4.82709	0.000187313
GOTERM_BP_FAT	GO:0022610~biological adhesion	1.08758e-05	7535, 57175, 5331, 6164, 56101, 9045, 22905, 6352, 57864, 3921, 2049, 261734, 84941, 23705, 5747, 8214, 301, 7408, 972, 3718, 10666, 1650, 3687, 8351, 8350, 80139, 3952, 8354, 3043, 23603, 8357, 6194, 440275, 10726, 3127, 6147, 1958, 5618, 214, 2317, 3902, 3600, 924, 6280, 6187, 1499, 57410, 29108, 23396, 10461, 3113, 3115, 3117, 9935, 6279, 3119, 10848, 915, 917, 23499, 201633, 10288, 567, 53827…	1.72153	0.000950886
GOTERM_BP_FAT	GO:0019221~cytokine-mediated signaling pathway	1.14295e-05	1436, 3127, 1958, 5618, 8638, 3434, 6352, 3433, 8904, 29108, 7850, 103, 11274, 3113, 3115, 9636, 10410, 171392, 3117, 9447, 3119, 5196, 3551, 972, 3718, 7444, 3952, 5473, 7341, 11240, 567, 4502, 30837	2.33671	0.000981441
GOTERM_BP_FAT	GO:1902580~single-organism cellular localization	1.43017e-05	7535, 6122, 6124, 6164, 6206, 6165, 6207, 6208, 6209, 6167, 9045, 23463, 3921, 4218, 375790, 3551, 3718, 26258, 25873, 3952, 6222, 6193, 6194, 6147, 9804, 9368, 6142, 6144, 6189, 4736, 6188, 1499, 6187, 80331, 23396, 103, 51517, 23586, 6137, 6132, 23521, 6232, 6230, 6235, 1778, 6175, 5903, 23499, 6228, 3162, 9516, 9463, 6129, 6128, 23241	1.82604	0.0012064
GOTERM_BP_FAT	GO:0034723~DNA replication-dependent nucleosome organization	1.57944e-05	8351, 8350, 121504, 8362, 8354, 8363, 8359, 8367, 8357	7.51995	0.00130927
GOTERM_BP_FAT	GO:0006335~DNA replication-dependent nucleosome assembly	1.57944e-05	8351, 8350, 121504, 8362, 8354, 8363, 8359, 8367, 8357	7.51995	0.00130927
GOTERM_CC_FAT	GO:0044815~DNA packaging complex	1.62911e-05	3013, 8351, 8350, 121504, 55506, 8362, 653604, 8363, 8354, 8348, 8359, 8341, 8367, 8357	4.32663	0.000445466
GOTERM_BP_FAT	GO:0045815~positive regulation of gene expression, epigenetic	1.73981e-05	8351, 8350, 121504, 653604, 8362, 11240, 8354, 8363, 8359, 8367, 8357, 1499, 2648	4.65521	0.00141769
GOTERM_CC_FAT	GO:0031983~vesicle lumen	1.80497e-05	400668, 3039, 1675, 5473, 5196, 3040, 2162, 3043, 2153, 7184, 6678	5.61957	0.000470045
GOTERM_CC_FAT	GO:0060205~cytoplasmic membrane-bounded vesicle lumen	1.80497e-05	400668, 3039, 1675, 5473, 5196, 3040, 2162, 3043, 2153, 7184, 6678	5.61957	0.000470045
GOTERM_CC_FAT	GO:0030529~intracellular ribonucleoprotein complex	2.39144e-05	6122, 6124, 6164, 122402, 6206, 6165, 6207, 6208, 6167, 6209, 9045, 51729, 3921, 7643, 3039, 7884, 64928, 25873, 6222, 7341, 3040, 10432, 6193, 6194, 26986, 440275, 6147, 387338, 55119, 6142, 6144, 6189, 4736, 6188, 6187, 54475, 2597, 103, 6137, 6132, 23521, 51386, 6232, 6230, 6235, 6175, 6228, 6129, 6128	1.86982	0.000594429
GOTERM_CC_FAT	GO:1990904~ribonucleoprotein complex	2.47564e-05	6122, 6124, 6164, 122402, 6206, 6165, 6207, 6208, 6167, 6209, 9045, 51729, 3921, 7643, 3039, 7884, 64928, 25873, 6222, 7341, 3040, 10432, 6193, 6194, 26986, 440275, 6147, 387338, 55119, 6142, 6144, 6189, 4736, 6188, 6187, 54475, 2597, 103, 6137, 6132, 23521, 51386, 6232, 6230, 6235, 6175, 6228, 6129, 6128	1.86697	0.000588606
GOTERM_BP_FAT	GO:0043604~amide biosynthetic process	2.94745e-05	6147, 6122, 1933, 387338, 6124, 6142, 6144, 6164, 6189, 4736, 6206, 6207, 6165, 6208, 6209, 6167, 6188, 6187, 2193, 9045, 6352, 2597, 3921, 103, 9811, 6137, 7643, 6132, 23521, 51386, 92399, 6232, 6230, 6235, 6175, 6228, 64928, 25873, 6222, 6193, 6129, 440275, 26986, 6194, 6128	1.92819	0.00236061
REACTOME_PATHWAY	R-HSA-5250924:R-HSA-5250924	3.28301e-05	2648, 3013, 8351, 8350, 121504, 8362, 653604, 8363, 8354, 8348, 8359, 8341, 8367, 8357	4.01396	0.000579364
REACTOME_PATHWAY	R-HSA-5617472:R-HSA-5617472	4.05269e-05	9935, 3198, 8351, 3013, 8350, 121504, 8362, 653604, 8363, 8354, 8348, 8359, 8341, 8367, 8357	3.69297	0.000685359
REACTOME_PATHWAY	R-HSA-912446:R-HSA-912446	4.35673e-05	3013, 8351, 8350, 121504, 8362, 653604, 8363, 8354, 8348, 8359, 8341, 8367, 8357	4.20647	0.000707297
GOTERM_BP_FAT	GO:0044085~cellular component biogenesis	5.30472e-05	57175, 6164, 6206, 6207, 6165, 6208, 6209, 6167, 9045, 6352, 87178, 3921, 2153, 85014, 4218, 5747, 375790, 9447, 51013, 3551, 7408, 9056, 8192, 6222, 7341, 23066, 3127, 9804, 5618, 9368, 6189, 6188, 6187, 54475, 121504, 23396, 11138, 103, 7184, 23521, 3738, 51386, 917, 1778, 6175, 23499, 997, 84313, 7023, 6122, 6124, 9380, 23232, 54558, 2193, 51729, 55506, 8362, 5887, 8363, 3108, 8367, 2049, 2617…	1.40795	0.00417514
GOTERM_BP_FAT	GO:0061024~membrane organization	5.41226e-05	6122, 6124, 6164, 6206, 6165, 6207, 6208, 6167, 6209, 9045, 23463, 3921, 2153, 4218, 375790, 301, 3551, 400410, 26258, 25873, 6222, 7341, 6193, 6194, 165324, 6147, 9804, 6142, 9368, 6144, 4736, 6189, 6280, 6188, 6187, 6137, 6132, 23521, 6232, 6230, 6235, 6175, 5903, 23499, 6228, 54947, 27348, 9463, 6129, 6128, 23241	1.79046	0.00419105
GOTERM_CC_FAT	GO:1903561~extracellular vesicle	6.13947e-05	64110, 57175, 4046, 23659, 6164, 6207, 6165, 1312, 6208, 9045, 3013, 6768, 6566, 3921, 2153, 4218, 23705, 375790, 3094, 3489, 7408, 1511, 6222, 670, 26986, 3127, 9368, 214, 6189, 2317, 6280, 924, 6188, 6187, 2770, 2597, 121504, 137797, 26994, 7184, 9377, 221, 10410, 599, 6279, 1778, 2590, 6175, 7431, 84313, 1471, 3932, 6122, 6124, 4353, 9380, 56101, 2109, 55506, 8362, 8363, 3108, 1152, 8367, 3039…	1.42804	0.00139835
GOTERM_CC_FAT	GO:0043230~extracellular organelle	6.28339e-05	64110, 57175, 4046, 23659, 6164, 6207, 6165, 1312, 6208, 9045, 3013, 6768, 6566, 3921, 2153, 4218, 23705, 375790, 3094, 3489, 7408, 1511, 6222, 670, 26986, 3127, 9368, 214, 6189, 2317, 6280, 924, 6188, 6187, 2770, 2597, 121504, 137797, 26994, 7184, 9377, 221, 10410, 599, 6279, 1778, 2590, 6175, 7431, 84313, 1471, 3932, 6122, 6124, 4353, 9380, 56101, 2109, 55506, 8362, 8363, 3108, 1152, 8367, 3039…	1.42724	0.0013739
REACTOME_PATHWAY	R-HSA-3214842:R-HSA-3214842	6.60244e-05	8351, 8350, 121504, 653604, 8362, 8354, 8363, 8359, 8367, 8357	5.39291	0.0010305
GOTERM_BP_FAT	GO:0042255~ribosome assembly	6.76657e-05	54475, 6147, 6122, 387338, 6232, 3921, 6208, 6209, 6193, 6128	5.44924	0.00515414
GOTERM_CC_FAT	GO:0031988~membrane-bounded vesicle	8.09688e-05	64110, 57175, 23659, 4046, 6164, 6207, 6165, 6208, 1312, 22905, 9045, 3013, 6768, 6566, 3921, 2153, 4218, 23705, 375790, 3094, 3489, 7408, 8685, 26258, 1511, 6222, 670, 2162, 84937, 26986, 3127, 9368, 214, 2317, 6189, 6280, 924, 6678, 6188, 6187, 2770, 57410, 2597, 121504, 137797, 26994, 7184, 3113, 26056, 9377, 221, 3115, 10410, 3117, 599, 6279, 3119, 1778, 2590, 6175, 7431, 84313, 1471, 3932, 6…	1.35888	0.00170208
GOTERM_BP_FAT	GO:0045087~innate immune response	8.13694e-05	7535, 1436, 3127, 1958, 3902, 8638, 81559, 6280, 6283, 3434, 6352, 3433, 2597, 29108, 722, 103, 7184, 23586, 11274, 3113, 5747, 3115, 23705, 9636, 10410, 3117, 6279, 301, 9447, 23521, 3119, 10219, 3551, 8685, 3718, 10666, 1675, 3952, 7341, 4502, 567, 3932	1.90035	0.00609827
GOTERM_CC_FAT	GO:0070062~extracellular exosome	8.50589e-05	64110, 57175, 4046, 23659, 6164, 6207, 6165, 1312, 6208, 9045, 3013, 6768, 6566, 3921, 4218, 23705, 375790, 3094, 3489, 7408, 1511, 6222, 670, 26986, 3127, 9368, 214, 6189, 2317, 6280, 924, 6188, 6187, 2770, 2597, 121504, 137797, 26994, 7184, 9377, 221, 10410, 599, 6279, 1778, 2590, 6175, 7431, 84313, 1471, 3932, 6122, 6124, 4353, 9380, 56101, 2109, 55506, 8362, 8363, 3108, 1152, 8367, 3039, 2198…	1.42039	0.00172182
GOTERM_CC_FAT	GO:0030054~cell junction	9.49682e-05	7535, 6122, 57175, 6124, 5331, 6164, 6207, 6208, 6209, 9045, 22905, 261734, 5747, 23705, 375790, 301, 7408, 10666, 8351, 8350, 6222, 8354, 84937, 6193, 23603, 26986, 2569, 8357, 10726, 9948, 6147, 214, 6189, 4736, 2317, 6188, 8204, 6187, 1499, 57410, 23396, 7184, 23586, 6132, 23521, 10848, 6235, 6175, 7431, 23499, 201633, 567, 9463, 6129, 6128	1.69975	0.00185364
REACTOME_PATHWAY	R-HSA-5578749:R-HSA-5578749	0.000104889	5903, 3013, 8351, 8350, 121504, 8362, 653604, 8363, 8354, 8348, 8359, 8341, 8367, 8357	3.60344	0.00157605
GOTERM_BP_FAT	GO:0016071~mRNA metabolic process	0.000115667	6147, 6122, 55119, 6124, 6142, 6144, 6164, 6189, 4736, 6206, 6207, 6165, 6208, 6209, 6167, 6188, 6187, 9045, 51729, 87178, 3921, 103, 9811, 9810, 6137, 6132, 23521, 51013, 6232, 6230, 6235, 6175, 7884, 6228, 25873, 6222, 6193, 6129, 6194, 6128, 26986, 131870	1.86997	0.00852511
GOTERM_BP_FAT	GO:0006955~immune response	0.000116036	7535, 8638, 3434, 6352, 3433, 89857, 123920, 3108, 7850, 23705, 5747, 9636, 301, 9447, 3551, 8685, 972, 3718, 10666, 1511, 54795, 3952, 7341, 4502, 440275, 6194, 1436, 3127, 1958, 214, 3902, 81559, 3600, 6280, 924, 6283, 2876, 2597, 29108, 722, 103, 51517, 7184, 23586, 11274, 3113, 3115, 10410, 3117, 23521, 6279, 3119, 10219, 5196, 915, 917, 6668, 11024, 3162, 1675, 5473, 10288, 567, 3932	1.6107	0.00842315
GOTERM_BP_FAT	GO:0001775~cell activation	0.000139361	7535, 3127, 1958, 5618, 3902, 1606, 3600, 924, 6283, 1499, 6352, 29108, 57864, 137797, 2153, 10461, 3113, 84941, 3115, 23705, 3117, 301, 9935, 3119, 5196, 915, 2323, 917, 972, 3718, 26258, 10666, 3162, 1650, 201633, 3952, 5473, 10288, 567, 1471, 3043, 3932, 440275, 6194	1.82001	0.00995771
GOTERM_BP_FAT	GO:1903707~negative regulation of hemopoiesis	0.000140888	171392, 301, 9935, 121504, 8362, 5196, 8363, 8359, 972, 8367, 3718, 1499, 28959	3.78912	0.00991899
GOTERM_BP_FAT	GO:0022407~regulation of cell-cell adhesion	0.00014443	3113, 7535, 3127, 5747, 3115, 3117, 301, 3119, 3902, 915, 917, 972, 3600, 3718, 1499, 6352, 201633, 80139, 3952, 10288, 57864, 29108, 3932, 2049	2.41605	0.0100205
REACTOME_PATHWAY	R-HSA-73777:R-HSA-73777	0.000147459	3013, 8351, 8350, 121504, 8362, 653604, 8363, 8354, 8348, 8359, 8341, 8367, 8357	3.72725	0.00213603
GOTERM_BP_FAT	GO:0043603~cellular amide metabolic process	0.000152351	1933, 6122, 23659, 6124, 6164, 6206, 6165, 6207, 6208, 6167, 6209, 9045, 2193, 6352, 3921, 7643, 92399, 64928, 1511, 25873, 7511, 6222, 6193, 6194, 26986, 440275, 6653, 6147, 387338, 6142, 6144, 6189, 4736, 6280, 6188, 6187, 2876, 2597, 103, 9811, 6137, 6132, 23521, 51386, 6232, 6230, 6235, 6175, 6228, 6129, 6128	1.71827	0.010417
GOTERM_BP_FAT	GO:0050863~regulation of T cell activation	0.000153498	3113, 7535, 3127, 3115, 3117, 301, 3119, 3902, 915, 917, 972, 3600, 3718, 1499, 6352, 201633, 3952, 10288, 57864, 29108, 3932	2.60592	0.010348
GOTERM_BP_FAT	GO:0051291~protein heterooligomerization	0.000157684	2193, 3039, 8351, 8350, 8362, 121504, 8354, 3040, 8363, 8359, 3043, 8367, 8357	3.74557	0.0104819
GOTERM_BP_FAT	GO:0002683~negative regulation of immune system process	0.000161277	3127, 171392, 301, 9935, 5196, 3902, 972, 3718, 1499, 28959, 3434, 3162, 2876, 201633, 8362, 121504, 10288, 722, 11240, 8363, 103, 8359, 8367, 10461	2.3968	0.0105734
GOTERM_BP_FAT	GO:0002682~regulation of immune system process	0.000162595	7535, 3434, 6352, 89857, 8362, 57864, 8363, 123920, 8367, 5747, 23705, 9636, 301, 9447, 3551, 2323, 8685, 972, 3718, 26258, 10666, 1511, 54795, 3952, 7341, 11240, 8359, 440275, 3127, 3902, 3600, 1499, 28959, 2876, 121504, 29108, 722, 103, 51517, 7184, 10461, 23586, 11274, 3113, 3115, 171392, 3117, 9935, 3119, 5196, 915, 917, 11024, 3162, 1675, 201633, 5473, 10288, 567, 3932	1.62418	0.0105161
GOTERM_BP_FAT	GO:0050870~positive regulation of T cell activation	0.000203018	7535, 3113, 3127, 3115, 3117, 301, 3119, 915, 917, 972, 3600, 3718, 6352, 3952, 10288, 29108, 3932	2.93883	0.0129398
REACTOME_PATHWAY	R-HSA-3214841:R-HSA-3214841	0.000232344	8351, 8350, 121504, 653604, 8362, 8354, 8363, 8359, 8367, 8357	4.62249	0.00324791
REACTOME_PATHWAY	R-HSA-3214815:R-HSA-3214815	0.000238524	3013, 8351, 8350, 121504, 8362, 653604, 8363, 8354, 8348, 8359, 8341, 8367, 8357	3.54762	0.0032232
GOTERM_BP_FAT	GO:1903037~regulation of leukocyte cell-cell adhesion	0.000259474	3113, 7535, 3127, 3115, 3117, 301, 3119, 3902, 915, 917, 972, 3600, 3718, 1499, 6352, 201633, 3952, 10288, 57864, 29108, 3932	2.50665	0.0162933
GOTERM_CC_FAT	GO:0032993~protein-DNA complex	0.000271588	100134934, 1499, 8351, 3013, 8350, 121504, 55506, 8362, 653604, 8363, 8354, 8348, 8359, 8341, 8367, 8357	2.98897	0.00511031
GOTERM_BP_FAT	GO:0045321~leukocyte activation	0.000281646	7535, 3127, 1958, 5618, 3902, 3600, 924, 6283, 1499, 6352, 29108, 57864, 10461, 3113, 84941, 3115, 23705, 3117, 301, 9935, 3119, 915, 2323, 917, 972, 3718, 26258, 10666, 3162, 1650, 201633, 3952, 5473, 10288, 567, 3932, 6194, 440275	1.86404	0.0174459
GOTERM_BP_FAT	GO:0015031~protein transport	0.000283537	6122, 6124, 23232, 6164, 6206, 6165, 6207, 6208, 6209, 6167, 2648, 3434, 9045, 6352, 51729, 23463, 6566, 7850, 3921, 4218, 23705, 9447, 301, 199223, 9546, 972, 3718, 51092, 26258, 3687, 25873, 54795, 3952, 6222, 6193, 6194, 6653, 3127, 27352, 1436, 6147, 9804, 5106, 9368, 6142, 8031, 6144, 6189, 4736, 6188, 6283, 1499, 6187, 9854, 29108, 11138, 103, 51517, 7184, 11132, 23586, 26056, 6137, 6132, 2…	1.47231	0.0173388
GOTERM_MF_FAT	GO:0032395~MHC class II receptor activity	0.0002915	3113, 3115, 3117, 3119, 3108	13.5809	0.0615102
GOTERM_BP_FAT	GO:0045653~negative regulation of megakaryocyte differentiation	0.000294854	121504, 8362, 5196, 8363, 8359, 8367	9.39993	0.0177986
GOTERM_BP_FAT	GO:1903039~positive regulation of leukocyte cell-cell adhesion	0.000300167	7535, 3113, 3127, 3115, 3117, 301, 3119, 915, 917, 972, 3600, 3718, 6352, 3952, 10288, 29108, 3932	2.84087	0.017892
REACTOME_PATHWAY	R-HSA-3247509:R-HSA-3247509	0.000329458	8351, 8350, 653604, 11240, 8354, 8357	9.06008	0.00430626
REACTOME_PATHWAY	R-HSA-2559580:R-HSA-2559580	0.000351108	22955, 3013, 8351, 8350, 121504, 8362, 653604, 8363, 8354, 8348, 8359, 8341, 8367, 8357	3.20306	0.00444555
GOTERM_BP_FAT	GO:0046649~lymphocyte activation	0.000354683	7535, 3127, 1958, 5618, 3902, 924, 3600, 1499, 6352, 29108, 57864, 10461, 3113, 84941, 3115, 23705, 3117, 301, 9935, 3119, 915, 2323, 917, 972, 3718, 26258, 1650, 201633, 3952, 10288, 567, 3932, 6194, 440275	1.92819	0.0208497
GOTERM_BP_FAT	GO:0002696~positive regulation of leukocyte activation	0.000457558	3113, 7535, 3127, 3115, 3117, 301, 3119, 915, 2323, 917, 972, 3600, 3718, 26258, 10666, 6352, 3952, 10288, 29108, 3932	2.4696	0.0264941
GOTERM_BP_FAT	GO:0051251~positive regulation of lymphocyte activation	0.000459044	7535, 3113, 3127, 3115, 3117, 301, 3119, 915, 2323, 917, 972, 3600, 3718, 26258, 6352, 3952, 10288, 29108, 3932	2.54686	0.026263
GOTERM_BP_FAT	GO:0006952~defense response	0.00046836	4798, 7535, 4046, 4353, 8638, 3434, 6352, 3433, 7850, 5747, 23705, 9636, 301, 9447, 3551, 8685, 972, 3718, 10666, 1511, 3687, 3952, 7341, 4502, 440275, 1436, 3127, 1958, 3902, 81559, 6280, 3600, 6283, 2876, 2597, 29108, 722, 64332, 103, 7184, 23586, 11274, 3113, 3115, 10410, 3117, 6279, 23521, 3119, 10219, 5196, 11024, 3162, 1675, 5473, 10288, 567, 1471, 3932	1.56832	0.0264743
GOTERM_BP_FAT	GO:0051249~regulation of lymphocyte activation	0.000468685	3113, 7535, 3127, 3115, 3117, 301, 3119, 3902, 915, 2323, 917, 972, 3600, 3718, 1499, 26258, 6352, 201633, 3952, 10288, 57864, 29108, 3932, 10461	2.22813	0.0261849
GOTERM_BP_FAT	GO:0002252~immune effector process	0.00049457	7535, 9948, 3127, 4353, 3902, 8638, 81559, 3600, 3434, 3433, 29108, 722, 103, 51517, 23586, 5747, 23705, 9636, 10410, 301, 9447, 3119, 917, 972, 3718, 10666, 3162, 1511, 3687, 54795, 1675, 3952, 5473, 567, 3932, 6194, 440275	1.82931	0.0272946
GOTERM_BP_FAT	GO:0045184~establishment of protein localization	0.000520686	6122, 6124, 23232, 6164, 6206, 6165, 6207, 6208, 6209, 6167, 2648, 9045, 3434, 6352, 51729, 23463, 55506, 6566, 7850, 3921, 4218, 23705, 9447, 301, 199223, 9546, 3551, 972, 3718, 51092, 26258, 3687, 25873, 54795, 3952, 6222, 23603, 6193, 6194, 6653, 3127, 1436, 27352, 6147, 9804, 5106, 9368, 6142, 8031, 6144, 6189, 4736, 6188, 6283, 1499, 6187, 9854, 29108, 11138, 103, 51517, 7184, 11132, 23586, …	1.42599	0.02839
KEGG_PATHWAY	hsa05310:Asthma	0.000536223	3113, 3127, 3115, 3117, 3119, 3108	8.13131	0.0389138
GOTERM_BP_FAT	GO:0042592~homeostatic process	0.000546532	1763, 1317, 35, 1312, 6208, 57130, 3434, 6352, 8362, 94097, 57864, 6566, 8363, 1152, 80142, 8367, 261734, 84941, 3101, 9636, 301, 2323, 7782, 972, 3718, 51092, 54795, 81855, 3952, 1043, 4502, 8359, 6194, 1436, 3127, 5106, 9368, 100134934, 6280, 924, 1499, 54475, 2876, 109, 121504, 9854, 103, 11272, 7184, 26056, 171392, 6279, 9935, 10848, 5903, 3162, 567, 2548, 3932	1.5584	0.0294451
GOTERM_BP_FAT	GO:0002694~regulation of leukocyte activation	0.000550528	3113, 7535, 3127, 3115, 3117, 301, 3119, 915, 3902, 2323, 917, 972, 3600, 3718, 1499, 26258, 6352, 10666, 3162, 201633, 3952, 29108, 10288, 57864, 3932, 10461	2.116	0.029329
REACTOME_PATHWAY	R-HSA-2559582:R-HSA-2559582	0.000568601	3013, 8351, 8350, 121504, 8362, 653604, 8363, 8354, 8348, 8359, 8341, 8367, 8357	3.23574	0.00697308
REACTOME_PATHWAY	R-HSA-3214858:R-HSA-3214858	0.000608523	3013, 8351, 8350, 121504, 653604, 8362, 8354, 8363, 8359, 8367, 8357	3.71869	0.00724233
GOTERM_BP_FAT	GO:0042102~positive regulation of T cell proliferation	0.000629146	3113, 7535, 6352, 3115, 301, 3952, 29108, 10288, 3600, 3718	4.10926	0.0330824
KEGG_PATHWAY	hsa05034:Alcoholism	0.000644784	10681, 2770, 8351, 3013, 8350, 121504, 55506, 8362, 653604, 8363, 8354, 8348, 8359, 8341, 8367, 8357	2.71044	0.0351639
GOTERM_BP_FAT	GO:0034613~cellular protein localization	0.000645362	6122, 57175, 6124, 23232, 6164, 6206, 6165, 6207, 6208, 6209, 6167, 2648, 9045, 3434, 51729, 23463, 55506, 3921, 4218, 375790, 199223, 3551, 972, 3718, 3687, 25873, 3952, 6222, 7341, 6193, 6194, 6653, 27352, 6147, 9804, 9368, 6142, 8031, 6144, 6189, 4736, 2317, 6188, 1499, 6187, 11138, 103, 51517, 7184, 23586, 6137, 26056, 6132, 23521, 6232, 6230, 6235, 6175, 5903, 6228, 23499, 84313, 222229, 603…	1.48335	0.0335542
GOTERM_CC_FAT	GO:0071682~endocytic vesicle lumen	0.000653025	3039, 3040, 3043, 7184, 6678	11.3785	0.0118401
REACTOME_PATHWAY	R-HSA-427413:R-HSA-427413	0.000694439	3013, 8351, 8350, 121504, 8362, 653604, 8363, 8354, 8348, 8359, 8341, 8367, 8357	3.16616	0.00802591
GOTERM_BP_FAT	GO:0070665~positive regulation of leukocyte proliferation	0.000696861	3113, 7535, 6352, 3115, 301, 3952, 29108, 10288, 2323, 3600, 972, 3718	3.41816	0.0357975
GOTERM_BP_FAT	GO:0050867~positive regulation of cell activation	0.000697207	3113, 7535, 3127, 3115, 3117, 301, 3119, 915, 2323, 917, 972, 3600, 3718, 26258, 10666, 6352, 3952, 10288, 29108, 3932	2.38728	0.0354368
GOTERM_BP_FAT	GO:0022409~positive regulation of cell-cell adhesion	0.000759269	7535, 3113, 3127, 3115, 3117, 301, 3119, 915, 917, 972, 3600, 3718, 6352, 3952, 10288, 29108, 3932	2.6143	0.0381289
GOTERM_CC_FAT	GO:0005913~cell-cell adherens junction	0.000819881	6147, 23705, 57175, 301, 5331, 10848, 6164, 2317, 7408, 6187, 1499, 22905, 9045, 10666, 23499, 8351, 8350, 201633, 57410, 8354, 6128, 8357, 10726	2.18087	0.0143686
GOTERM_BP_FAT	GO:0070727~cellular macromolecule localization	0.000837957	6122, 57175, 6124, 23232, 6164, 6206, 6165, 6207, 6208, 6209, 6167, 2648, 9045, 3434, 51729, 23463, 55506, 3921, 4218, 375790, 199223, 3551, 972, 3718, 3687, 25873, 3952, 6222, 7341, 6193, 6194, 6653, 27352, 6147, 9804, 9368, 6142, 8031, 6144, 6189, 4736, 2317, 6188, 1499, 6187, 11138, 103, 51517, 7184, 23586, 6137, 26056, 6132, 23521, 6232, 6230, 6235, 6175, 5903, 6228, 23499, 84313, 222229, 603…	1.46949	0.0415652
GOTERM_BP_FAT	GO:0051262~protein tetramerization	0.000912407	2193, 6352, 3127, 8351, 8350, 121504, 8362, 8354, 8363, 7408, 8359, 8367, 8357	3.10347	0.0447152
GOTERM_BP_FAT	GO:0050900~leukocyte migration	0.000936404	7535, 9948, 6279, 301, 5196, 972, 6280, 6283, 6352, 3162, 9056, 3687, 54795, 3952, 5473, 29108, 23396, 11240, 6566, 3932, 10461	2.26895	0.0454025
KEGG_PATHWAY	hsa04672:Intestinal immune network for IgA production	0.00103216	3113, 3127, 3115, 3117, 3119, 3108, 3600	5.69192	0.0448161
GOTERM_BP_FAT	GO:0015833~peptide transport	0.00108167	3127, 26056, 5106, 6279, 301, 9368, 6280, 972, 51092, 6352, 54795, 9854, 3952, 6566, 11132	2.74451	0.0517431
GOTERM_BP_FAT	GO:0031047~gene silencing by RNA	0.00109734	122402, 5903, 8351, 8350, 8362, 653604, 121504, 8363, 8354, 103, 8359, 8367, 8357, 26986	2.87648	0.0519571
GOTERM_BP_FAT	GO:0006342~chromatin silencing	0.00111176	3013, 8351, 8350, 121504, 55506, 653604, 8362, 8354, 8363, 8359, 8367, 8357	3.23439	0.0521099
GOTERM_CC_FAT	GO:0030669~clathrin-coated endocytic vesicle membrane	0.00120772	22905, 3113, 3127, 3115, 3117, 3119, 972	5.65253	0.020445
GOTERM_BP_FAT	GO:0042129~regulation of T cell proliferation	0.0012153	3113, 7535, 6352, 3127, 3115, 301, 3952, 29108, 10288, 3600, 3718, 1499	3.19998	0.0562787
GOTERM_BP_FAT	GO:0050865~regulation of cell activation	0.00125923	3113, 7535, 3127, 3115, 3117, 301, 3119, 915, 3902, 2323, 917, 972, 3600, 3718, 1499, 26258, 6352, 10666, 3162, 201633, 3952, 29108, 10288, 57864, 3932, 10461	1.99917	0.0576996
GOTERM_BP_FAT	GO:0034341~response to interferon-gamma	0.00127051	3113, 6352, 3127, 3115, 10410, 3117, 23521, 3119, 2597, 7341, 4502, 8638, 567	2.98958	0.0576531
GOTERM_BP_FAT	GO:0042744~hydrogen peroxide catabolic process	0.00132479	3039, 2876, 4353, 3040, 3043	9.64096	0.0594826
GOTERM_BP_FAT	GO:0002790~peptide secretion	0.00137426	3127, 26056, 5106, 6279, 301, 6280, 972, 51092, 6352, 54795, 9854, 3952, 6566, 11132	2.80745	0.0610665
GOTERM_BP_FAT	GO:0045652~regulation of megakaryocyte differentiation	0.00145955	121504, 8362, 5196, 8363, 8359, 8367	6.83632	0.0641431
GOTERM_CC_FAT	GO:0098553~lumenal side of endoplasmic reticulum membrane	0.0014631	3113, 3127, 3115, 3117, 3119, 972	6.82708	0.0239777
GOTERM_CC_FAT	GO:0071556~integral component of lumenal side of endoplasmic reticulum membrane	0.0014631	3113, 3127, 3115, 3117, 3119, 972	6.82708	0.0239777
GOTERM_BP_FAT	GO:0006334~nucleosome assembly	0.00148913	8351, 8350, 8362, 653604, 55506, 121504, 8363, 8354, 8348, 8359, 8341, 8367, 8357	2.93571	0.0648094
GOTERM_MF_FAT	GO:0046982~protein heterodimerization activity	0.00149361	7023, 599, 915, 3551, 917, 400410, 1499, 25841, 8351, 3013, 8350, 467, 653604, 8362, 121504, 55506, 339488, 8363, 8354, 8348, 8359, 8341, 8367, 8357	2.04424	0.229243
GOTERM_BP_FAT	GO:0046903~secretion	0.00156701	7535, 9948, 1436, 3127, 5106, 5618, 9368, 1312, 6280, 6283, 6678, 6352, 9854, 80331, 29108, 23396, 6566, 7850, 80142, 2153, 11132, 10461, 51150, 26056, 4218, 23705, 6279, 301, 9447, 5196, 972, 6175, 51092, 26258, 3162, 1675, 54795, 3952, 5473, 2162	1.6711	0.0674749
GOTERM_CC_FAT	GO:0012507~ER to Golgi transport vesicle membrane	0.00160455	3113, 3127, 3115, 3117, 3119, 567, 972, 22937	4.55139	0.0255043
GOTERM_MF_FAT	GO:0003723~RNA binding	0.00165867	1933, 6122, 6124, 122402, 6164, 8638, 6206, 23518, 6207, 6165, 6208, 6209, 6167, 2193, 9045, 3434, 3433, 51729, 87178, 8362, 10614, 8363, 3921, 8367, 301, 51013, 23223, 51092, 7884, 64928, 79159, 25873, 6222, 7341, 8359, 10432, 6193, 6194, 26986, 440275, 6147, 55119, 387338, 6142, 6144, 6189, 4736, 2317, 6188, 6187, 55621, 375287, 8148, 121504, 2972, 722, 103, 7184, 9811, 23586, 9810, 6137, 64761…	1.39328	0.214145
GOTERM_BP_FAT	GO:1903706~regulation of hemopoiesis	0.00166099	7535, 9636, 171392, 301, 9935, 5196, 2323, 972, 3600, 3718, 1499, 28959, 3952, 8362, 121504, 10288, 57864, 8363, 8359, 8367	2.21827	0.070746
GOTERM_BP_FAT	GO:0001959~regulation of cytokine-mediated signaling pathway	0.00171195	6352, 171392, 8904, 7341, 29108, 11240, 3551, 7850, 103, 972, 7444, 11274	3.06937	0.0721997
GOTERM_CC_FAT	GO:0044433~cytoplasmic vesicle part	0.00173182	3127, 6678, 22937, 22905, 57410, 80331, 2153, 7184, 3113, 4218, 26056, 400668, 3115, 3039, 3117, 301, 3119, 5196, 8685, 972, 1675, 5473, 2162, 3040, 567, 84937, 3043, 9463	1.88926	0.0267257
GOTERM_MF_FAT	GO:0046983~protein dimerization activity	0.00181737	1436, 7023, 57801, 5618, 9380, 1499, 25841, 6352, 3013, 8904, 121504, 55506, 8362, 29108, 6566, 8363, 8348, 3257, 8367, 8341, 285362, 9810, 23705, 599, 301, 915, 2323, 3551, 917, 400410, 26258, 10666, 3162, 84313, 7511, 8351, 201633, 467, 8350, 653604, 339488, 8354, 8359, 6129, 8357, 131870	1.58604	0.202552
GOTERM_BP_FAT	GO:0042098~T cell proliferation	0.00187452	3113, 7535, 6352, 3127, 23705, 3115, 301, 3952, 29108, 10288, 3600, 3718, 6194	2.85846	0.0781036
GOTERM_BP_FAT	GO:0050671~positive regulation of lymphocyte proliferation	0.0019272	3113, 7535, 6352, 3115, 301, 3952, 29108, 10288, 3600, 972, 3718	3.2439	0.0795231
GOTERM_BP_FAT	GO:0050776~regulation of immune response	0.00198798	7535, 3127, 3902, 3600, 6352, 89857, 2876, 29108, 722, 123920, 103, 51517, 7184, 23586, 11274, 3113, 5747, 3115, 23705, 3117, 301, 9447, 3119, 915, 3551, 917, 8685, 972, 3718, 11024, 10666, 3162, 1511, 1675, 54795, 3952, 7341, 10288, 567, 3932, 440275	1.63651	0.0812333
REACTOME_PATHWAY	R-HSA-171306:R-HSA-171306	0.00209999	3013, 121504, 8362, 8363, 8348, 8359, 8341, 8367	4.31432	0.0234292
GOTERM_BP_FAT	GO:0032946~positive regulation of mononuclear cell proliferation	0.00210554	3113, 7535, 6352, 3115, 301, 3952, 29108, 10288, 3600, 972, 3718	3.20618	0.0851096
GOTERM_CC_FAT	GO:0005615~extracellular space	0.00219888	3127, 23659, 4353, 6280, 3600, 6678, 2648, 6352, 722, 6768, 123920, 1152, 2153, 11272, 10461, 400668, 3039, 100507050, 6279, 301, 5196, 3489, 2323, 3162, 1511, 1675, 3952, 5473, 10288, 3040, 2162, 567, 135228, 1471, 3043, 6653	1.69394	0.0328943
GOTERM_BP_FAT	GO:0070663~regulation of leukocyte proliferation	0.00225183	7535, 3113, 3127, 3115, 301, 2323, 972, 3600, 3718, 1499, 6352, 3952, 10288, 29108	2.65857	0.0900002
GOTERM_BP_FAT	GO:0042886~amide transport	0.0022662	3127, 26056, 5106, 6279, 301, 9368, 6280, 972, 51092, 6352, 54795, 9854, 3952, 6566, 11132	2.54052	0.089804
GOTERM_BP_FAT	GO:0000028~ribosomal small subunit assembly	0.00237423	6232, 3921, 6208, 6209, 6193	8.3555	0.0931185
REACTOME_PATHWAY	R-HSA-3214847:R-HSA-3214847	0.00253691	2648, 3013, 8351, 8350, 121504, 8362, 653604, 8363, 8354, 8348, 8359, 8341, 8367, 8357	2.5992	0.0274879
GOTERM_MF_FAT	GO:0050839~cell adhesion molecule binding	0.00254509	6147, 23705, 57175, 301, 5331, 10848, 6164, 2317, 7408, 6187, 1499, 22905, 9045, 10666, 23499, 8351, 8350, 201633, 57410, 10288, 8354, 53827, 6128, 8357, 10726	1.92789	0.242286
GOTERM_BP_FAT	GO:0060759~regulation of response to cytokine stimulus	0.00255398	6352, 171392, 8904, 7341, 29108, 11240, 3551, 7850, 103, 972, 7444, 11274	2.92037	0.0990108
GOTERM_MF_FAT	GO:0045296~cadherin binding	0.00264866	6147, 57175, 301, 5331, 10848, 6164, 2317, 7408, 6187, 1499, 22905, 9045, 23499, 8351, 8350, 57410, 8354, 53827, 6128, 8357, 10726	2.07838	0.226377
GOTERM_BP_FAT	GO:0050691~regulation of defense response to virus by host	0.00266948	3434, 9447, 29108, 3600, 23586, 440275	6.01596	0.102433
GOTERM_CC_FAT	GO:0034774~secretory granule lumen	0.00270243	400668, 1675, 5473, 5196, 2162, 2153, 6678	4.86746	0.0392166
GOTERM_BP_FAT	GO:0097530~granulocyte migration	0.00270944	9948, 6352, 6279, 301, 5473, 23396, 972, 6280, 6283	3.69833	0.103067
GOTERM_CC_FAT	GO:0030134~ER to Golgi transport vesicle	0.00271472	3113, 3127, 3115, 3117, 3119, 567, 2153, 972, 22937	3.69334	0.0383751
GOTERM_BP_FAT	GO:0002791~regulation of peptide secretion	0.00275701	6352, 3127, 5106, 6279, 54795, 3952, 9854, 6566, 11132, 972, 6280, 51092	2.89229	0.103961
GOTERM_MF_FAT	GO:0044822~poly(A) RNA binding	0.00282094	6122, 6124, 122402, 8638, 6206, 6207, 6165, 23518, 6208, 6209, 9045, 2193, 3433, 51729, 87178, 8362, 8363, 3921, 8367, 23223, 7884, 64928, 79159, 25873, 6222, 7341, 8359, 10432, 6193, 6194, 26986, 6147, 55119, 6142, 6144, 6189, 4736, 2317, 6188, 6187, 55621, 8148, 121504, 722, 103, 9810, 6137, 64761, 6132, 23521, 51386, 6232, 6230, 1778, 6175, 23499, 6228, 6129, 6128, 131870	1.44649	0.218118
GOTERM_MF_FAT	GO:0003823~antigen binding	0.00283595	3113, 3127, 11024, 3115, 3117, 3119, 3902, 3108, 972	3.66685	0.201383
GOTERM_BP_FAT	GO:0006935~chemotaxis	0.00291067	1436, 5747, 57175, 100507050, 6279, 301, 4046, 214, 5196, 7408, 972, 6280, 23162, 6283, 6352, 54795, 6036, 5473, 23396, 11240, 123920, 2049	2.02001	0.108588
GOTERM_BP_FAT	GO:0071346~cellular response to interferon-gamma	0.00295637	3113, 6352, 3127, 3115, 3117, 23521, 3119, 2597, 4502, 8638, 567	3.06368	0.109352
GOTERM_BP_FAT	GO:0048534~hematopoietic or lymphoid organ development	0.00303358	7535, 9948, 1436, 1958, 1028, 6208, 3600, 1499, 219790, 28959, 55008, 8362, 121504, 57864, 8363, 103, 8367, 2049, 10461, 9636, 171392, 301, 9935, 5196, 915, 2323, 972, 3718, 3952, 10288, 567, 135228, 8359, 3932, 6194	1.6807	0.111195
GOTERM_BP_FAT	GO:0042330~taxis	0.003039	1436, 5747, 57175, 100507050, 6279, 301, 4046, 214, 5196, 7408, 972, 6280, 23162, 6283, 6352, 54795, 6036, 5473, 23396, 11240, 123920, 2049	2.01264	0.110542
GOTERM_BP_FAT	GO:0090087~regulation of peptide transport	0.00320213	6352, 3127, 5106, 6279, 54795, 3952, 9854, 6566, 11132, 972, 6280, 51092	2.83772	0.11526
GOTERM_BP_FAT	GO:0030097~hemopoiesis	0.0032164	7535, 9948, 1436, 1958, 1028, 6208, 3600, 1499, 219790, 28959, 55008, 121504, 8362, 57864, 8363, 103, 8367, 10461, 9636, 171392, 301, 9935, 5196, 915, 2323, 972, 3718, 3952, 10288, 567, 135228, 8359, 3932, 6194	1.69099	0.114887
GOTERM_BP_FAT	GO:0051259~protein oligomerization	0.00322585	3127, 3039, 9447, 9380, 3738, 7408, 2193, 6352, 3162, 8192, 8351, 8350, 87178, 8362, 121504, 8354, 8363, 3040, 27348, 8359, 3043, 8367, 8357, 6653	1.92819	0.114358
GOTERM_MF_FAT	GO:0070181~small ribosomal subunit rRNA binding	0.00323444	387338, 6207, 6208, 6188	12.2228	0.209545
REACTOME_PATHWAY	R-HSA-1266695:R-HSA-1266695	0.00337045	8351, 8350, 653604, 8354, 8357, 3718	5.66255	0.0354285
KEGG_PATHWAY	hsa05320:Autoimmune thyroid disease	0.00355257	3113, 3127, 3115, 3117, 3119, 3108	5.54408	0.123378
KEGG_PATHWAY	hsa05332:Graft-versus-host disease	0.00355257	3113, 3127, 3115, 3117, 3119, 3108	5.54408	0.123378
GOTERM_CC_FAT	GO:0045334~clathrin-coated endocytic vesicle	0.00358283	22905, 3113, 3127, 3115, 3117, 3119, 972	4.61128	0.0490956
GOTERM_BP_FAT	GO:0045814~negative regulation of gene expression, epigenetic	0.00370324	3013, 8351, 8350, 121504, 55506, 653604, 8362, 8354, 8363, 8359, 8367, 8357	2.78517	0.129221
GOTERM_BP_FAT	GO:0043903~regulation of symbiosis, encompassing mutualism through parasitism	0.00375642	7023, 9636, 10410, 9447, 4353, 8638, 81559, 3600, 3434, 6352, 1511, 84313, 29108, 567, 103, 3932, 23586, 26986, 440275	2.11673	0.130014
GOTERM_BP_FAT	GO:0031497~chromatin assembly	0.00379025	8351, 8350, 8362, 653604, 55506, 121504, 8363, 8354, 8348, 8359, 8341, 8367, 8357	2.62794	0.130174
GOTERM_CC_FAT	GO:0031093~platelet alpha granule lumen	0.00380943	1675, 5473, 5196, 2162, 2153, 6678	5.56281	0.0508548
GOTERM_BP_FAT	GO:1990266~neutrophil migration	0.00381251	9948, 6352, 6279, 5473, 23396, 972, 6280, 6283	3.932	0.129963
GOTERM_CC_FAT	GO:0030139~endocytic vesicle	0.00393688	3113, 4218, 3127, 3115, 3039, 3117, 3119, 8685, 972, 6678, 22905, 3040, 567, 3043, 9463, 7184	2.30185	0.0512666
GOTERM_BP_FAT	GO:0045638~negative regulation of myeloid cell differentiation	0.00404691	171392, 9935, 121504, 8362, 5196, 8363, 8359, 8367, 1499	3.47074	0.136435
GOTERM_BP_FAT	GO:1901566~organonitrogen compound biosynthetic process	0.00405045	1933, 6122, 6124, 6164, 6206, 6165, 6207, 6208, 6209, 6167, 9045, 2193, 6352, 3921, 7643, 375790, 92399, 64928, 25873, 6222, 11240, 6193, 6194, 26986, 440275, 211, 6147, 387338, 6142, 6144, 6189, 4736, 6188, 6187, 109, 2597, 103, 9811, 6137, 221, 6132, 23521, 8509, 51386, 6232, 5198, 6230, 6235, 6175, 8659, 6228, 54947, 6129, 6128	1.46176	0.135599
GOTERM_MF_FAT	GO:0098641~cadherin binding involved in cell-cell adhesion	0.00410659	6147, 57175, 301, 5331, 10848, 6164, 2317, 7408, 6187, 1499, 22905, 9045, 23499, 8351, 8350, 57410, 8354, 6128, 8357, 10726	2.04566	0.240966
GOTERM_MF_FAT	GO:0098632~protein binding involved in cell-cell adhesion	0.00429831	6147, 57175, 301, 5331, 10848, 6164, 2317, 7408, 6187, 1499, 22905, 9045, 23499, 8351, 8350, 57410, 8354, 6128, 8357, 10726	2.03714	0.235087
KEGG_PATHWAY	hsa05166:HTLV-I infection	0.00431314	3113, 3127, 3115, 3117, 1958, 3119, 915, 3551, 917, 3600, 3718, 2648, 1499, 109, 467, 22808, 3108, 7850, 3932	2.05445	0.128103
GOTERM_BP_FAT	GO:0016458~gene silencing	0.00434013	122402, 22955, 5903, 8351, 3013, 8350, 653604, 121504, 55506, 8362, 8363, 8354, 103, 8359, 8367, 26986, 8357	2.20793	0.14359
GOTERM_BP_FAT	GO:0008104~protein localization	0.00434284	6122, 57175, 6124, 23232, 6164, 6206, 6207, 6165, 6208, 6209, 6167, 2648, 9045, 3434, 6352, 51729, 23463, 55506, 6566, 7850, 3921, 4218, 23705, 375790, 9447, 301, 199223, 9546, 3551, 972, 23162, 3718, 51092, 26258, 3687, 25873, 54795, 3952, 6222, 7341, 23603, 6193, 6194, 6653, 3127, 1436, 27352, 6147, 9804, 5106, 9368, 6142, 8031, 6144, 6189, 4736, 2317, 6188, 6283, 1499, 6187, 9854, 29108, 11138…	1.30922	0.142696
GOTERM_BP_FAT	GO:1903901~negative regulation of viral life cycle	0.00444959	3434, 6352, 7023, 9636, 10410, 8638, 103, 81559, 440275	3.41816	0.144957
GOTERM_BP_FAT	GO:0070661~leukocyte proliferation	0.0046228	7535, 3113, 3127, 23705, 3115, 301, 2323, 972, 3600, 3718, 1499, 6352, 3952, 10288, 29108, 6194	2.2659	0.149163
GOTERM_BP_FAT	GO:0071621~granulocyte chemotaxis	0.00474311	6352, 6279, 301, 5473, 23396, 972, 6280, 6283	3.78362	0.15173
GOTERM_CC_FAT	GO:0030665~clathrin-coated vesicle membrane	0.00475405	22905, 3113, 3127, 3115, 3117, 3119, 80331, 972	3.77851	0.0601768
GOTERM_MF_FAT	GO:0031720~haptoglobin binding	0.00484417	3039, 3040, 3043	24.4457	0.245702
GOTERM_BP_FAT	GO:0050670~regulation of lymphocyte proliferation	0.00490125	3113, 7535, 6352, 3127, 3115, 301, 3952, 29108, 10288, 3600, 972, 3718, 1499	2.54582	0.155358
GOTERM_BP_FAT	GO:0030155~regulation of cell adhesion	0.0049475	7535, 3127, 5618, 3902, 3600, 1499, 6352, 29108, 57864, 2049, 3113, 5747, 3115, 3117, 301, 3119, 915, 917, 972, 3718, 23499, 201633, 80139, 3952, 10288, 53827, 23603, 3932	1.75465	0.155686
GOTERM_MF_FAT	GO:0098631~protein binding involved in cell adhesion	0.00497729	6147, 57175, 301, 5331, 10848, 6164, 2317, 7408, 6187, 1499, 22905, 9045, 23499, 8351, 8350, 57410, 8354, 6128, 8357, 10726	2.01199	0.237862
GOTERM_BP_FAT	GO:0006396~RNA processing	0.00500179	6147, 6122, 55119, 387338, 6124, 6142, 6144, 122402, 6164, 6189, 4736, 64118, 6206, 6207, 6165, 6208, 6209, 6167, 6188, 6187, 55621, 9045, 51729, 87178, 3921, 103, 9810, 6137, 6132, 23521, 51013, 6232, 6230, 6235, 6175, 7884, 6228, 25873, 6222, 83857, 6193, 6129, 26986, 6194, 6128, 131870	1.5053	0.15624
GOTERM_BP_FAT	GO:0051241~negative regulation of multicellular organismal process	0.0050469	3127, 3902, 81559, 1312, 6678, 1499, 28959, 121504, 8362, 28951, 29108, 8363, 7850, 8367, 23586, 26056, 5747, 9636, 171392, 301, 9935, 5196, 972, 3718, 7431, 3162, 201633, 54795, 3952, 567, 1471, 8359, 23603, 440275, 6653	1.62769	0.156524
GOTERM_BP_FAT	GO:0055076~transition metal ion homeostasis	0.00511584	3162, 6279, 81855, 1317, 94097, 4502, 7782, 567, 3932, 6280	3.05689	0.15748
GOTERM_BP_FAT	GO:0032944~regulation of mononuclear cell proliferation	0.00521607	3113, 7535, 6352, 3127, 3115, 301, 3952, 29108, 10288, 3600, 972, 3718, 1499	2.52608	0.159299
GOTERM_CC_FAT	GO:0000784~nuclear chromosome, telomeric region	0.0052396	8351, 8350, 121504, 55506, 8362, 1763, 8354, 8363, 8359, 100134934, 8367, 8357	2.65833	0.0646438
GOTERM_BP_FAT	GO:0045071~negative regulation of viral genome replication	0.0052674	3434, 6352, 9636, 10410, 8638, 103, 440275	4.27964	0.159729
GOTERM_BP_FAT	GO:0031294~lymphocyte costimulation	0.00526801	3113, 3127, 3115, 3117, 3119, 915, 917, 3932	3.71355	0.15875
GOTERM_BP_FAT	GO:0031295~T cell costimulation	0.00526801	3113, 3127, 3115, 3117, 3119, 915, 917, 3932	3.71355	0.15875
KEGG_PATHWAY	hsa05330:Allograft rejection	0.00529481	3113, 3127, 3115, 3117, 3119, 3108	5.08207	0.136983
GOTERM_BP_FAT	GO:0006333~chromatin assembly or disassembly	0.00538713	8351, 8350, 8362, 653604, 55506, 121504, 11240, 8363, 8354, 8348, 8359, 8341, 8367, 8357	2.40364	0.161039
GOTERM_BP_FAT	GO:0070887~cellular response to chemical stimulus	0.00543516	7023, 6122, 57175, 4493, 4353, 1317, 8638, 2648, 3434, 6352, 3433, 87178, 6566, 7850, 4218, 5747, 9636, 375790, 9447, 301, 3551, 972, 3718, 7444, 54795, 80139, 3952, 7341, 11240, 670, 4502, 10432, 3127, 1436, 968, 5106, 1958, 5618, 8031, 1028, 3600, 6280, 6188, 6678, 6283, 8204, 1499, 2770, 25841, 109, 8904, 2876, 2597, 9854, 29108, 23396, 103, 7184, 11132, 11274, 3113, 26056, 221, 3115, 10410, 1…	1.31271	0.161359
GOTERM_BP_FAT	GO:0002684~positive regulation of immune system process	0.0054421	7535, 3127, 3902, 3600, 6352, 89857, 29108, 722, 123920, 51517, 7184, 23586, 3113, 5747, 3115, 23705, 9636, 3117, 301, 9447, 3119, 5196, 915, 3551, 2323, 917, 8685, 972, 3718, 26258, 10666, 3162, 1511, 1675, 3952, 5473, 10288, 567, 3932, 440275	1.55451	0.160562
GOTERM_MF_FAT	GO:0042277~peptide binding	0.00553484	3113, 3127, 3115, 9804, 3117, 5618, 9854, 3119, 9546, 1471, 80142, 972, 6175, 6653	2.39328	0.247509
GOTERM_MF_FAT	GO:0003676~nucleic acid binding	0.005895	4798, 7752, 6164, 6206, 23518, 6207, 6165, 6208, 6209, 6167, 9045, 60436, 147949, 3013, 87178, 84671, 10614, 3921, 9447, 3206, 199745, 51013, 51092, 728927, 7884, 64928, 79159, 80174, 6222, 7341, 339488, 26986, 440275, 169841, 57801, 55119, 2317, 6189, 6188, 6187, 54932, 57410, 121504, 2972, 722, 51513, 103, 26994, 7184, 23586, 9811, 9810, 55205, 23521, 51386, 1112, 91300, 7620, 1778, 6175, 6668,…	1.19958	0.24881
GOTERM_BP_FAT	GO:0030217~T cell differentiation	0.00603444	7535, 1958, 301, 9935, 915, 3600, 972, 3718, 1499, 3952, 10288, 567, 3932, 6194	2.37115	0.17539
GOTERM_BP_FAT	GO:2000107~negative regulation of leukocyte apoptotic process	0.00608407	6352, 84941, 57864, 972, 10461, 3718	5.0133	0.175647
KEGG_PATHWAY	hsa04940:Type I diabetes mellitus	0.00636048	3113, 3127, 3115, 3117, 3119, 3108	4.87879	0.145632
GOTERM_BP_FAT	GO:0045596~negative regulation of cell differentiation	0.00661611	5747, 171392, 301, 9935, 5196, 81559, 972, 3718, 1499, 28959, 11007, 7431, 54795, 28951, 8362, 121504, 8363, 567, 8359, 23603, 8367, 440275, 6653	1.84785	0.188387
GOTERM_BP_FAT	GO:0042060~wound healing	0.00661611	7535, 57175, 6279, 301, 5196, 6280, 1606, 6678, 26258, 23499, 3162, 8351, 2876, 8350, 653604, 2162, 8354, 135228, 3043, 2153, 3932, 10461, 8357	1.84785	0.188387
GOTERM_BP_FAT	GO:0032774~RNA biosynthetic process	0.00666118	4798, 7752, 6164, 6206, 6207, 6165, 6208, 6209, 6167, 2648, 9045, 6352, 60436, 147949, 3013, 84671, 10614, 3921, 9447, 3094, 3206, 375790, 3551, 2323, 11007, 728927, 7884, 6222, 7341, 339488, 387496, 23066, 440275, 169841, 57801, 8031, 6189, 81559, 6280, 6283, 6188, 6187, 57410, 121504, 2972, 51513, 64332, 23586, 10410, 55205, 23521, 6279, 1112, 915, 7620, 6175, 6668, 84313, 7023, 6122, 6124, 229…	1.21919	0.188437
GOTERM_BP_FAT	GO:0006323~DNA packaging	0.00674235	29781, 8351, 8350, 121504, 55506, 8362, 653604, 8363, 8354, 8348, 8359, 8341, 8367, 8357	2.33954	0.189402
GOTERM_CC_FAT	GO:0030666~endocytic vesicle membrane	0.00676956	22905, 3113, 3127, 4218, 3115, 3117, 3119, 567, 9463, 8685, 972	2.72633	0.080977
GOTERM_BP_FAT	GO:0002495~antigen processing and presentation of peptide antigen via MHC class II	0.00694341	3113, 3127, 3115, 3117, 3119, 29108, 3108, 972, 1778	3.17744	0.193362
GOTERM_BP_FAT	GO:0034728~nucleosome organization	0.00704	8351, 8350, 8362, 653604, 55506, 121504, 8363, 8354, 8348, 8359, 8341, 8367, 8357	2.43182	0.194661
GOTERM_BP_FAT	GO:2000106~regulation of leukocyte apoptotic process	0.00710537	6352, 84941, 301, 57864, 917, 972, 10461, 3718	3.5181	0.195172
REACTOME_PATHWAY	R-HSA-69473:R-HSA-69473	0.00716838	121504, 8362, 1763, 7341, 8363, 8348, 8359, 8341, 8367	3.13618	0.0721576
REACTOME_PATHWAY	R-HSA-2559586:R-HSA-2559586	0.00717339	3013, 121504, 8362, 8363, 8348, 8359, 8341, 8367	3.48465	0.0704664
GOTERM_BP_FAT	GO:0050778~positive regulation of immune response	0.00717652	7535, 3127, 3902, 3600, 6352, 89857, 29108, 722, 123920, 51517, 7184, 23586, 3113, 5747, 23705, 3115, 3117, 301, 9447, 3119, 915, 3551, 917, 8685, 972, 10666, 1511, 1675, 567, 3932, 440275	1.64981	0.195817
GOTERM_BP_FAT	GO:0042743~hydrogen peroxide metabolic process	0.00720099	3039, 2876, 4353, 3040, 3043	6.26662	0.195318
GOTERM_BP_FAT	GO:0070229~negative regulation of lymphocyte apoptotic process	0.00720099	6352, 84941, 57864, 972, 3718	6.26662	0.195318
GOTERM_CC_FAT	GO:0030662~coated vesicle membrane	0.00724833	22905, 3113, 3127, 3115, 3117, 57410, 3119, 80331, 567, 972, 22937	2.6996	0.0846312
GOTERM_BP_FAT	GO:0002520~immune system development	0.00740287	7535, 9948, 1436, 1958, 1028, 6208, 3600, 1499, 219790, 28959, 55008, 8362, 121504, 57864, 8363, 103, 8367, 2049, 10461, 9636, 171392, 301, 9935, 5196, 915, 2323, 972, 3718, 3952, 10288, 567, 135228, 8359, 3932, 6194	1.58649	0.199113
GOTERM_BP_FAT	GO:0030593~neutrophil chemotaxis	0.00748443	6352, 6279, 5473, 23396, 972, 6280, 6283	3.98785	0.199969
GOTERM_BP_FAT	GO:0071887~leukocyte apoptotic process	0.00754844	6352, 84941, 301, 57864, 917, 972, 10461, 3718, 6194	3.13331	0.200397
GOTERM_BP_FAT	GO:0002504~antigen processing and presentation of peptide or polysaccharide antigen via MHC class II	0.00754844	3113, 3127, 3115, 3117, 3119, 29108, 3108, 972, 1778	3.13331	0.200397
GOTERM_BP_FAT	GO:0050792~regulation of viral process	0.0076949	7023, 9636, 10410, 9447, 8638, 81559, 3600, 3434, 6352, 84313, 29108, 567, 103, 3932, 23586, 26986, 440275	2.07868	0.202765
GOTERM_CC_FAT	GO:0098552~side of membrane	0.00774876	7535, 3113, 3127, 5747, 3115, 3117, 301, 3119, 214, 114908, 3902, 3551, 2323, 972, 3718, 2770, 10666, 3687, 567, 3932	1.92559	0.0883524
GOTERM_CC_FAT	GO:0000323~lytic vacuole	0.00775231	84557, 3127, 968, 23659, 4353, 8031, 2770, 23274, 80331, 3108, 3257, 3113, 400668, 3115, 10410, 3117, 301, 375790, 3119, 7782, 972, 51092, 6036, 9516, 1471, 7107, 84937, 2548	1.69303	0.0865944
GOTERM_CC_FAT	GO:0005764~lysosome	0.00775231	84557, 3127, 968, 23659, 4353, 8031, 2770, 23274, 80331, 3108, 3257, 3113, 400668, 3115, 10410, 3117, 301, 375790, 3119, 7782, 972, 51092, 6036, 9516, 1471, 7107, 84937, 2548	1.69303	0.0865944
GOTERM_BP_FAT	GO:0046651~lymphocyte proliferation	0.00782212	7535, 3113, 3127, 23705, 3115, 301, 972, 3600, 3718, 1499, 6352, 3952, 10288, 29108, 6194	2.21175	0.204648
GOTERM_MF_FAT	GO:0042605~peptide antigen binding	0.00785119	3113, 3127, 3115, 3117, 3119	6.11142	0.303255
GOTERM_CC_FAT	GO:0000788~nuclear nucleosome	0.00807746	8351, 8350, 8354, 8348, 8341, 8357	4.69362	0.0882808
GOTERM_CC_FAT	GO:0030658~transport vesicle membrane	0.0081201	3113, 3127, 26056, 3115, 3117, 3119, 567, 84937, 972, 22937	2.84462	0.0869977
GOTERM_BP_FAT	GO:0032943~mononuclear cell proliferation	0.00822156	7535, 3113, 3127, 23705, 3115, 301, 972, 3600, 3718, 1499, 6352, 3952, 10288, 29108, 6194	2.19881	0.212791
GOTERM_CC_FAT	GO:0000781~chromosome, telomeric region	0.0083644	1763, 100134934, 8351, 8350, 8362, 55506, 121504, 222229, 8363, 8354, 8359, 8367, 8357	2.37536	0.0877958
KEGG_PATHWAY	hsa04514:Cell adhesion molecules (CAMs)	0.00856746	3113, 3127, 10666, 23705, 3115, 3117, 201633, 3119, 214, 3108	2.7847	0.173882
GOTERM_BP_FAT	GO:0042273~ribosomal large subunit biogenesis	0.00856958	9045, 54475, 6147, 6122, 4736, 6165, 6129, 6128	3.39885	0.219593
GOTERM_BP_FAT	GO:0050832~defense response to fungus	0.00862113	1511, 6279, 4353, 6280, 6283	5.96821	0.219603
GOTERM_CC_FAT	GO:0031838~haptoglobin-hemoglobin complex	0.00899731	3039, 3040, 3043	18.7745	0.0923871
GOTERM_CC_FAT	GO:0005833~hemoglobin complex	0.00899731	3039, 3040, 3043	18.7745	0.0923871
GOTERM_BP_FAT	GO:0051607~defense response to virus	0.00906886	10410, 9636, 9447, 8638, 81559, 3600, 3434, 3687, 3433, 29108, 567, 103, 3932, 23586, 440275	2.1734	0.228443
GOTERM_BP_FAT	GO:0040029~regulation of gene expression, epigenetic	0.00921659	2648, 1499, 8351, 3013, 2876, 8350, 653604, 121504, 55506, 8362, 11240, 8363, 8354, 103, 8359, 8367, 8357	2.0389	0.230519
GOTERM_BP_FAT	GO:0033077~T cell differentiation in thymus	0.00929367	7535, 9935, 915, 567, 972, 6194, 1499	3.81447	0.231024
GOTERM_BP_FAT	GO:0002697~regulation of immune effector process	0.0093488	7535, 23705, 301, 9447, 3902, 972, 3600, 3718, 3434, 10666, 3162, 54795, 3952, 29108, 722, 567, 3932, 23586, 440275	1.93603	0.231046
KEGG_PATHWAY	hsa05150:Staphylococcus aureus infection	0.00947036	3113, 3127, 3115, 3117, 1675, 3119, 3108	3.74468	0.174726
GOTERM_CC_FAT	GO:0005911~cell-cell junction	0.0101295	7535, 9948, 6147, 57175, 5331, 6164, 2317, 1499, 6187, 22905, 9045, 57410, 23586, 261734, 23705, 301, 10848, 7408, 23499, 10666, 8351, 8350, 201633, 8354, 6128, 8357, 10726	1.67712	0.101562
GOTERM_BP_FAT	GO:0098542~defense response to other organism	0.0102178	9636, 10410, 6279, 9447, 4353, 8638, 81559, 3600, 6280, 6283, 3434, 3687, 1511, 3433, 5473, 29108, 567, 103, 3932, 23586, 440275	1.84055	0.248445
GOTERM_BP_FAT	GO:1902106~negative regulation of leukocyte differentiation	0.0103065	171392, 301, 9935, 972, 3718, 1499, 28959	3.73331	0.249074
GOTERM_BP_FAT	GO:1904837~beta-catenin-TCF complex assembly	0.0104352	121504, 8362, 8363, 8359, 8367, 1499	4.4235	0.250528
REACTOME_PATHWAY	R-HSA-606279:R-HSA-606279	0.0107206	3013, 121504, 8362, 8363, 8348, 8359, 8341, 8367	3.23574	0.101235
KEGG_PATHWAY	hsa05202:Transcriptional misregulation in cancer	0.0111612	1436, 5747, 8148, 8351, 3206, 8350, 653604, 4353, 51513, 8354, 64332, 7850, 8357	2.2587	0.187503
GOTERM_MF_FAT	GO:0019825~oxygen binding	0.0112517	3039, 3040, 4051, 3043	8.14856	0.389079
GOTERM_BP_FAT	GO:0040011~locomotion	0.0112763	7535, 9948, 1436, 57175, 4046, 9368, 214, 60672, 6280, 6283, 6678, 1499, 6352, 109, 2876, 29108, 23396, 6566, 123920, 23586, 10461, 2049, 261734, 5747, 2735, 100507050, 6279, 301, 5196, 7408, 972, 23162, 3718, 23499, 3162, 9056, 3687, 54795, 80139, 3952, 6036, 5473, 11240, 30837, 3932, 23603, 6653	1.42976	0.266547
GOTERM_BP_FAT	GO:0030595~leukocyte chemotaxis	0.0113499	6352, 6279, 301, 54795, 5473, 11240, 5196, 23396, 972, 6280, 6283	2.52965	0.266746
GOTERM_BP_FAT	GO:0002793~positive regulation of peptide secretion	0.0113953	3127, 5106, 6279, 54795, 9854, 11132, 6280	3.65553	0.266379
BIOCARTA	h_tcraPathway:Lck and Fyn tyrosine kinases in initiation of TCR Activation	0.0114836	7535, 915, 917, 3932	7.80103	0.758444
BIOCARTA	h_ahspPathway:Hemoglobin's Chaperone	0.0114836	211, 3039, 3040, 3043	7.80103	0.758444
GOTERM_BP_FAT	GO:0007166~cell surface receptor signaling pathway	0.0115855	7535, 5331, 8638, 51530, 3434, 6352, 60436, 89857, 3433, 2675, 123920, 7850, 2049, 261734, 5747, 9636, 9447, 301, 3489, 3551, 8685, 972, 3718, 7444, 400410, 10666, 3687, 54795, 80139, 3952, 7341, 11240, 4502, 10432, 3127, 1436, 1958, 9368, 5618, 3902, 1028, 924, 1499, 54475, 2876, 8904, 29108, 103, 51517, 10461, 11274, 3113, 3115, 10410, 2735, 171392, 3117, 599, 100507050, 3119, 10219, 5196, 915,…	1.29365	0.268898
GOTERM_BP_FAT	GO:0032200~telomere organization	0.0115887	8351, 8350, 121504, 8362, 1763, 8354, 8363, 8359, 100134934, 8367, 8357, 1499	2.38728	0.267688
GOTERM_MF_FAT	GO:0033218~amide binding	0.0117993	3113, 3127, 3115, 9804, 3117, 5618, 9854, 3119, 9546, 1471, 80142, 972, 6175, 6653	2.17987	0.388781
GOTERM_BP_FAT	GO:0030098~lymphocyte differentiation	0.0118928	7535, 1958, 301, 9935, 915, 2323, 972, 3600, 3718, 1499, 3952, 10288, 57864, 567, 3932, 6194, 10461	1.982	0.272403
GOTERM_BP_FAT	GO:0030073~insulin secretion	0.0120466	3127, 26056, 5106, 301, 54795, 3952, 9854, 11132, 51092	2.89229	0.274122
GOTERM_MF_FAT	GO:0020037~heme binding	0.0127601	3162, 3039, 4353, 3040, 4051, 80142, 3043	3.565	0.398563
GOTERM_BP_FAT	GO:0043901~negative regulation of multi-organism process	0.0127997	3434, 6352, 7023, 9636, 10410, 1511, 4353, 8638, 103, 81559, 440275	2.48407	0.287284
REACTOME_PATHWAY	R-HSA-1221632:R-HSA-1221632	0.0129074	3013, 121504, 8362, 8363, 8348, 8359, 8341, 8367	3.12417	0.118018
REACTOME_PATHWAY	R-HSA-5693571:R-HSA-5693571	0.0129074	121504, 8362, 7341, 8363, 8348, 8359, 8341, 8367	3.12417	0.118018
REACTOME_PATHWAY	R-HSA-5693565:R-HSA-5693565	0.0129074	121504, 8362, 7341, 8363, 8348, 8359, 8341, 8367	3.12417	0.118018
GOTERM_BP_FAT	GO:0001816~cytokine production	0.0129847	1436, 3127, 1958, 3902, 3600, 6280, 6283, 1499, 28951, 29108, 7850, 23586, 3113, 23705, 3115, 9636, 6279, 301, 9447, 5196, 972, 3718, 10666, 3162, 201633, 54795, 3952, 10288, 567	1.60825	0.28946
GOTERM_BP_FAT	GO:0045055~regulated exocytosis	0.0130937	7535, 9948, 26056, 5196, 6678, 26258, 3162, 1675, 80331, 5473, 23396, 2162, 2153, 51150	2.15295	0.290188
GOTERM_BP_FAT	GO:0030219~megakaryocyte differentiation	0.0132536	121504, 8362, 5196, 8363, 8359, 8367	4.17775	0.291853
GOTERM_BP_FAT	GO:0010033~response to organic substance	0.0135889	7023, 1933, 6122, 57175, 4353, 8638, 1312, 22937, 2648, 3434, 6352, 10299, 3433, 87178, 6566, 7850, 8491, 4218, 5747, 9636, 375790, 9447, 301, 3551, 972, 3718, 51092, 7444, 1650, 1511, 54795, 80139, 3952, 7341, 11240, 4502, 10432, 3127, 1436, 968, 5106, 1958, 5618, 8031, 4736, 1028, 3600, 6678, 8204, 1499, 2770, 109, 8904, 2597, 9854, 29108, 103, 7184, 11132, 23586, 9810, 11274, 51150, 3113, 2605…	1.25911	0.296721
GOTERM_BP_FAT	GO:0032602~chemokine production	0.013812	1436, 3162, 1958, 6279, 29108, 972, 6280	3.50931	0.299471
GOTERM_BP_FAT	GO:0071594~thymocyte aggregation	0.013812	7535, 9935, 915, 567, 972, 6194, 1499	3.50931	0.299471
GOTERM_BP_FAT	GO:0048525~negative regulation of viral process	0.013912	3434, 6352, 7023, 9636, 10410, 8638, 103, 81559, 440275	2.81998	0.299959
GOTERM_BP_FAT	GO:0022408~negative regulation of cell-cell adhesion	0.013912	3127, 5747, 201633, 301, 80139, 10288, 3902, 972, 3718	2.81998	0.299959
GOTERM_BP_FAT	GO:0001817~regulation of cytokine production	0.0140469	1436, 3127, 1958, 3902, 3600, 1499, 28951, 29108, 7850, 23586, 3113, 23705, 3115, 9636, 301, 9447, 5196, 972, 3718, 10666, 3162, 201633, 54795, 3952, 10288, 567, 9516	1.63477	0.301069
GOTERM_BP_FAT	GO:0045216~cell-cell junction organization	0.0143847	9948, 1436, 23499, 23705, 5747, 80139, 23396, 3551, 23603, 1499, 261734	2.4401	0.305776
GOTERM_BP_FAT	GO:0009611~response to wounding	0.0144952	7535, 57175, 1606, 6280, 6678, 2876, 2153, 10461, 2735, 6279, 301, 5196, 26258, 23499, 3162, 8351, 8350, 653604, 8354, 2162, 1471, 135228, 3043, 3932, 8357	1.6711	0.306405
GOTERM_BP_FAT	GO:2000659~regulation of interleukin-1-mediated signaling pathway	0.0145767	171392, 7850, 7444	15.0399	0.306521
REACTOME_PATHWAY	R-HSA-202424:R-HSA-202424	0.014601	3113, 3127, 997, 3115, 3117, 3119, 915, 3551, 917, 3932	2.57389	0.129665
GOTERM_BP_FAT	GO:0046907~intracellular transport	0.014623	7535, 6122, 6124, 23232, 6164, 6206, 6165, 6207, 6208, 6209, 6167, 2648, 9045, 3434, 51729, 23463, 3921, 2153, 972, 3718, 26258, 7884, 3687, 25873, 3952, 6222, 6193, 6194, 6653, 27352, 6147, 9804, 9368, 6142, 8031, 6144, 6189, 4736, 6188, 1499, 6187, 11138, 103, 51517, 7184, 11132, 23586, 6137, 6132, 23521, 6232, 6230, 6235, 1778, 6175, 5903, 6228, 3162, 84313, 6036, 9516, 6129, 6128, 23241	1.32255	0.306021
GOTERM_BP_FAT	GO:0071103~DNA conformation change	0.0151471	29781, 301, 1763, 8351, 8350, 121504, 55506, 8362, 653604, 5887, 8363, 8354, 8348, 8359, 8341, 8367, 8357	1.92819	0.313786
GOTERM_MF_FAT	GO:0005344~oxygen transporter activity	0.0152898	3039, 3040, 3043	14.6674	0.442053
GOTERM_BP_FAT	GO:0045069~regulation of viral genome replication	0.0154563	3434, 6352, 9636, 10410, 8638, 103, 440275, 26986	3.03836	0.317745
GOTERM_BP_FAT	GO:0034622~cellular macromolecular complex assembly	0.0158581	6147, 6122, 387338, 9804, 57175, 5618, 6208, 6209, 6188, 54475, 6352, 8362, 55506, 121504, 29108, 5887, 8363, 8348, 3108, 3921, 103, 8341, 8367, 85014, 5747, 10844, 23521, 51386, 6232, 4725, 7408, 1778, 8351, 27229, 8350, 653604, 8354, 23066, 9463, 8359, 6193, 8357, 6128	1.42763	0.3232
GOTERM_BP_FAT	GO:0022607~cellular component assembly	0.0158737	7023, 6122, 57175, 9380, 23232, 54558, 6208, 6209, 2193, 6352, 87178, 55506, 8362, 5887, 8363, 3108, 3921, 2153, 8367, 2049, 261734, 85014, 4218, 3039, 5747, 375790, 9447, 3551, 7408, 972, 9056, 8192, 10101, 8351, 27229, 8350, 80139, 7341, 8354, 23066, 3040, 8359, 10432, 3043, 6193, 23603, 8357, 6653, 84557, 9948, 3127, 27352, 6147, 9804, 387338, 9368, 5618, 6188, 1499, 54475, 121504, 29108, 2339…	1.25117	0.322126
GOTERM_BP_FAT	GO:0051649~establishment of localization in cell	0.015974	7535, 6122, 6124, 23232, 6164, 6206, 6207, 6165, 6208, 6209, 6167, 2648, 9045, 3434, 51729, 23463, 3921, 2153, 5747, 199223, 972, 3718, 26258, 7884, 3687, 25873, 54795, 3952, 6222, 6193, 6194, 6653, 3127, 27352, 6147, 9804, 9368, 6142, 8031, 6144, 6189, 4736, 6188, 1499, 6187, 9854, 80331, 23396, 11138, 103, 51517, 7184, 11132, 23586, 26056, 6137, 6132, 23521, 6232, 6230, 6235, 1778, 6175, 5903, …	1.28682	0.322471
GOTERM_BP_FAT	GO:0009607~response to biotic stimulus	0.0161691	3127, 5106, 4353, 8638, 81559, 1312, 3600, 6280, 6283, 6678, 3434, 6352, 3433, 2876, 29108, 103, 23586, 9636, 10410, 6279, 9447, 80198, 5196, 3551, 10666, 1511, 3687, 5473, 10288, 9516, 567, 3932, 440275	1.52338	0.324381
GOTERM_BP_FAT	GO:0071826~ribonucleoprotein complex subunit organization	0.0163806	6147, 6122, 387338, 23521, 92399, 51386, 6232, 6208, 1778, 6209, 54475, 3921, 103, 6193, 6128	2.02149	0.326537
GOTERM_BP_FAT	GO:0046425~regulation of JAK-STAT cascade	0.0166899	1436, 6352, 2675, 5618, 3952, 3551, 30837, 3600	2.99301	0.330253
GOTERM_BP_FAT	GO:1904892~regulation of STAT cascade	0.0166899	1436, 6352, 2675, 5618, 3952, 3551, 30837, 3600	2.99301	0.330253
GOTERM_BP_FAT	GO:0060333~interferon-gamma-mediated signaling pathway	0.0166899	3113, 3127, 3115, 3117, 3119, 4502, 8638, 567	2.99301	0.330253
GOTERM_BP_FAT	GO:0034330~cell junction organization	0.0168503	9948, 1436, 23499, 23705, 5747, 80139, 23396, 3551, 7408, 23603, 1499, 261734	2.26164	0.331519
GOTERM_BP_FAT	GO:0007259~JAK-STAT cascade	0.017093	1436, 6352, 2675, 5618, 3952, 3551, 30837, 3600, 3718	2.71805	0.334087
GOTERM_BP_FAT	GO:0006928~movement of cell or subcellular component	0.0171266	7535, 57175, 4046, 60672, 6352, 6566, 2049, 261734, 85014, 5747, 301, 388591, 199223, 7408, 972, 23162, 3718, 26258, 9056, 3687, 54795, 80139, 3952, 7341, 11240, 23603, 6653, 9948, 1436, 9368, 214, 6280, 6678, 6283, 1499, 2876, 109, 29108, 23396, 83658, 10461, 23586, 2735, 100507050, 6279, 5196, 1778, 7431, 23499, 3162, 5473, 30837, 3932	1.35841	0.333299
GOTERM_BP_FAT	GO:0065003~macromolecular complex assembly	0.0172582	7023, 6122, 57175, 9380, 6208, 6209, 2193, 6352, 87178, 55506, 8362, 5887, 8363, 3108, 3921, 2153, 8367, 85014, 3039, 5747, 9447, 7408, 972, 9056, 8192, 8351, 27229, 8350, 7341, 23066, 3040, 8354, 8359, 3043, 6193, 8357, 6653, 3127, 6147, 387338, 9804, 5618, 9368, 6188, 1499, 54475, 121504, 29108, 8348, 103, 8341, 10844, 23521, 3738, 51386, 6232, 4725, 917, 1778, 3162, 653604, 27348, 9463, 6128	1.31174	0.334071
REACTOME_PATHWAY	R-HSA-1247673:R-HSA-1247673	0.0176297	3039, 3040, 3043	13.5901	0.151364
GOTERM_BP_FAT	GO:0010629~negative regulation of gene expression	0.0179632	7023, 122402, 6207, 6208, 162655, 60436, 6352, 3013, 55506, 8362, 10614, 8363, 7850, 8367, 11007, 8351, 8350, 80139, 3952, 7341, 8354, 8359, 440275, 26986, 8357, 84838, 1958, 1028, 81559, 8820, 6188, 22955, 8204, 1499, 8904, 121504, 2597, 722, 51513, 22809, 103, 9810, 171392, 10410, 57713, 23521, 10848, 1112, 155054, 5903, 467, 653604, 131870	1.35564	0.343799
GOTERM_BP_FAT	GO:0019886~antigen processing and presentation of exogenous peptide antigen via MHC class II	0.0179916	3113, 3127, 3115, 3117, 3119, 3108, 972, 1778	2.949	0.342908
GOTERM_BP_FAT	GO:0045595~regulation of cell differentiation	0.0182594	7535, 9948, 5618, 81559, 3600, 28959, 1499, 60436, 8904, 121504, 55506, 8362, 28951, 57864, 8363, 51517, 8367, 2049, 5747, 9636, 2735, 171392, 100507050, 301, 9935, 10848, 5196, 2323, 3551, 972, 23162, 3718, 26258, 7431, 11007, 23499, 54795, 80139, 3952, 10288, 567, 135228, 8359, 23603, 440275, 6653	1.39427	0.345707
GOTERM_BP_FAT	GO:0002250~adaptive immune response	0.0183464	7535, 3127, 23705, 301, 3119, 214, 972, 924, 3718, 11024, 10666, 89857, 54795, 10288, 29108, 722, 567, 440275	1.84162	0.345714
GOTERM_CC_FAT	GO:0031091~platelet alpha granule	0.0184239	1675, 5473, 5196, 2162, 2153, 6678	3.85118	0.174629
REACTOME_PATHWAY	R-HSA-5693607:R-HSA-5693607	0.0190627	121504, 8362, 1763, 7341, 8363, 8348, 8359, 8341, 8367	2.64743	0.159408
GOTERM_BP_FAT	GO:0002521~leukocyte differentiation	0.0195836	7535, 1436, 171392, 1958, 301, 9935, 5196, 915, 2323, 972, 3600, 3718, 28959, 1499, 3952, 10288, 57864, 567, 135228, 3932, 6194, 10461	1.69681	0.36298
GOTERM_BP_FAT	GO:0060326~cell chemotaxis	0.0195839	6352, 57175, 6279, 301, 54795, 5473, 11240, 5196, 23396, 972, 6280, 6283	2.21175	0.361628
GOTERM_BP_FAT	GO:0070498~interleukin-1-mediated signaling pathway	0.0199073	171392, 1958, 3551, 7850	6.6844	0.365031
KEGG_PATHWAY	hsa05323:Rheumatoid arthritis	0.0199999	3113, 6352, 3127, 3115, 3117, 3119, 3108, 3600	2.85309	0.291779
GOTERM_BP_FAT	GO:0033500~carbohydrate homeostasis	0.0200223	3127, 26056, 3101, 5106, 54795, 3952, 9854, 6566, 51092, 6194, 5903	2.31707	0.365359
GOTERM_BP_FAT	GO:0042593~glucose homeostasis	0.0200223	3127, 26056, 3101, 5106, 54795, 3952, 9854, 6566, 51092, 6194, 5903	2.31707	0.365359
GOTERM_BP_FAT	GO:0030072~peptide hormone secretion	0.0200223	6352, 3127, 26056, 5106, 301, 54795, 3952, 9854, 6566, 11132, 51092	2.31707	0.365359
GOTERM_BP_FAT	GO:0097529~myeloid leukocyte migration	0.020767	9948, 6352, 6279, 301, 5473, 23396, 972, 6280, 6283	2.62324	0.374741
GOTERM_BP_FAT	GO:0009913~epidermal cell differentiation	0.0208061	2735, 301, 9368, 55506, 6768, 2317, 135228, 1499	2.86474	0.373938
GOTERM_BP_FAT	GO:0051093~negative regulation of developmental process	0.0210941	5747, 171392, 301, 9935, 5196, 81559, 972, 3718, 6678, 1499, 28959, 7431, 54795, 3952, 8362, 121504, 8363, 567, 1471, 8359, 23603, 8367, 440275, 6653	1.63923	0.376664
GOTERM_BP_FAT	GO:0030099~myeloid cell differentiation	0.0211678	9948, 1436, 9636, 171392, 9935, 5196, 1028, 6208, 1499, 3952, 8362, 121504, 8363, 135228, 103, 8359, 8367, 6194	1.81204	0.376348
GOTERM_BP_FAT	GO:0009615~response to virus	0.0212768	9636, 10410, 9447, 3551, 8638, 81559, 3600, 3434, 6352, 3687, 3433, 29108, 567, 103, 3932, 23586, 440275	1.85274	0.376529
GOTERM_BP_FAT	GO:0017014~protein nitrosylation	0.0212938	6279, 2597, 6280	12.5332	0.375427
GOTERM_BP_FAT	GO:0018119~peptidyl-cysteine S-nitrosylation	0.0212938	6279, 2597, 6280	12.5332	0.375427
GOTERM_BP_FAT	GO:0015671~oxygen transport	0.0212938	3039, 3040, 3043	12.5332	0.375427
REACTOME_PATHWAY	R-HSA-909733:R-HSA-909733	0.0213388	3434, 9636, 3433, 10410, 1958, 8638, 103	3.17103	0.173352
GOTERM_BP_FAT	GO:0050868~negative regulation of T cell activation	0.02137	3127, 201633, 301, 10288, 3902, 972, 3718	3.19028	0.375155
GOTERM_BP_FAT	GO:0048872~homeostasis of number of cells	0.0216521	9636, 301, 9935, 2323, 6208, 924, 972, 3718, 54475, 3162, 57864, 103, 6194	2.08887	0.377729
REACTOME_PATHWAY	R-HSA-114608:R-HSA-114608	0.0219358	51097, 9948, 1675, 5473, 5196, 2162, 135228, 2153, 6678	2.5804	0.174361
GOTERM_BP_FAT	GO:0051100~negative regulation of binding	0.0221073	3434, 7023, 3162, 171392, 3433, 8904, 7341, 567, 6653	2.59309	0.382635
GOTERM_BP_FAT	GO:0009636~response to toxic substance	0.0222189	6352, 25841, 3039, 2876, 4353, 3040, 670, 7782, 1471, 3043, 6280	2.27877	0.382819
GOTERM_BP_FAT	GO:1901700~response to oxygen-containing compound	0.022311	7023, 1933, 4353, 1312, 22937, 6352, 4218, 3039, 5747, 375790, 301, 51092, 3718, 1511, 54795, 3952, 80139, 3040, 3043, 3127, 1958, 5106, 5618, 4736, 3600, 6188, 6678, 8204, 1499, 2770, 2876, 109, 9854, 29108, 7184, 11132, 51150, 9810, 26056, 6279, 5196, 6175, 3162, 10288, 5473, 567, 9516, 1471, 30837	1.3602	0.382738
GOTERM_BP_FAT	GO:0070228~regulation of lymphocyte apoptotic process	0.0224315	6352, 84941, 57864, 917, 972, 3718	3.66827	0.383039
GOTERM_BP_FAT	GO:0009605~response to external stimulus	0.0226371	7535, 57175, 4046, 4353, 8638, 1312, 2648, 3434, 6352, 3433, 6566, 123920, 7850, 2049, 5747, 9636, 301, 9447, 3551, 7408, 972, 23162, 26258, 3687, 1511, 54795, 3952, 11240, 440275, 84557, 3127, 1436, 5106, 214, 81559, 3600, 6280, 6678, 6283, 2876, 29108, 722, 23396, 103, 23586, 10410, 100507050, 6279, 5196, 3162, 467, 6036, 5473, 10288, 567, 9516, 1471, 135228, 9463, 3932	1.30896	0.384475
KEGG_PATHWAY	hsa05168:Herpes simplex infection	0.022751	3113, 3127, 3115, 3117, 3119, 3551, 3600, 972, 3434, 6352, 997, 3108, 23586, 440275	1.97636	0.305756
GOTERM_CC_FAT	GO:0005765~lysosomal membrane	0.0228374	3113, 3127, 3115, 10410, 3117, 968, 3119, 7782, 972, 51092, 2770, 23274, 80331, 9516, 3108, 2548, 7107	1.83429	0.208651
GOTERM_CC_FAT	GO:0098852~lytic vacuole membrane	0.0228374	3113, 3127, 3115, 10410, 3117, 968, 3119, 7782, 972, 51092, 2770, 23274, 80331, 9516, 3108, 2548, 7107	1.83429	0.208651
GOTERM_BP_FAT	GO:0033036~macromolecule localization	0.022964	6122, 57175, 6124, 23232, 6164, 6206, 6207, 6165, 6208, 6209, 6167, 2648, 9045, 3434, 6352, 51729, 23463, 87178, 55506, 6566, 7850, 3921, 4218, 23705, 375790, 9447, 301, 199223, 9546, 3551, 972, 23162, 3718, 51092, 26258, 7884, 3687, 25873, 54795, 3952, 6222, 7341, 23603, 6193, 6194, 6653, 3127, 1436, 27352, 6147, 9804, 5106, 9368, 6142, 8031, 6144, 6189, 4736, 2317, 8204, 6188, 6283, 1499, 6187,…	1.21833	0.387503
REACTOME_PATHWAY	R-HSA-877300:R-HSA-877300	0.0230867	3113, 3127, 3115, 3117, 3119, 4502, 8638, 567	2.78772	0.179273
GOTERM_BP_FAT	GO:0060337~type I interferon signaling pathway	0.0231608	3434, 9636, 3433, 10410, 1958, 8638, 103	3.13331	0.388782
GOTERM_BP_FAT	GO:0071357~cellular response to type I interferon	0.0231608	3434, 9636, 3433, 10410, 1958, 8638, 103	3.13331	0.388782
GOTERM_BP_FAT	GO:0097696~STAT cascade	0.0235077	1436, 6352, 2675, 5618, 3952, 3551, 30837, 3600, 3718	2.56362	0.392007
GOTERM_BP_FAT	GO:0001960~negative regulation of cytokine-mediated signaling pathway	0.0237196	6352, 171392, 11240, 7850, 103	4.47616	0.393444
GOTERM_BP_FAT	GO:0007588~excretion	0.0237934	3162, 5002, 9380, 1312	6.26662	0.393088
GOTERM_MF_FAT	GO:0046906~tetrapyrrole binding	0.0237969	3162, 3039, 4353, 3040, 4051, 80142, 3043	3.11127	0.582751
GOTERM_BP_FAT	GO:0010817~regulation of hormone levels	0.0237976	26056, 3127, 5106, 1958, 301, 8509, 1312, 51092, 9249, 6352, 1511, 54795, 3952, 9854, 6566, 11132	1.87413	0.39184
GOTERM_BP_FAT	GO:0022618~ribonucleoprotein complex assembly	0.0242702	6147, 6122, 387338, 23521, 51386, 6232, 6208, 1778, 6209, 54475, 3921, 103, 6193, 6128	1.98266	0.396582
GOTERM_BP_FAT	GO:0051707~response to other organism	0.0242956	3127, 5106, 4353, 8638, 81559, 1312, 3600, 6280, 6283, 6678, 3434, 6352, 3433, 2876, 29108, 103, 23586, 9636, 10410, 6279, 9447, 5196, 3551, 3687, 1511, 10288, 5473, 9516, 567, 3932, 440275	1.50012	0.395606
GOTERM_BP_FAT	GO:0043207~response to external biotic stimulus	0.0242956	3127, 5106, 4353, 8638, 81559, 1312, 3600, 6280, 6283, 6678, 3434, 6352, 3433, 2876, 29108, 103, 23586, 9636, 10410, 6279, 9447, 5196, 3551, 3687, 1511, 10288, 5473, 9516, 567, 3932, 440275	1.50012	0.395606
GOTERM_BP_FAT	GO:0046883~regulation of hormone secretion	0.0245856	6352, 3127, 26056, 5106, 301, 54795, 3952, 9854, 6566, 11132, 51092	2.24172	0.397974
GOTERM_BP_FAT	GO:0043900~regulation of multi-organism process	0.0246084	7023, 9636, 10410, 9447, 4353, 8638, 81559, 3600, 3434, 6352, 1511, 84313, 29108, 567, 103, 3932, 23586, 26986, 440275	1.74455	0.39697
GOTERM_BP_FAT	GO:0032940~secretion by cell	0.0254363	7535, 9948, 1436, 3127, 5106, 6283, 6678, 6352, 9854, 80331, 29108, 23396, 6566, 7850, 2153, 11132, 10461, 51150, 26056, 4218, 23705, 301, 9447, 5196, 51092, 26258, 3162, 54795, 1675, 3952, 5473, 2162	1.47994	0.405972
KEGG_PATHWAY	hsa04612:Antigen processing and presentation	0.0258443	3113, 3127, 3115, 3117, 3119, 567, 3108, 972	2.71044	0.321265
GOTERM_BP_FAT	GO:0002695~negative regulation of leukocyte activation	0.0264933	3127, 3162, 201633, 301, 10288, 3902, 972, 10461, 3718	2.50665	0.41754
GOTERM_BP_FAT	GO:0050796~regulation of insulin secretion	0.0264933	6352, 3127, 5106, 54795, 3952, 9854, 6566, 11132, 51092	2.50665	0.41754
GOTERM_BP_FAT	GO:0043392~negative regulation of DNA binding	0.0266768	7023, 3162, 171392, 8904, 7341	4.32181	0.418428
GOTERM_BP_FAT	GO:0002718~regulation of cytokine production involved in immune response	0.027025	10666, 3162, 54795, 567, 972, 3718	3.49765	0.421267
GOTERM_BP_FAT	GO:0071347~cellular response to interleukin-1	0.027025	6352, 171392, 1958, 29108, 3551, 7850	3.49765	0.421267
GOTERM_BP_FAT	GO:1903038~negative regulation of leukocyte cell-cell adhesion	0.0270386	3127, 201633, 301, 10288, 3902, 972, 3718	3.02527	0.420119
GOTERM_BP_FAT	GO:0002576~platelet degranulation	0.0270386	9948, 1675, 5473, 5196, 2162, 2153, 6678	3.02527	0.420119
GOTERM_BP_FAT	GO:0050688~regulation of defense response to virus	0.027326	3434, 9447, 29108, 567, 3600, 3932, 23586, 440275	2.70989	0.422207
GOTERM_BP_FAT	GO:0002230~positive regulation of defense response to virus by host	0.0280591	9447, 29108, 23586, 440275	5.898	0.429452
GOTERM_BP_FAT	GO:1902105~regulation of leukocyte differentiation	0.0280625	7535, 171392, 301, 9935, 5196, 2323, 972, 3600, 3718, 28959, 1499, 10288, 57864	2.01151	0.428183
GOTERM_BP_FAT	GO:0071310~cellular response to organic substance	0.0282035	7023, 6122, 57175, 8638, 2648, 3434, 6352, 3433, 87178, 6566, 7850, 4218, 5747, 9636, 301, 9447, 3551, 972, 3718, 7444, 54795, 80139, 3952, 7341, 11240, 4502, 10432, 3127, 1436, 968, 5106, 1958, 5618, 8031, 1028, 3600, 6678, 8204, 1499, 2770, 109, 8904, 2597, 9854, 29108, 103, 11132, 7184, 11274, 3113, 26056, 3115, 10410, 171392, 3117, 6132, 23521, 3119, 5196, 6175, 997, 467, 5473, 10288, 9516, 5…	1.26636	0.428506
GOTERM_MF_FAT	GO:0004601~peroxidase activity	0.028887	3039, 2876, 4353, 3040, 3043	4.21477	0.639853
GOTERM_BP_FAT	GO:0009954~proximal/distal pattern formation	0.0290351	2735, 3206, 1499	10.7428	0.436682
GOTERM_BP_FAT	GO:0015669~gas transport	0.0290351	3039, 3040, 3043	10.7428	0.436682
GOTERM_BP_FAT	GO:0034340~response to type I interferon	0.0291294	3434, 9636, 3433, 10410, 1958, 8638, 103	2.97399	0.43644
GOTERM_BP_FAT	GO:0002443~leukocyte mediated immunity	0.0295028	7535, 9948, 3127, 23705, 3119, 3902, 972, 3718, 10666, 3162, 1511, 54795, 3952, 5473, 722, 567	1.82302	0.439323
GOTERM_BP_FAT	GO:0009306~protein secretion	0.0297448	4218, 26056, 3127, 1436, 23705, 5106, 301, 9447, 51092, 6283, 26258, 6352, 54795, 3952, 9854, 29108, 6566, 7850, 11132	1.70704	0.440714
GOTERM_BP_FAT	GO:0046686~response to cadmium ion	0.0298449	3162, 4493, 7341, 567, 6678	4.17775	0.440525
GOTERM_BP_FAT	GO:0065004~protein-DNA complex assembly	0.0307791	8351, 8350, 121504, 55506, 8362, 653604, 5887, 8363, 8354, 8348, 8359, 8341, 8367, 8357	1.91765	0.449455
GOTERM_BP_FAT	GO:0034329~cell junction assembly	0.0309267	9948, 23499, 5747, 80139, 23396, 3551, 7408, 23603, 1499, 261734	2.27877	0.44975
GOTERM_BP_FAT	GO:0007162~negative regulation of cell adhesion	0.0312876	3127, 5747, 201633, 301, 80139, 10288, 3902, 53827, 23603, 972, 3718	2.15415	0.452331
GOTERM_BP_FAT	GO:0048878~chemical homeostasis	0.0316662	3127, 5106, 9368, 1317, 35, 1312, 57130, 6280, 3434, 6352, 109, 9854, 94097, 6566, 1152, 7184, 84941, 26056, 3101, 6279, 7782, 51092, 5903, 3162, 54795, 1043, 3952, 81855, 567, 4502, 3932, 6194	1.45577	0.455071
GOTERM_BP_FAT	GO:0045785~positive regulation of cell adhesion	0.0321812	7535, 3113, 3127, 3115, 3117, 301, 3119, 915, 917, 972, 3600, 3718, 6352, 3952, 10288, 29108, 3932	1.76087	0.459211
GOTERM_BP_FAT	GO:0001819~positive regulation of cytokine production	0.0325182	3113, 1436, 3115, 23705, 1958, 301, 9447, 5196, 972, 3600, 1499, 10666, 3162, 201633, 3952, 10288, 29108, 567, 23586	1.68888	0.461439
GOTERM_BP_FAT	GO:0051046~regulation of secretion	0.032647	7535, 26056, 3127, 1436, 23705, 5106, 6279, 301, 9368, 9447, 1312, 972, 6280, 51092, 6352, 3162, 54795, 3952, 9854, 29108, 6566, 7850, 11132	1.58823	0.461484
GOTERM_BP_FAT	GO:0055069~zinc ion homeostasis	0.0327025	6279, 7782, 3932, 6280	5.57033	0.46077
GOTERM_BP_FAT	GO:0032897~negative regulation of viral transcription	0.0327025	6352, 7023, 10410, 81559	5.57033	0.46077
GOTERM_CC_FAT	GO:0042101~T cell receptor complex	0.0327725	7535, 214, 915, 917	5.56281	0.28208
GOTERM_BP_FAT	GO:0051250~negative regulation of lymphocyte activation	0.0330425	3127, 201633, 301, 10288, 3902, 972, 10461, 3718	2.60431	0.462992
GOTERM_BP_FAT	GO:0060761~negative regulation of response to cytokine stimulus	0.033226	6352, 171392, 11240, 7850, 103	4.04298	0.463591
GOTERM_BP_FAT	GO:0070555~response to interleukin-1	0.0336235	6352, 171392, 1958, 301, 29108, 3551, 7850	2.87648	0.466359
GOTERM_BP_FAT	GO:0030902~hindbrain development	0.0336235	2735, 9935, 22809, 30837, 1499, 2648, 51150	2.87648	0.466359
GOTERM_BP_FAT	GO:0007267~cell-cell signaling	0.0339832	3127, 1958, 5106, 9368, 5331, 6280, 3600, 1499, 54475, 2770, 6352, 9854, 80331, 23396, 6566, 11132, 10461, 261734, 26056, 4218, 2735, 9610, 301, 375790, 388591, 9546, 3489, 51092, 26258, 23499, 2256, 54795, 80139, 3952, 10288, 9463, 2569, 440275	1.39258	0.468714
GOTERM_MF_FAT	GO:0097159~organic cyclic compound binding	0.0346761	4798, 7535, 7752, 6164, 35, 64118, 6206, 23518, 6165, 6207, 6208, 6209, 6167, 9249, 9045, 60436, 147949, 3013, 87178, 10614, 84671, 6566, 3921, 8491, 4218, 5747, 9447, 3094, 199745, 3206, 51013, 3551, 23508, 51092, 3718, 728927, 7884, 64928, 79159, 54795, 80174, 6222, 7341, 339488, 387496, 440275, 26986, 169841, 1436, 57801, 55119, 6189, 2317, 6188, 6187, 2770, 54932, 109, 57410, 121504, 2597, 29…	1.10734	0.693417
REACTOME_PATHWAY	R-HSA-2168880:R-HSA-2168880	0.0349271	3039, 3040, 3043	9.70723	0.255149
GOTERM_CC_FAT	GO:0009986~cell surface	0.0358686	3113, 3127, 1436, 3115, 79187, 301, 5618, 214, 3902, 114908, 2323, 972, 3600, 6678, 10666, 3687, 1511, 201633, 10288, 57864, 567, 3108, 135228	1.5688	0.300086
GOTERM_BP_FAT	GO:0051641~cellular localization	0.0359076	7535, 6122, 57175, 6124, 23232, 6164, 6206, 6207, 6165, 6208, 6209, 6167, 2648, 9045, 3434, 51729, 23463, 55506, 3921, 2153, 4218, 5747, 375790, 199223, 3551, 972, 3718, 51092, 26258, 7884, 3687, 25873, 54795, 3952, 6222, 7341, 6193, 6194, 6653, 3127, 27352, 6147, 9804, 9368, 6142, 8031, 6144, 6189, 4736, 2317, 6188, 6187, 1499, 9854, 80331, 23396, 11138, 103, 51517, 7184, 11132, 23586, 26056, 61…	1.21129	0.486445
KEGG_PATHWAY	hsa05416:Viral myocarditis	0.0360015	3113, 3127, 3115, 3117, 3119, 3108	3.20973	0.398744
GOTERM_BP_FAT	GO:0051101~regulation of DNA binding	0.0360297	7023, 3162, 171392, 8904, 7341, 1499, 2648	2.83009	0.486335
GOTERM_CC_FAT	GO:0000785~chromatin	0.0367328	4798, 8204, 2648, 1499, 8351, 3013, 8350, 80174, 653604, 8362, 121504, 55506, 222229, 7341, 11240, 8363, 8354, 8348, 8359, 8341, 8367, 8357, 9810	1.56454	0.301725
GOTERM_BP_FAT	GO:0032653~regulation of interleukin-10 production	0.0368215	3127, 201633, 28951, 29108, 3718	3.91664	0.492644
GOTERM_BP_FAT	GO:0034080~CENP-A containing nucleosome assembly	0.0368215	121504, 8362, 8363, 8359, 8367	3.91664	0.492644
GOTERM_BP_FAT	GO:0061641~CENP-A containing chromatin organization	0.0368215	121504, 8362, 8363, 8359, 8367	3.91664	0.492644
GOTERM_BP_FAT	GO:0009620~response to fungus	0.0368215	1511, 6279, 4353, 6280, 6283	3.91664	0.492644
GOTERM_BP_FAT	GO:0050866~negative regulation of cell activation	0.0370096	3127, 3162, 201633, 301, 10288, 3902, 972, 10461, 3718	2.34998	0.493139
GOTERM_BP_FAT	GO:0034654~nucleobase-containing compound biosynthetic process	0.0374906	4798, 7752, 6164, 6206, 6207, 6165, 6208, 6209, 6167, 2648, 9045, 6352, 60436, 147949, 3013, 84671, 10614, 3921, 9636, 9447, 3094, 3206, 375790, 3551, 2323, 11007, 728927, 7884, 6222, 7341, 339488, 387496, 23066, 440275, 169841, 57801, 8031, 6189, 81559, 6280, 6283, 6188, 6187, 109, 57410, 121504, 2972, 51513, 64332, 23586, 10410, 55205, 23521, 6279, 1112, 915, 7620, 6175, 6668, 84313, 7023, 6122…	1.14862	0.49639
GOTERM_BP_FAT	GO:0045059~positive thymic T cell selection	0.037709	7535, 915, 972	9.39993	0.497149
GOTERM_BP_FAT	GO:0002523~leukocyte migration involved in inflammatory response	0.037709	6279, 5473, 6280	9.39993	0.497149
GOTERM_BP_FAT	GO:0016477~cell migration	0.0377865	7535, 9948, 1436, 57175, 9368, 60672, 6280, 6283, 6678, 1499, 6352, 2876, 29108, 23396, 6566, 10461, 2049, 5747, 2735, 6279, 301, 5196, 972, 3718, 23499, 3162, 9056, 3687, 54795, 80139, 3952, 5473, 11240, 30837, 3932, 23603, 6653	1.38841	0.49659
GOTERM_BP_FAT	GO:0006887~exocytosis	0.038971	7535, 9948, 4218, 26056, 301, 5196, 6678, 26258, 6352, 3162, 1675, 5473, 80331, 23396, 2162, 2153, 51150	1.71827	0.50623
BIOCARTA	h_cskPathway:Activation of Csk by cAMP-dependent Protein Kinase Inhibits Signaling through the T Cell Receptor	0.0389735	7535, 915, 917, 3932	5.04772	0.913259
GOTERM_BP_FAT	GO:0048870~cell motility	0.0390116	7535, 9948, 1436, 57175, 9368, 60672, 6280, 6283, 6678, 1499, 6352, 109, 2876, 29108, 23396, 6566, 23586, 10461, 2049, 261734, 5747, 2735, 6279, 301, 5196, 972, 3718, 23499, 3162, 9056, 3687, 54795, 80139, 3952, 5473, 11240, 30837, 3932, 23603, 6653	1.36231	0.505317
GOTERM_BP_FAT	GO:0051674~localization of cell	0.0390116	7535, 9948, 1436, 57175, 9368, 60672, 6280, 6283, 6678, 1499, 6352, 109, 2876, 29108, 23396, 6566, 23586, 10461, 2049, 261734, 5747, 2735, 6279, 301, 5196, 972, 3718, 23499, 3162, 9056, 3687, 54795, 80139, 3952, 5473, 11240, 30837, 3932, 23603, 6653	1.36231	0.505317
GOTERM_BP_FAT	GO:0007596~blood coagulation	0.0394619	7535, 5196, 1606, 6280, 26258, 8351, 8350, 653604, 2162, 8354, 3043, 2153, 3932, 8357, 10461	1.79903	0.508119
GOTERM_BP_FAT	GO:1990267~response to transition metal nanoparticle	0.0395062	3162, 4493, 6279, 4353, 1317, 4502, 7782, 567	2.50665	0.507243
GOTERM_MF_FAT	GO:0016684~oxidoreductase activity, acting on peroxide as acceptor	0.0397832	3039, 2876, 4353, 3040, 3043	3.81964	0.730072
GOTERM_BP_FAT	GO:0051172~negative regulation of nitrogen compound metabolic process	0.0404637	7023, 6207, 1312, 6208, 162655, 60436, 6352, 3013, 55506, 8362, 10614, 8363, 8367, 11007, 8351, 8350, 80139, 3952, 7341, 8354, 8359, 440275, 26986, 8357, 6653, 84838, 1958, 1028, 81559, 8820, 100134934, 6188, 22955, 8204, 1499, 121504, 2597, 51513, 22809, 103, 79661, 9810, 171392, 10410, 23521, 10848, 1112, 155054, 467, 653604, 131870	1.29654	0.514518
GOTERM_BP_FAT	GO:0008284~positive regulation of cell proliferation	0.0408518	7535, 1436, 1958, 3600, 1499, 6352, 29108, 11138, 3113, 3115, 5747, 2735, 301, 2323, 972, 3718, 3162, 467, 54795, 80139, 3952, 80174, 10288, 1471, 131870, 65108	1.49823	0.516666
GOTERM_BP_FAT	GO:0045637~regulation of myeloid cell differentiation	0.0409158	171392, 9636, 9935, 3952, 121504, 8362, 5196, 8363, 8359, 8367, 1499	2.0577	0.515958
GOTERM_BP_FAT	GO:0002181~cytoplasmic translation	0.0409861	25873, 6132, 6165, 6129, 6175, 6128	3.13331	0.515308
GOTERM_MF_FAT	GO:1901363~heterocyclic compound binding	0.0423389	4798, 7535, 7752, 6164, 35, 64118, 6206, 23518, 6165, 6207, 6208, 6209, 6167, 9249, 9045, 60436, 147949, 3013, 87178, 10614, 84671, 3921, 8491, 4218, 5747, 9447, 3094, 199745, 3206, 51013, 3551, 23508, 51092, 3718, 728927, 7884, 64928, 79159, 54795, 80174, 6222, 7341, 339488, 387496, 440275, 26986, 169841, 1436, 57801, 55119, 6189, 2317, 6188, 6187, 2770, 54932, 109, 57410, 121504, 2597, 2972, 72…	1.1029	0.739652
GOTERM_BP_FAT	GO:0050708~regulation of protein secretion	0.0426448	26056, 3127, 1436, 23705, 5106, 301, 9447, 51092, 6352, 54795, 9854, 3952, 29108, 6566, 7850, 11132	1.73621	0.52834
GOTERM_BP_FAT	GO:1903900~regulation of viral life cycle	0.042698	3434, 6352, 7023, 84313, 9636, 10410, 8638, 103, 81559, 440275, 26986	2.04245	0.527523
KEGG_PATHWAY	hsa04640:Hematopoietic cell lineage	0.043089	1436, 3127, 915, 2323, 7850, 917, 924	2.68487	0.437394
GOTERM_BP_FAT	GO:0035456~response to interferon-beta	0.0431052	997, 10410, 9447, 87178	5.0133	0.529699
GOTERM_BP_FAT	GO:0019438~aromatic compound biosynthetic process	0.0434127	4798, 7752, 6164, 6206, 6207, 6165, 6208, 6209, 6167, 2648, 9045, 6352, 60436, 147949, 3013, 84671, 10614, 3921, 9636, 9447, 3094, 3206, 375790, 3551, 2323, 11007, 728927, 7884, 6222, 7341, 339488, 387496, 23066, 440275, 211, 169841, 57801, 8031, 6189, 81559, 6280, 6283, 6188, 6187, 109, 57410, 121504, 2972, 51513, 64332, 23586, 10410, 55205, 23521, 6279, 1112, 915, 7620, 6175, 6668, 84313, 7023,…	1.14176	0.531017
GOTERM_BP_FAT	GO:0018130~heterocycle biosynthetic process	0.0434127	4798, 7752, 6164, 6206, 6207, 6165, 6208, 6209, 6167, 2648, 9045, 6352, 60436, 147949, 3013, 84671, 10614, 3921, 9636, 9447, 3094, 3206, 375790, 3551, 2323, 11007, 728927, 7884, 6222, 7341, 339488, 387496, 23066, 440275, 211, 169841, 57801, 8031, 6189, 81559, 6280, 6283, 6188, 6187, 109, 57410, 121504, 2972, 51513, 64332, 23586, 10410, 55205, 23521, 6279, 1112, 915, 7620, 6175, 6668, 84313, 7023,…	1.14176	0.531017
GOTERM_BP_FAT	GO:0009890~negative regulation of biosynthetic process	0.0440461	7023, 6208, 22937, 162655, 60436, 6352, 3013, 55506, 8362, 10614, 8363, 8367, 3718, 11007, 8351, 8350, 80139, 3952, 7341, 8354, 8359, 440275, 8357, 84838, 1958, 3902, 1028, 81559, 8820, 100134934, 8204, 22955, 6188, 1499, 283871, 121504, 2597, 28951, 51513, 22809, 103, 171392, 10410, 23521, 10848, 5196, 1112, 155054, 467, 653604	1.2961	0.535027
GOTERM_BP_FAT	GO:0070925~organelle assembly	0.0446552	84557, 9948, 27352, 6147, 387338, 6122, 23232, 54558, 6208, 6209, 6188, 54475, 3921, 11138, 3257, 85014, 4218, 10844, 6232, 1778, 84313, 27229, 10432, 6193, 6128, 23241	1.48458	0.538778
GOTERM_BP_FAT	GO:0032613~interleukin-10 production	0.0446586	3127, 201633, 28951, 29108, 3718	3.68625	0.537552
GOTERM_BP_FAT	GO:0010558~negative regulation of macromolecule biosynthetic process	0.0446591	84838, 7023, 1958, 3902, 1028, 81559, 8820, 6208, 100134934, 8204, 22955, 6188, 162655, 1499, 6352, 60436, 3013, 121504, 55506, 8362, 28951, 2597, 10614, 51513, 8363, 22809, 103, 8367, 10410, 171392, 23521, 10848, 5196, 1112, 155054, 3718, 11007, 8351, 467, 8350, 80139, 653604, 3952, 7341, 8354, 8359, 440275, 8357	1.30357	0.536307
KEGG_PATHWAY	hsa05164:Influenza A	0.0449954	3113, 6352, 3127, 3115, 3117, 3119, 29108, 3551, 3108, 103, 23586, 440275	1.92078	0.433238
GOTERM_MF_FAT	GO:0003729~mRNA binding	0.0450576	7884, 23521, 6207, 6208, 6193, 6129, 6188, 26986, 131870, 9810, 6187	2.02182	0.749605
REACTOME_PATHWAY	R-HSA-1237044:R-HSA-1237044	0.04524	3039, 3040, 3043	8.49383	0.313341
GOTERM_CC_FAT	GO:0030135~coated vesicle	0.0466007	3113, 3127, 4218, 3115, 3117, 3119, 972, 22937, 22905, 57410, 80331, 567, 2153	1.85957	0.362412
GOTERM_BP_FAT	GO:0034332~adherens junction organization	0.0467448	23499, 23705, 5747, 80139, 23396, 23603, 1499	2.65857	0.55179
GOTERM_BP_FAT	GO:0006094~gluconeogenesis	0.0475942	5106, 283871, 467, 2597, 2648, 5903	3.00798	0.557182
GOTERM_BP_FAT	GO:0090276~regulation of peptide hormone secretion	0.0476753	6352, 3127, 5106, 54795, 3952, 9854, 6566, 11132, 51092	2.23365	0.556562
GOTERM_BP_FAT	GO:0048732~gland development	0.0481048	1436, 23705, 2735, 301, 9368, 5618, 9935, 1028, 6175, 1499, 3162, 80139, 57864, 1471, 2049	1.74882	0.558631
GOTERM_BP_FAT	GO:0050817~coagulation	0.0481048	7535, 5196, 1606, 6280, 26258, 8351, 8350, 653604, 2162, 8354, 3043, 2153, 3932, 8357, 10461	1.74882	0.558631
GOTERM_MF_FAT	GO:0016209~antioxidant activity	0.0483039	3039, 2876, 4353, 3040, 3043, 6280	2.99335	0.762461
GOTERM_CC_FAT	GO:0005730~nucleolus	0.0483088	6147, 6122, 6124, 6144, 6164, 4736, 6189, 8638, 84101, 6207, 6208, 8204, 6188, 6187, 54475, 8148, 29108, 103, 4218, 6132, 23521, 51013, 80198, 23223, 51386, 6230, 6228, 3162, 84313, 79159, 25873, 467, 7341, 387496, 10432, 6129, 6194, 131870	1.35119	0.368123
GOTERM_BP_FAT	GO:0000027~ribosomal large subunit assembly	0.0488526	54475, 6147, 6122, 6128	4.77457	0.563103
GOTERM_BP_FAT	GO:0032722~positive regulation of chemokine production	0.0489	1436, 3162, 1958, 29108, 972	3.58093	0.562222
GOTERM_BP_FAT	GO:0098869~cellular oxidant detoxification	0.0511213	3039, 2876, 4353, 3040, 3043, 6280	2.949	0.577522
GOTERM_BP_FAT	GO:1990748~cellular detoxification	0.0511213	3039, 2876, 4353, 3040, 3043, 6280	2.949	0.577522
GOTERM_BP_FAT	GO:0010605~negative regulation of macromolecule metabolic process	0.0513447	7023, 122402, 84101, 6207, 6208, 162655, 23274, 6352, 60436, 3013, 2675, 55506, 8362, 10614, 8363, 7850, 8367, 9636, 3551, 3718, 11007, 8351, 8350, 80139, 3952, 7341, 8354, 8359, 23603, 8357, 26986, 440275, 6653, 84838, 1958, 9368, 55861, 3902, 1028, 8820, 81559, 100134934, 6188, 22955, 8204, 1499, 54475, 8904, 2876, 28951, 121504, 2597, 29108, 722, 51513, 103, 22809, 79661, 9810, 10410, 171392, …	1.21157	0.577911
GOTERM_CC_FAT	GO:0009897~external side of plasma membrane	0.0518909	3127, 10666, 3687, 301, 214, 114908, 3902, 2323, 567, 972	2.06881	0.384788
GOTERM_BP_FAT	GO:0050878~regulation of body fluid levels	0.0520768	7535, 5618, 5196, 6280, 1606, 6175, 26258, 8351, 8350, 109, 653604, 2162, 8354, 3043, 2153, 3932, 10461, 8357	1.62301	0.581972
KEGG_PATHWAY	hsa05321:Inflammatory bowel disease (IBD)	0.0522133	3113, 3127, 3115, 3117, 3119, 3108	2.90404	0.465581
GOTERM_BP_FAT	GO:0007599~hemostasis	0.052878	7535, 5196, 1606, 6280, 26258, 8351, 8350, 653604, 2162, 8354, 3043, 2153, 3932, 8357, 10461	1.72476	0.586461
GOTERM_BP_FAT	GO:0031055~chromatin remodeling at centromere	0.0533558	121504, 8362, 8363, 8359, 8367	3.48146	0.588606
GOTERM_BP_FAT	GO:0051253~negative regulation of RNA metabolic process	0.054009	84838, 7023, 1958, 1028, 81559, 6207, 8820, 6208, 8204, 22955, 162655, 1499, 6352, 60436, 3013, 121504, 8362, 55506, 10614, 51513, 8363, 22809, 8367, 9810, 10410, 171392, 10848, 1112, 155054, 11007, 8351, 467, 8350, 80139, 653604, 3952, 7341, 8354, 8359, 8357, 26986, 131870	1.31764	0.591951
GOTERM_BP_FAT	GO:1901701~cellular response to oxygen-containing compound	0.0551007	3127, 7023, 1958, 5106, 5618, 4353, 3600, 8204, 6188, 1499, 2770, 6352, 109, 9854, 29108, 11132, 7184, 4218, 26056, 5747, 301, 375790, 3718, 6175, 54795, 80139, 3952, 10288, 9516, 567, 1471, 30837	1.38776	0.59826
GOTERM_BP_FAT	GO:0001678~cellular glucose homeostasis	0.0559513	3127, 26056, 3101, 5106, 54795, 9854, 5903	2.54298	0.602814
GOTERM_MF_FAT	GO:0042393~histone binding	0.056038	8351, 57713, 8350, 222229, 121504, 653604, 8362, 8354, 8363, 8359, 8367, 8357	1.86846	0.802165
GOTERM_BP_FAT	GO:0050673~epithelial cell proliferation	0.0562792	6352, 3162, 2735, 599, 2876, 80139, 3952, 1028, 135228, 51092, 6678, 1499	1.86831	0.6038
GOTERM_BP_FAT	GO:0009892~negative regulation of metabolic process	0.0564772	7023, 122402, 84101, 6207, 1312, 6208, 22937, 162655, 23274, 6352, 60436, 3013, 2675, 55506, 8362, 10614, 8363, 7850, 8367, 9636, 3551, 3718, 11007, 8351, 8350, 80139, 3952, 7341, 8354, 8359, 23603, 8357, 26986, 440275, 6653, 84838, 1958, 9368, 55861, 3902, 1028, 8820, 81559, 100134934, 6188, 22955, 8204, 1499, 54475, 283871, 8904, 2876, 28951, 121504, 2597, 29108, 722, 51513, 103, 22809, 79661, …	1.1973	0.60391
KEGG_PATHWAY	hsa04623:Cytosolic DNA-sensing pathway	0.0568352	6352, 9447, 29108, 3551, 103, 23586	2.8365	0.477698
GOTERM_BP_FAT	GO:0002064~epithelial cell development	0.0575215	7431, 9368, 2876, 6768, 2317, 3551, 1471, 51092, 1499	2.14856	0.609622
GOTERM_BP_FAT	GO:0019079~viral genome replication	0.0576418	3434, 6352, 9636, 10410, 8638, 103, 440275, 26986	2.30496	0.609203
GOTERM_CC_FAT	GO:0030136~clathrin-coated vesicle	0.0576815	22905, 3113, 3127, 4218, 3115, 3117, 3119, 80331, 972	2.14565	0.413017
GOTERM_BP_FAT	GO:0006897~endocytosis	0.0578341	5747, 3039, 201176, 9610, 301, 917, 8685, 6678, 54453, 22905, 165530, 3952, 29108, 722, 23396, 3040, 567, 9463, 3043, 51517, 7184, 23603, 10461, 6653	1.47089	0.609257
GOTERM_MF_FAT	GO:0008092~cytoskeletal protein binding	0.0578741	84557, 9948, 2620, 57175, 4046, 2317, 54558, 6280, 6188, 2597, 29108, 22809, 51517, 11132, 26056, 4218, 5747, 10844, 2735, 6279, 7408, 23162, 26258, 23499, 27229, 53827, 9463, 23603, 65108	1.4066	0.802632
GOTERM_BP_FAT	GO:0016070~RNA metabolic process	0.0578923	4798, 7752, 6164, 64118, 6206, 6207, 6165, 6208, 6209, 6167, 2648, 9045, 60436, 6352, 147949, 3013, 87178, 10614, 84671, 3921, 9447, 3094, 3206, 375790, 51013, 3551, 2323, 728927, 11007, 7884, 6222, 7341, 339488, 387496, 23066, 440275, 26986, 169841, 57801, 55119, 8031, 6189, 81559, 6280, 6283, 6188, 6187, 57410, 121504, 2972, 51513, 64332, 103, 23586, 9811, 9810, 10410, 55205, 23521, 6279, 915, …	1.12108	0.608436
GOTERM_BP_FAT	GO:0044282~small molecule catabolic process	0.0579938	3101, 221, 23659, 35, 79873, 5210, 390916, 8659, 2109, 152926, 9663, 3952, 2597, 4051, 131870	1.70135	0.6079
GOTERM_MF_FAT	GO:0001540~beta-amyloid binding	0.0583868	9546, 1471, 972, 6653	4.44467	0.795641
GOTERM_BP_FAT	GO:0002367~cytokine production involved in immune response	0.0586228	10666, 3162, 54795, 567, 972, 3718	2.83772	0.610789
GOTERM_BP_FAT	GO:0070227~lymphocyte apoptotic process	0.0586228	6352, 84941, 57864, 972, 3718, 6194	2.83772	0.610789
GOTERM_BP_FAT	GO:0019319~hexose biosynthetic process	0.0586228	5106, 283871, 467, 2597, 2648, 5903	2.83772	0.610789
GOTERM_MF_FAT	GO:0042803~protein homodimerization activity	0.0589242	1436, 7023, 5618, 9380, 6352, 8904, 29108, 6566, 285362, 9810, 23705, 599, 301, 2323, 3551, 400410, 26258, 10666, 3162, 84313, 7511, 201633, 467, 339488, 6129, 131870	1.44124	0.78898
GOTERM_MF_FAT	GO:0050786~RAGE receptor binding	0.0601319	6279, 6280, 6283	7.3337	0.786327
GOTERM_BP_FAT	GO:2000026~regulation of multicellular organismal development	0.060955	7535, 9948, 1958, 5618, 81559, 3600, 6678, 28959, 1499, 60436, 8904, 2876, 121504, 55506, 8362, 57864, 8363, 51517, 8367, 2049, 5747, 9636, 2735, 171392, 100507050, 301, 375790, 9935, 388591, 5196, 2323, 3551, 972, 23162, 3718, 7431, 23499, 3162, 54795, 80139, 3952, 10288, 567, 135228, 8359, 440275, 6653	1.28057	0.624388
GOTERM_BP_FAT	GO:1902750~negative regulation of cell cycle G2/M phase transition	0.0613993	80198, 1112, 22809, 60672	4.35939	0.625958
GOTERM_BP_FAT	GO:0032814~regulation of natural killer cell activation	0.0613993	26258, 3952, 2323, 3600	4.35939	0.625958
KEGG_PATHWAY	hsa05140:Leishmaniasis	0.0622746	3113, 3127, 3115, 3117, 3119, 3108, 65108	2.45341	0.493243
GOTERM_BP_FAT	GO:0098754~detoxification	0.062597	3039, 2876, 4353, 3040, 3043, 6280	2.78517	0.632112
GOTERM_BP_FAT	GO:2001244~positive regulation of intrinsic apoptotic signaling pathway	0.0629046	6279, 9368, 3932, 6280, 6188	3.29822	0.632794
GOTERM_BP_FAT	GO:0023061~signal release	0.0634628	3127, 26056, 5106, 301, 51092, 26258, 6352, 54795, 9854, 3952, 80331, 23396, 6566, 11132	1.72025	0.634975
GOTERM_BP_FAT	GO:0046879~hormone secretion	0.0658563	6352, 3127, 26056, 5106, 301, 54795, 3952, 9854, 6566, 11132, 51092	1.88857	0.647882
GOTERM_BP_FAT	GO:0031327~negative regulation of cellular biosynthetic process	0.0662628	84838, 7023, 1958, 3902, 1028, 81559, 8820, 6208, 100134934, 8204, 22955, 6188, 162655, 1499, 6352, 60436, 283871, 3013, 121504, 55506, 8362, 28951, 2597, 10614, 51513, 8363, 22809, 103, 8367, 10410, 171392, 23521, 10848, 1112, 155054, 3718, 11007, 8351, 467, 8350, 80139, 653604, 3952, 7341, 8354, 8359, 440275, 8357	1.26785	0.649053
GOTERM_BP_FAT	GO:0071824~protein-DNA complex subunit organization	0.0674597	8351, 8350, 121504, 55506, 8362, 653604, 5887, 8363, 8354, 8348, 8359, 8341, 8367, 8357	1.70355	0.654698
GOTERM_MF_FAT	GO:0031492~nucleosomal DNA binding	0.067666	8351, 8350, 653604, 8354, 8357	3.21654	0.816431
GOTERM_BP_FAT	GO:0007260~tyrosine phosphorylation of STAT protein	0.0679935	1436, 6352, 3952, 3600, 3718	3.21365	0.656535
GOTERM_BP_FAT	GO:0016233~telomere capping	0.0679935	121504, 8362, 8363, 8359, 8367	3.21365	0.656535
GOTERM_BP_FAT	GO:0019933~cAMP-mediated signaling	0.0681795	997, 109, 9368, 5196	4.17775	0.656418
GOTERM_BP_FAT	GO:0007157~heterophilic cell-cell adhesion via plasma membrane cell adhesion molecules	0.0681795	10666, 23705, 201633, 214	4.17775	0.656418
GOTERM_BP_FAT	GO:0015711~organic anion transport	0.0682951	9122, 3039, 9056, 301, 9368, 3952, 94097, 6566, 3040, 8714, 3043	1.87572	0.65591
GOTERM_BP_FAT	GO:0071276~cellular response to cadmium ion	0.0684916	3162, 4493, 7341	6.83632	0.655854
GOTERM_BP_FAT	GO:0002831~regulation of response to biotic stimulus	0.0685703	3434, 10666, 9447, 29108, 567, 3600, 3932, 23586, 440275	2.06971	0.655146
GOTERM_BP_FAT	GO:0031324~negative regulation of cellular metabolic process	0.0686126	7023, 84101, 6207, 1312, 6208, 162655, 23274, 6352, 60436, 3013, 2675, 55506, 8362, 10614, 8363, 7850, 8367, 9636, 3551, 3718, 11007, 8351, 8350, 80139, 3952, 7341, 8354, 8359, 23603, 8357, 440275, 26986, 6653, 84838, 1958, 9368, 55861, 3902, 1028, 8820, 81559, 100134934, 6188, 22955, 8204, 1499, 54475, 283871, 2876, 28951, 121504, 2597, 29108, 722, 51513, 22809, 103, 79661, 9810, 10410, 171392, …	1.19602	0.654239
REACTOME_PATHWAY	R-HSA-140875:R-HSA-140875	0.068638	5196, 2162, 2153	6.79506	0.432248
GOTERM_BP_FAT	GO:0060249~anatomical structure homeostasis	0.0691575	171392, 1763, 2323, 100134934, 924, 1499, 121504, 8362, 8363, 567, 2548, 8359, 11272, 8367, 261734	1.65638	0.65611
GOTERM_BP_FAT	GO:0010035~response to inorganic substance	0.0694166	3039, 4493, 6279, 301, 4353, 7782, 6188, 6678, 6175, 3162, 2876, 8904, 7341, 3040, 4502, 567, 1471, 3043	1.56123	0.656399
GOTERM_BP_FAT	GO:0045934~negative regulation of nucleobase-containing compound metabolic process	0.0695898	84838, 7023, 1958, 1028, 81559, 6207, 8820, 6208, 100134934, 8204, 22955, 6188, 162655, 1499, 6352, 60436, 3013, 121504, 55506, 8362, 10614, 51513, 8363, 22809, 8367, 79661, 9810, 10410, 171392, 10848, 1112, 155054, 11007, 8351, 467, 8350, 80139, 653604, 3952, 7341, 8354, 8359, 8357, 26986, 131870	1.27601	0.656216
GOTERM_BP_FAT	GO:0045580~regulation of T cell differentiation	0.0698118	7535, 301, 57864, 10288, 3600, 972, 3718	2.40364	0.656301
GOTERM_BP_FAT	GO:0009914~hormone transport	0.0707906	6352, 3127, 26056, 5106, 301, 54795, 3952, 9854, 6566, 11132, 51092	1.86305	0.660477
GOTERM_BP_FAT	GO:0042274~ribosomal small subunit biogenesis	0.0709902	6232, 3921, 6208, 6209, 6193, 6194	2.6857	0.660428
GOTERM_BP_FAT	GO:2001242~regulation of intrinsic apoptotic signaling pathway	0.0715228	599, 6279, 9368, 2876, 29108, 3932, 972, 6280, 6188	2.05089	0.662156
GOTERM_MF_FAT	GO:0008028~monocarboxylic acid transmembrane transporter activity	0.0715616	9122, 6566, 8714	6.667	0.825863
GOTERM_BP_FAT	GO:0002703~regulation of leukocyte mediated immunity	0.0716205	7535, 10666, 23705, 3162, 54795, 3952, 722, 3902, 567, 3718	1.94314	0.661563
GOTERM_BP_FAT	GO:0071705~nitrogen compound transport	0.07289	26056, 3127, 9804, 5106, 6279, 301, 9368, 972, 6280, 51092, 5903, 7884, 6352, 9056, 54795, 87178, 3952, 9854, 6566, 64078, 3921, 9463, 3043, 11132	1.43579	0.66714
GOTERM_BP_FAT	GO:0034508~centromere complex assembly	0.0732885	121504, 8362, 8363, 8359, 8367	3.13331	0.66811
GOTERM_BP_FAT	GO:0032024~positive regulation of insulin secretion	0.0732885	3127, 5106, 54795, 9854, 11132	3.13331	0.66811
GOTERM_BP_FAT	GO:0030855~epithelial cell differentiation	0.0740897	2735, 301, 9368, 5618, 2317, 3551, 51092, 1499, 7431, 2876, 80139, 55506, 6768, 135228, 1471, 3921	1.60426	0.671144
GOTERM_BP_FAT	GO:0050663~cytokine secretion	0.0745516	1436, 3127, 23705, 301, 9447, 3952, 29108, 7850, 6283	2.03242	0.67241
GOTERM_BP_FAT	GO:0046364~monosaccharide biosynthetic process	0.0754075	5106, 283871, 467, 2597, 2648, 5903	2.63858	0.675655
GOTERM_MF_FAT	GO:0004888~transmembrane signaling receptor activity	0.0763611	3113, 1436, 3115, 3117, 5618, 3119, 3902, 915, 917, 285601, 8685, 972, 11024, 2675, 10288, 3108, 7850, 26184, 2569, 10461, 2049, 6653	1.45747	0.83809
GOTERM_BP_FAT	GO:0002685~regulation of leukocyte migration	0.0767102	6352, 3162, 301, 5473, 29108, 11240, 5196, 972	2.15626	0.681071
GOTERM_CC_FAT	GO:0019897~extrinsic component of plasma membrane	0.0769242	2770, 7535, 5747, 301, 6768, 3932, 3718, 1499	2.15335	0.506481
GOTERM_BP_FAT	GO:0070488~neutrophil aggregation	0.0779966	6279, 6280	25.0665	0.686294
GOTERM_BP_FAT	GO:1903781~positive regulation of cardiac conduction	0.0779966	54795, 388591	25.0665	0.686294
GOTERM_BP_FAT	GO:0035606~peptidyl-cysteine S-trans-nitrosylation	0.0779966	2597, 6280	25.0665	0.686294
GOTERM_BP_FAT	GO:1903949~positive regulation of atrial cardiac muscle cell action potential	0.0779966	54795, 388591	25.0665	0.686294
GOTERM_BP_FAT	GO:1904322~cellular response to forskolin	0.0779966	2770, 109	25.0665	0.686294
GOTERM_BP_FAT	GO:0070100~negative regulation of chemokine-mediated signaling pathway	0.0779966	6352, 11240	25.0665	0.686294
GOTERM_BP_FAT	GO:1903116~positive regulation of actin filament-based movement	0.0779966	54795, 388591	25.0665	0.686294
GOTERM_BP_FAT	GO:1904321~response to forskolin	0.0779966	2770, 109	25.0665	0.686294
GOTERM_BP_FAT	GO:0006954~inflammatory response	0.0781063	7535, 4798, 3127, 1436, 6279, 301, 9447, 10219, 5196, 3551, 3600, 6280, 6283, 6352, 3162, 2876, 3952, 5473, 29108, 722, 64332, 7850	1.45122	0.685749
GOTERM_CC_FAT	GO:0030133~transport vesicle	0.0784708	3113, 4218, 3127, 26056, 3115, 3117, 3119, 972, 22937, 26258, 80331, 567, 84937, 2153	1.66093	0.508131
REACTOME_PATHWAY	R-HSA-2132295:R-HSA-2132295	0.078951	3113, 3127, 3115, 3117, 3119, 3108, 972, 1778	2.13178	0.473825
GOTERM_BP_FAT	GO:0006303~double-strand break repair via nonhomologous end joining	0.0799706	121504, 8362, 7341, 8363, 8359, 8367	2.59309	0.693604
GOTERM_BP_FAT	GO:0045621~positive regulation of lymphocyte differentiation	0.0799706	7535, 301, 10288, 2323, 3600, 972	2.59309	0.693604
GOTERM_BP_FAT	GO:0046916~cellular transition metal ion homeostasis	0.0799706	3162, 6279, 1317, 4502, 3932, 6280	2.59309	0.693604
GOTERM_BP_FAT	GO:0035458~cellular response to interferon-beta	0.0800871	997, 9447, 87178	6.26662	0.693086
GOTERM_BP_FAT	GO:0070233~negative regulation of T cell apoptotic process	0.0800871	6352, 57864, 3718	6.26662	0.693086
GOTERM_BP_FAT	GO:0002253~activation of immune response	0.0802029	3113, 7535, 3127, 5747, 3115, 3117, 9447, 3119, 915, 3551, 917, 8685, 10666, 89857, 1675, 29108, 722, 123920, 51517, 3932, 7184, 23586	1.44741	0.692568
GOTERM_BP_FAT	GO:0045619~regulation of lymphocyte differentiation	0.0802081	7535, 301, 57864, 10288, 2323, 3600, 972, 3718	2.13332	0.691531
GOTERM_BP_FAT	GO:0032101~regulation of response to external stimulus	0.0805299	7535, 57175, 6279, 301, 9447, 5196, 972, 3600, 6280, 6283, 3434, 6352, 2876, 3952, 5473, 29108, 722, 11240, 567, 135228, 7850, 3932, 23586, 440275	1.41886	0.691987
GOTERM_BP_FAT	GO:0034645~cellular macromolecule biosynthetic process	0.0812719	4798, 7752, 6164, 6206, 6207, 6165, 6208, 6209, 6167, 2648, 84002, 9045, 60436, 6352, 147949, 3013, 10614, 84671, 3921, 9636, 9447, 3094, 3206, 375790, 3551, 2323, 3718, 728927, 11007, 7884, 64928, 80174, 6222, 7341, 339488, 387496, 23066, 440275, 26986, 169841, 57801, 8031, 6189, 81559, 6280, 6283, 6188, 6187, 57410, 2597, 121504, 2972, 51513, 64332, 103, 23586, 9811, 55205, 23521, 6279, 51386, …	1.10346	0.6944
REACTOME_PATHWAY	R-HSA-264870:R-HSA-264870	0.0815234	7431, 2620, 840	6.17733	0.4787
GOTERM_BP_FAT	GO:0033673~negative regulation of kinase activity	0.081634	7023, 171392, 55861, 28951, 29108, 10614, 1028, 103, 30837, 23603, 6653, 5903	1.74882	0.695029
GOTERM_BP_FAT	GO:0048584~positive regulation of response to stimulus	0.0817275	7535, 7023, 6352, 89857, 10614, 123920, 8491, 84941, 5747, 23705, 301, 3094, 9447, 3551, 8685, 972, 23162, 10666, 1511, 54795, 3952, 440275, 1436, 3127, 5618, 9368, 3902, 1028, 3600, 6280, 6188, 6283, 1499, 54475, 8904, 2876, 9854, 29108, 722, 51517, 7184, 23586, 3113, 3115, 2735, 3117, 6279, 3119, 5196, 915, 917, 23499, 3162, 1675, 467, 5473, 567, 9516, 3932, 131870	1.20997	0.694414
GOTERM_BP_FAT	GO:0006734~NADH metabolic process	0.0826995	3101, 5106, 2597, 5210	3.85638	0.697837
GOTERM_BP_FAT	GO:0006111~regulation of gluconeogenesis	0.0826995	283871, 3952, 2648, 5903	3.85638	0.697837
GOTERM_BP_FAT	GO:0006006~glucose metabolic process	0.0831183	3101, 5106, 283871, 467, 3952, 2597, 2548, 5210, 2648, 5903	1.8847	0.698705
GOTERM_BP_FAT	GO:2001056~positive regulation of cysteine-type endopeptidase activity	0.0837972	7023, 840, 6279, 9447, 29108, 3932, 6280, 6188	2.11086	0.700739
GOTERM_BP_FAT	GO:0042542~response to hydrogen peroxide	0.0837972	3162, 3039, 301, 2876, 3040, 1471, 3043, 6188	2.11086	0.700739
GOTERM_BP_FAT	GO:0050851~antigen receptor-mediated signaling pathway	0.0842425	3113, 7535, 3127, 3115, 89857, 3117, 3119, 915, 3551, 123920, 917, 3932	1.73872	0.701705
GOTERM_BP_FAT	GO:0043486~histone exchange	0.0844841	121504, 8362, 8363, 8359, 8367	2.98411	0.701756
GOTERM_BP_FAT	GO:1904894~positive regulation of STAT cascade	0.0844841	1436, 6352, 5618, 3952, 3600	2.98411	0.701756
GOTERM_BP_FAT	GO:0046427~positive regulation of JAK-STAT cascade	0.0844841	1436, 6352, 5618, 3952, 3600	2.98411	0.701756
GOTERM_MF_FAT	GO:1901681~sulfur compound binding	0.0849155	400668, 1511, 100507050, 375790, 4353, 35, 5196, 80142	2.10285	0.862184
GOTERM_CC_FAT	GO:0005829~cytosol	0.0854296	7535, 57175, 55843, 6164, 64118, 6206, 6207, 6165, 6208, 1312, 6209, 6167, 9045, 3921, 84941, 4218, 5747, 9636, 9447, 51013, 3551, 7408, 3718, 26258, 7884, 54795, 6222, 4502, 84937, 26986, 440275, 10726, 2620, 2317, 6189, 6280, 6283, 6188, 6187, 283871, 55008, 2597, 23396, 51517, 7184, 11132, 23586, 9810, 221, 599, 23521, 6279, 51386, 10681, 1778, 6175, 7431, 84313, 3932, 1933, 840, 6122, 6124, 9…	1.12351	0.533848
GOTERM_BP_FAT	GO:0001818~negative regulation of cytokine production	0.0869664	3127, 3162, 9636, 201633, 301, 28951, 29108, 3902, 7850, 23586, 3718	1.79046	0.711631
GOTERM_BP_FAT	GO:0042742~defense response to bacterium	0.0874317	9636, 1511, 6279, 4353, 5473, 29108, 567, 6280, 6283	1.96173	0.712617
GOTERM_BP_FAT	GO:0002440~production of molecular mediator of immune response	0.0874317	3127, 10666, 3162, 54795, 3119, 567, 972, 2590, 3718	1.96173	0.712617
GOTERM_CC_FAT	GO:0030176~integral component of endoplasmic reticulum membrane	0.0876829	3113, 3127, 10299, 3115, 219855, 3117, 3119, 26580, 972	1.95908	0.538032
GOTERM_MF_FAT	GO:0005102~receptor binding	0.0877745	7535, 9368, 8031, 214, 3902, 8638, 6280, 3600, 6283, 8204, 390916, 1499, 2770, 6352, 29108, 123920, 7184, 5747, 23705, 100507050, 6279, 301, 5196, 3489, 2323, 917, 972, 3718, 10666, 201633, 2256, 3952, 5473, 10288, 11240, 9463, 3932, 165324	1.28484	0.864722
GOTERM_BP_FAT	GO:0043066~negative regulation of apoptotic process	0.0884353	1436, 5618, 4353, 6189, 51530, 1499, 54475, 6352, 2876, 57864, 80331, 22809, 103, 7184, 10461, 84941, 5747, 599, 301, 5196, 3551, 2323, 972, 3718, 3162, 3952, 6194	1.36451	0.715884
GOTERM_BP_FAT	GO:0060548~negative regulation of cell death	0.0892689	1436, 5618, 4353, 6189, 51530, 1499, 54475, 6352, 2876, 80331, 57864, 22809, 103, 7184, 10461, 84941, 5747, 599, 301, 5196, 3551, 2323, 972, 3718, 3162, 3952, 1471, 6194, 6653	1.34866	0.718388
GOTERM_BP_FAT	GO:0048608~reproductive structure development	0.0902247	5747, 599, 301, 5618, 3206, 8031, 1028, 8204, 1499, 3952, 6768, 1471, 6194, 10461	1.62468	0.721366
GOTERM_BP_FAT	GO:0001910~regulation of leukocyte mediated cytotoxicity	0.0903774	10666, 23705, 3952, 3902, 567	2.91471	0.720999
GOTERM_BP_FAT	GO:0006336~DNA replication-independent nucleosome assembly	0.0903774	121504, 8362, 8363, 8359, 8367	2.91471	0.720999
GOTERM_BP_FAT	GO:0001912~positive regulation of leukocyte mediated cytotoxicity	0.0904156	10666, 23705, 3902, 567	3.71355	0.72016
GOTERM_BP_FAT	GO:0019935~cyclic-nucleotide-mediated signaling	0.0904156	997, 109, 9368, 5196	3.71355	0.72016
GOTERM_BP_FAT	GO:1903708~positive regulation of hemopoiesis	0.0908425	7535, 9636, 301, 3952, 10288, 5196, 2323, 3600, 972	1.94481	0.720927
GOTERM_MF_FAT	GO:0015293~symporter activity	0.0918221	9122, 5002, 57864, 11182, 6566, 64078	2.486	0.870763
GOTERM_BP_FAT	GO:0043949~regulation of cAMP-mediated signaling	0.0922354	2770, 997, 5196	5.78457	0.725616
GOTERM_CC_FAT	GO:0005887~integral component of plasma membrane	0.092439	1436, 1317, 214, 57130, 3600, 9122, 109, 6768, 64078, 6566, 8714, 3257, 2049, 10461, 3113, 23705, 3117, 3738, 11182, 3551, 917, 8685, 10666, 9056, 3687, 201633, 1043, 4061, 7341, 10288, 53827, 7107, 2569, 6653	1.30139	0.55241
GOTERM_BP_FAT	GO:2000116~regulation of cysteine-type endopeptidase activity	0.0928181	54475, 7023, 840, 6279, 2876, 9447, 29108, 1471, 3932, 6280, 6188	1.76751	0.726977
GOTERM_BP_FAT	GO:0048771~tissue remodeling	0.0939884	1436, 171392, 301, 3952, 1471, 3600, 1499	2.22108	0.730657
GOTERM_BP_FAT	GO:0010941~regulation of cell death	0.0941408	1436, 7023, 840, 1958, 5618, 9368, 4353, 6189, 51530, 6280, 6188, 1499, 54475, 6352, 3433, 2876, 80331, 57864, 29108, 22809, 103, 7184, 11132, 10461, 84941, 5747, 3039, 599, 6279, 301, 5196, 2323, 3551, 917, 972, 3718, 400410, 997, 3162, 467, 3952, 3040, 1471, 3043, 3932, 6194, 6653	1.23753	0.730284
GOTERM_BP_FAT	GO:0046887~positive regulation of hormone secretion	0.09452	3127, 5106, 54795, 3952, 9854, 11132	2.46556	0.730805
GOTERM_CC_FAT	GO:0031227~intrinsic component of endoplasmic reticulum membrane	0.0946015	3113, 3127, 10299, 3115, 219855, 3117, 3119, 26580, 972	1.92559	0.555745
GOTERM_MF_FAT	GO:0042802~identical protein binding	0.096145	211, 1436, 7023, 57175, 5618, 9380, 2317, 6352, 3198, 8904, 2597, 29108, 6566, 285362, 23586, 9810, 51150, 23705, 599, 301, 9447, 10848, 2323, 3551, 972, 8115, 400410, 26258, 7431, 8659, 10666, 3162, 84313, 8192, 7511, 201633, 467, 339488, 567, 1471, 9463, 3932, 6129, 131870	1.24204	0.877094
GOTERM_BP_FAT	GO:0034724~DNA replication-independent nucleosome organization	0.0964621	121504, 8362, 8363, 8359, 8367	2.84846	0.737374
GOTERM_BP_FAT	GO:0031347~regulation of defense response	0.0968942	3902, 3600, 6280, 6283, 3434, 6352, 2876, 29108, 722, 103, 7850, 7184, 23586, 11274, 23705, 6279, 301, 9447, 3551, 8685, 10666, 3952, 7341, 567, 3932, 440275	1.3606	0.738066
GOTERM_BP_FAT	GO:0061458~reproductive system development	0.0978097	5747, 599, 301, 5618, 3206, 8031, 1028, 8204, 1499, 3952, 6768, 1471, 6194, 10461	1.60242	0.74058
GOTERM_MF_FAT	GO:0099600~transmembrane receptor activity	0.0981027	3113, 1436, 3115, 3117, 5618, 3119, 3902, 915, 917, 285601, 8685, 972, 11024, 2675, 10288, 3108, 7850, 26184, 2569, 10461, 2049, 6653	1.41156	0.876499
GOTERM_BP_FAT	GO:0001906~cell killing	0.0984059	10666, 23705, 1511, 3952, 3902, 567, 6283	2.19332	0.741867
GOTERM_BP_FAT	GO:0050777~negative regulation of immune response	0.0984059	3162, 301, 2876, 10288, 722, 103, 3718	2.19332	0.741867
GOTERM_BP_FAT	GO:0035773~insulin secretion involved in cellular response to glucose stimulus	0.0984191	3127, 26056, 54795, 9854	3.58093	0.740968
GOTERM_BP_FAT	GO:0042472~inner ear morphogenesis	0.0984191	3198, 9935, 9368, 8820	3.58093	0.740968
GOTERM_BP_FAT	GO:0048538~thymus development	0.0984191	9935, 57864, 2049, 1499	3.58093	0.740968
GOTERM_BP_FAT	GO:0042269~regulation of natural killer cell mediated cytotoxicity	0.0984191	10666, 23705, 3952, 3902	3.58093	0.740968
GOTERM_BP_FAT	GO:0006811~ion transport	0.0988616	9948, 9368, 1317, 57130, 1499, 9122, 6352, 94097, 6566, 8714, 57156, 9377, 3039, 219855, 301, 388591, 3738, 11182, 10681, 7782, 9056, 5002, 54795, 3952, 81855, 7341, 10288, 3040, 567, 53827, 3043, 3932, 2569, 255231	1.29326	0.741674
GOTERM_BP_FAT	GO:0008360~regulation of cell shape	0.099058	9948, 1436, 2620, 5747, 301, 9368, 55843, 7444	2.02557	0.741462
GOTERM_BP_FAT	GO:0002819~regulation of adaptive immune response	0.099058	10666, 301, 54795, 29108, 722, 567, 440275, 3718	2.02557	0.741462
GOTERM_BP_FAT	GO:0043069~negative regulation of programmed cell death	0.0996092	1436, 5618, 4353, 6189, 51530, 1499, 54475, 6352, 2876, 57864, 80331, 22809, 103, 7184, 10461, 84941, 5747, 599, 301, 5196, 3551, 2323, 972, 3718, 3162, 3952, 6194	1.3482	0.742566
GOTERM_BP_FAT	GO:0000726~non-recombinational repair	0.0996508	121504, 8362, 7341, 8363, 8359, 8367	2.42579	0.741781
KEGG_PATHWAY	hsa04978:Mineral absorption	0.0996595	3162, 4493, 1317, 4502	3.53535	0.653325
KEGG_PATHWAY	hsa05143:African trypanosomiasis	0.0996595	3039, 5331, 3040, 3043	3.53535	0.653325

## Sheet: Panther_Reactome
Supplementary Table 3 - sheet 2: A list of all pathways with an FDR < 0.05 from the Panther classification system
Reactome pathways	Fold Enrichment	Raw P-value	FDR
Peptide chain elongation (R-HSA-156902)	8.03	4.91e-17	2.59e-14
Viral mRNA Translation (R-HSA-192823)	8.03	4.91e-17	3.46e-14
Nonsense Mediated Decay (NMD) independent of the Exon Junction Complex (EJC) (R-HSA-975956)	7.72	4.03e-17	4.26e-14
Eukaryotic Translation Elongation (R-HSA-156842)	7.9	2.33e-17	4.93e-14
Eukaryotic Translation Termination (R-HSA-72764)	7.66	1.47e-16	5.19e-14
Formation of a pool of free 40S subunits (R-HSA-72689)	7.23	1.94e-16	5.86e-14
Selenocysteine synthesis (R-HSA-2408557)	7.66	1.47e-16	6.23e-14
Cap-dependent Translation Initiation (R-HSA-72737)	6.45	4.36e-16	9.2e-14
L13a-mediated translational silencing of Ceruloplasmin expression (R-HSA-156827)	6.74	3.85e-16	1.02e-13
Eukaryotic Translation Initiation (R-HSA-72613)	6.45	4.36e-16	1.02e-13
SRP-dependent cotranslational protein targeting to membrane (R-HSA-1799339)	6.55	2.16e-15	4.16e-13
GTP hydrolysis and joining of the 60S ribosomal subunit (R-HSA-72706)	6.48	2.72e-15	4.78e-13
Nonsense Mediated Decay (NMD) enhanced by the Exon Junction Complex (EJC) (R-HSA-975957)	6.31	5.31e-15	8.02e-13
Nonsense-Mediated Decay (NMD) (R-HSA-927802)	6.31	5.31e-15	8.63e-13
Selenoamino acid metabolism (R-HSA-2408522)	6.35	1.19e-14	1.67e-12
Influenza Viral RNA Transcription and Replication (R-HSA-168273)	5.68	6.47e-14	8.55e-12
Influenza Life Cycle (R-HSA-168255)	5.29	3.56e-13	4.43e-11
Influenza Infection (R-HSA-168254)	5.06	4.56e-13	5.36e-11
Regulation of expression of SLITs and ROBOs (R-HSA-9010553)	4.8	7.74e-13	8.61e-11
Signaling by ROBO receptors (R-HSA-376176)	4.14	7.53e-12	7.96e-10
Major pathway of rRNA processing in the nucleolus and cytosol (R-HSA-6791226)	4.24	3.14e-11	3.16e-09
rRNA processing (R-HSA-72312)	4.01	6.37e-11	6.12e-09
rRNA processing in the nucleus and cytosol (R-HSA-8868773)	4.02	1.08e-10	9.93e-09
Translation (R-HSA-72766)	3.15	6.43e-10	5.66e-08
Infectious disease (R-HSA-5663205)	2.82	5.22e-09	4.41e-07
Metabolism of amino acids and derivatives (R-HSA-71291)	2.93	1.54e-08	1.25e-06
Translation initiation complex formation (R-HSA-72649)	6.32	2.21e-08	1.73e-06
Formation of the ternary complex, and subsequently, the 43S complex (R-HSA-72695)	6.8	2.46e-08	1.86e-06
Activation of the mRNA upon binding of the cap-binding complex and eIFs, and subsequent binding to 43S (R-HSA-72662)	6.21	2.75e-08	2e-06
Developmental Biology (R-HSA-1266738)	2.1	3.21e-08	2.26e-06
Axon guidance (R-HSA-422475)	2.43	5.73e-08	3.91e-06
Ribosomal scanning and start codon recognition (R-HSA-72702)	5.95	1.16e-07	7.65e-06
Translocation of ZAP-70 to Immunological synapse (R-HSA-202430)	12.5	5.89e-07	3.77e-05
Generation of second messenger molecules (R-HSA-202433)	8.01	3.26e-06	0.000202
Disease (R-HSA-1643685)	1.8	4.97e-06	0.0003
Phosphorylation of CD3 and TCR zeta chains (R-HSA-202427)	9.26	1.39e-05	0.000815
PD-1 signaling (R-HSA-389948)	8.77	1.89e-05	0.00108
Pre-NOTCH Transcription and Translation (R-HSA-1912408)	4.87	5.43e-05	0.00302
Cytokine Signaling in Immune system (R-HSA-1280215)	1.85	8e-05	0.00433
Interferon Signaling (R-HSA-913531)	2.73	8.33e-05	0.0044
Pre-NOTCH Expression and Processing (R-HSA-1912422)	4.03	0.000124	0.0064
Metabolism of proteins (R-HSA-392499)	1.43	0.000172	0.00863
Unclassified (UNCLASSIFIED)	-0.82	0.000592	0.0291
Amyloid fiber formation (R-HSA-977225)	3.86	0.000611	0.0293
Neuronal System (R-HSA-112316)	2.27	0.000661	0.031
Metabolism (R-HSA-1430728)	1.39	0.000791	0.0356
Interferon alpha/beta signaling (R-HSA-909733)	3.72	0.000784	0.036

## Sheet: Panther_GOBPComplete
Supplementary Table 3 - sheet 3: A list of all GO categories with an FDR < 0.05 from the Panther classification system
GO biological process complete	Fold Enrichment	Raw P-value	FDR
SRP-dependent cotranslational protein targeting to membrane (GO:0006614)	7.32	4.21e-16	6.21e-12
cotranslational protein targeting to membrane (GO:0006613)	7.02	1.15e-15	8.48e-12
viral transcription (GO:0019083)	6.42	3.4e-15	1.25e-11
protein targeting to ER (GO:0045047)	6.35	1.19e-14	2.92e-11
nuclear-transcribed mRNA catabolic process, nonsense-mediated decay (GO:0000184)	6.21	2.95e-15	1.45e-11
establishment of protein localization to endoplasmic reticulum (GO:0072599)	6.11	2.83e-14	5.97e-11
viral gene expression (GO:0019080)	5.93	3.77e-15	1.11e-11
translational initiation (GO:0006413)	5.44	3.29e-14	6.07e-11
T cell differentiation in thymus (GO:0033077)	5.33	2.7e-05	0.0107
protein localization to endoplasmic reticulum (GO:0070972)	5.29	8.09e-13	1.32e-09
ribosome assembly (GO:0042255)	4.58	8.8e-05	0.027
protein targeting to membrane (GO:0006612)	4.43	2.2e-11	2.16e-08
nuclear-transcribed mRNA catabolic process (GO:0000956)	4.24	8.36e-12	1.03e-08
mRNA catabolic process (GO:0006402)	4.14	3.88e-12	5.19e-09
RNA catabolic process (GO:0006401)	3.92	2.61e-12	3.85e-09
negative regulation of leukocyte differentiation (GO:1902106)	3.81	0.000107	0.0304
negative regulation of hemopoiesis (GO:1903707)	3.31	4.9e-05	0.0172
establishment of protein localization to membrane (GO:0090150)	3.23	2.26e-09	1.75e-06
nucleobase-containing compound catabolic process (GO:0034655)	3.15	3.39e-11	3.13e-08
heterocycle catabolic process (GO:0046700)	3.07	1.23e-11	1.4e-08
organic cyclic compound catabolic process (GO:1901361)	2.96	1.67e-11	1.76e-08
T cell differentiation (GO:0030217)	2.95	0.000172	0.0461
cellular nitrogen compound catabolic process (GO:0044270)	2.95	1.09e-10	8.92e-08
aromatic compound catabolic process (GO:0019439)	2.94	7.63e-11	6.62e-08
translation (GO:0006412)	2.52	3e-07	0.000201
establishment of protein localization to organelle (GO:0072594)	2.45	1.3e-07	9.59e-05
protein targeting (GO:0006605)	2.45	2.1e-06	0.00107
peptide biosynthetic process (GO:0043043)	2.44	5.64e-07	0.000332
protein localization to membrane (GO:0072657)	2.33	7.19e-07	0.000408
cellular response to drug (GO:0035690)	2.19	9.33e-05	0.0281
peptide metabolic process (GO:0006518)	2.13	6.63e-06	0.00315
response to toxic substance (GO:0009636)	2.06	7.24e-05	0.0237
amide biosynthetic process (GO:0043604)	2	4.3e-05	0.0154
cytokine-mediated signaling pathway (GO:0019221)	1.97	1.12e-05	0.00486
negative regulation of cell differentiation (GO:0045596)	1.94	9.67e-05	0.0285
symbiotic process (GO:0044403)	1.91	7.35e-07	0.000401
interspecies interaction between organisms (GO:0044419)	1.91	2.67e-07	0.000187
viral process (GO:0016032)	1.86	8.68e-06	0.004
protein localization to organelle (GO:0033365)	1.8	7.29e-05	0.0234
response to cytokine (GO:0034097)	1.74	1.08e-05	0.00481
cellular response to cytokine stimulus (GO:0071345)	1.73	3.43e-05	0.013
cellular macromolecule catabolic process (GO:0044265)	1.68	0.000131	0.0359
response to oxygen-containing compound (GO:1901700)	1.58	3.45e-05	0.0127
cellular catabolic process (GO:0044248)	1.54	1.83e-05	0.00751
negative regulation of gene expression (GO:0010629)	1.51	7.96e-05	0.025
multi-organism process (GO:0051704)	1.51	4.54e-07	0.000279
organic substance catabolic process (GO:1901575)	1.5	0.000121	0.0337
catabolic process (GO:0009056)	1.46	6.05e-05	0.0207
cellular response to chemical stimulus (GO:0070887)	1.44	5.44e-06	0.00267
immune system process (GO:0002376)	1.44	1.31e-05	0.0055
response to external stimulus (GO:0009605)	1.43	9.85e-05	0.0285
cellular response to organic substance (GO:0071310)	1.43	6.35e-05	0.0213
response to chemical (GO:0042221)	1.4	3.59e-07	0.00023
response to organic substance (GO:0010033)	1.39	3.33e-05	0.0129
negative regulation of biological process (GO:0048519)	1.32	1.22e-06	0.00064
