# Supplementary material for: Immune cells lacking Y chromosome show dysregulation of autosomal gene expression
Source: Cell Mol Life Sci. 2021 Apr 10;78(8):4019–33. doi: 10.1007/s00018-021-03822-w (PMC8106578; doi:10.1007/s00018-021-03822-w)
Supplement: Supplementary file 5 — Supplementary file5 (XLSX 76 KB) [file 18_2021_3822_MOESM5_ESM.xlsx]

## Sheet: Table S4
LATE gene name	Cell type	Normal level of expression (fraction of normal cells showing expression in scRNAseq OR the mean number of sequencing reads in normal samples in RNAseq)	Direction of change (as an effect from LOY)	Differential Expression (DE)	p-value (of DE)	FDR, i.e. adjusted p-value (of DE)	Location in the human genome	Chromosome	mRNA technology	Information about LATE genes relevant for immune system fuctions, cancer and Alzheimer's disease identifed using manual searches of literature and/or www.genecards.org	Information about LATE genes relevant for immune system fuctions, cancer and Alzheimer's disease identifed using automated search of NCBI (www.ncbi.nlm.nih.gov/refseq/)
ATF3	Granulocytes	8.03709	UP	0.591961	9.9214e-05	0.029553	AG	chr1	Ion Ampliseq Human Gene Expression kit (Thermo Fisher Man0010742)		This gene encodes a member of the mammalian activation transcription factor/cAMP responsive element-binding (CREB) protein family of transcription factors. This gene is induced by a variety of signals, including many of those encountered by cancer cells, and is involved in the complex process of cellular stress response. Multiple transcript variants encoding different isoforms have been found for…
ATF3	Monocytes	35.0751	UP	0.378867	0.000450565	0.0721033	AG	chr1	Ion Ampliseq Human Gene Expression kit (Thermo Fisher Man0010742)		This gene encodes a member of the mammalian activation transcription factor/cAMP responsive element-binding (CREB) protein family of transcription factors. This gene is induced by a variety of signals, including many of those encountered by cancer cells, and is involved in the complex process of cellular stress response. Multiple transcript variants encoding different isoforms have been found for…
FCER1G	NK cells	0.784	UP	0.143784	0.000282141	1	AG	chr1	10X Genomics Chromium Single Cell 3′ v2	Upregulated in NK cells with LOY. FCER1G (Fc Fragment Of IgE Receptor Ig) is a Protein Coding gene. Diseases associated with FCER1G include Bleeding Disorder, Platelet-Type, 11. Among its related pathways are Immune response NFAT in immune response and Immune response Fc epsilon RI pathway. Gene Ontology (GO) annotations related to this gene include transmembrane signaling receptor activity and I…
FCER1G	NK cells	7712.39	UP	0.311649	0.0242175	0.277683	AG	chr1	Ion Ampliseq Human Gene Expression kit (Thermo Fisher Man0010742)	Upregulated in NK cells with LOY. FCER1G (Fc Fragment Of IgE Receptor Ig) is a Protein Coding gene. Diseases associated with FCER1G include Bleeding Disorder, Platelet-Type, 11. Among its related pathways are Immune response NFAT in immune response and Immune response Fc epsilon RI pathway. Gene Ontology (GO) annotations related to this gene include transmembrane signaling receptor activity and I…
GALNT2	Granulocytes	177.576	DOWN	-0.291173	0.000466777	0.0687897	AG	chr1	Ion Ampliseq Human Gene Expression kit (Thermo Fisher Man0010742)		This gene encodes a member of the glycosyltransferase 2 protein family. Members of this family initiate mucin-type O-glycoslation of peptides in the Golgi apparatus. The encoded protein may be involved in O-linked glycosylation of the immunoglobulin A1 hinge region. This gene may influence triglyceride levels, and may be involved Type 2 diabetes, as well as several types of cancer. Alternative sp…
ISG15	Monocytes	694.673	UP	0.387927	6.32672e-05	0.0228619	AG	chr1	Ion Ampliseq Human Gene Expression kit (Thermo Fisher Man0010742)	Upregulated in monocytes with LOY. ISG15 is a ubiquitin-like protein which plays a key role in the innate immune response to viral infection either via its conjugation to a target protein (ISGylation) or via its action as a free or unconjugated protein. It can also act as a gene activated for antiviral response, the ISG15 pathway have been implicated in cancers and regulation of interferon induce…	The protein encoded by this gene is a ubiquitin-like protein that is conjugated to intracellular target proteins upon activation by interferon-alpha and interferon-beta. Several functions have been ascribed to the encoded protein, including chemotactic activity towards neutrophils, direction of ligated target proteins to intermediate filaments, cell-to-cell signaling, and antiviral activity durin…
MIIP	NK cells	478.55	UP	0.376492	0.00160315	0.0769602	AG	chr1	Ion Ampliseq Human Gene Expression kit (Thermo Fisher Man0010742)		This gene encodes a protein that interacts with the oncogene protein insulin-like growth factor binding protein 2 and may function as an inhibitor of cell migration and invasion. This protein also interacts with the cell division protein 20 and may be involved in regulating mitotic progression. This protein may function as a tumor suppressor by inhibiting the growth or certain cancers. [provided …
MYCL1	NK cells	18.332	DOWN	-1.2258	0.000258347	0.0338434	AG	chr1	Ion Ampliseq Human Gene Expression kit (Thermo Fisher Man0010742)	MYCL (MYCL Proto-Oncogene, BHLH Transcription Factor) (alias MYCL1) is a Protein Coding gene. Diseases associated with MYCL include Apocrine Adenosis Of Breast and Lower Lip Cancer. Gene Ontology (GO) annotations related to this gene include DNA-binding transcription factor activity and protein dimerization activity. An important paralog of this gene is MYCN.
PADI2	NK cells	23.5852	DOWN	-1.02157	0.00137593	0.0717456	AG	chr1	Ion Ampliseq Human Gene Expression kit (Thermo Fisher Man0010742)		This gene encodes a member of the peptidyl arginine deiminase family of enzymes, which catalyze the post-translational deimination of proteins by converting arginine residues into citrullines in the presence of calcium ions. The family members have distinct substrate specificities and tissue-specific expression patterns. The type II enzyme is the most widely expressed family member. Known substra…
PYHIN1	NK cells	0.512	UP	0.192026	4.41939e-07	0.0067378	AG	chr1	10X Genomics Chromium Single Cell 3′ v2		The protein encoded by this gene belongs to the HIN-200 family of interferon-inducible proteins that share a 200-amino acid signature motif at their C-termini. HIN200 proteins are primarily nuclear and are involved in transcriptional regulation of genes important for cell cycle control, differentiation, and apoptosis. Downregulation of this gene is associated with breast cancer. This protein acts…
RPS27	NK cells	1	DOWN	-0.112923	2.79518e-14	4.26153e-10	AG	chr1	10X Genomics Chromium Single Cell 3′ v2		Ribosomes, the organelles that catalyze protein synthesis, consist of a small 40S subunit and a large 60S subunit. Together these subunits are composed of four RNA species and approximately 80 structurally distinct proteins. This gene encodes a member of the S27e family of ribosomal proteins and component of the 40S subunit. The encoded protein contains a C4-type zinc finger domain that can bind …
S100A12	Monocytes	0.764	UP	0.247339	5.76284e-11	9.16176e-07	AG	chr1	10X Genomics Chromium Single Cell 3′ v2	Upregulated in monocytes with LOY. S100A12 is involved in TLR4 signalling and Innate Immune System. (https://www.genecards.org/cgi-bin/carddisp.pl?gene=S100A12&keywords=S100A12)	The protein encoded by this gene is a member of the S100 family of proteins containing 2 EF-hand calcium-binding motifs. S100 proteins are localized in the cytoplasm and/or nucleus of a wide range of cells, and involved in the regulation of a number of cellular processes such as cell cycle progression and differentiation. S100 genes include at least 13 members which are located as a cluster on ch…
SNORA14B	NK cells	684.368	UP	0.718365	0.000214568	0.0300301	AG	chr1	Ion Ampliseq Human Gene Expression kit (Thermo Fisher Man0010742)	Upregulated in NK cells with LOY (33 SNORA- and 4 SNORD-genes). Small nucleolar RNAs (snoRNAs) are a class of small RNA molecules that primarily guide chemical modifications of other RNAs, mainly ribosomal RNAs, transfer RNAs and small nuclear RNAs. Described in cancer literature (PMID: 22498252, 25420907).
SNORA16A	NK cells	9940.93	UP	0.800118	0.000502325	0.0444056	AG	chr1	Ion Ampliseq Human Gene Expression kit (Thermo Fisher Man0010742)	Upregulated in NK cells with LOY (33 SNORA- and 4 SNORD-genes). Small nucleolar RNAs (snoRNAs) are a class of small RNA molecules that primarily guide chemical modifications of other RNAs, mainly ribosomal RNAs, transfer RNAs and small nuclear RNAs. Described in cancer literature (PMID: 22498252, 25420907).
SNORA59A	NK cells	82.2997	UP	0.57352	0.000178581	0.0295092	AG	chr1	Ion Ampliseq Human Gene Expression kit (Thermo Fisher Man0010742)	Upregulated in NK cells with LOY (33 SNORA- and 4 SNORD-genes). Small nucleolar RNAs (snoRNAs) are a class of small RNA molecules that primarily guide chemical modifications of other RNAs, mainly ribosomal RNAs, transfer RNAs and small nuclear RNAs. Described in cancer literature (PMID: 22498252, 25420907).
SNORA66	NK cells	632.528	UP	0.499378	0.000305446	0.0363081	AG	chr1	Ion Ampliseq Human Gene Expression kit (Thermo Fisher Man0010742)	Upregulated in NK cells with LOY (33 SNORA- and 4 SNORD-genes). Small nucleolar RNAs (snoRNAs) are a class of small RNA molecules that primarily guide chemical modifications of other RNAs, mainly ribosomal RNAs, transfer RNAs and small nuclear RNAs. Described in cancer literature (PMID: 22498252, 25420907).
IFIT1	Monocytes	420.727	UP	0.438701	0.00077019	0.0913094	AG	chr10	Ion Ampliseq Human Gene Expression kit (Thermo Fisher Man0010742)	Upregulated in monocytes with LOY. IFIT1 (Interferon Induced Protein With Tetratricopeptide Repeats 1) is a Protein Coding gene. Diseases associated with IFIT1 include Von Willebrand Disease, Type 2 and Noonan Syndrome 1. Among its related pathways are Transport of the SLBP independent Mature mRNA and Immune response IFN alpha/beta signaling pathway. (https://www.genecards.org/cgi-bin/carddisp.pl…	This gene encodes a protein containing tetratricopeptide repeats that was originally identified as induced upon treatment with interferon. The encoded protein may inhibit viral replication and translational initiation. This gene is located in a cluster on chromosome 10 with five other closely related genes. There is a pseudogene for this gene on chromosome 13. Alternatively spliced transcript var…
NCOA4	CD4+ T lymphocytes	0.154	UP	0.278729	2.24618e-12	3.65723e-08	AG	chr10	10X Genomics Chromium Single Cell 3′ v2	Upregulated in CD4+ T lymphocytes with LOY. NCOA4 (Nuclear Receptor Coactivator 4) is a Protein Coding gene. Diseases associated with NCOA4 include Differentiated Thyroid Carcinoma and Thyroid Cancer. Among its related pathways are Pathways in cancer and CCR5 Pathway in Macrophages. Gene Ontology (GO) annotations related to this gene include transcription coactivator activity and androgen recepto…
CADM1	NK cells	104.218	DOWN	-0.770908	0.000895112	0.058938	AG	chr11	Ion Ampliseq Human Gene Expression kit (Thermo Fisher Man0010742)	Downregulated in NK cells with LOY. Mediates homophilic cell-cell adhesion in a Ca(2+)-independent manner. Also mediates heterophilic cell-cell adhesion with CADM3 and NECTIN3 in a Ca(2+)-independent manner. Acts as a tumor suppressor in non-small-cell lung cancer (NSCLC) cells. Interaction with CRTAM promotes natural killer (NK) cell cytotoxicity and interferon-gamma (IFN-gamma) secretion by CD8…
CCDC85B	NK cells	1004.72	UP	0.441373	0.00164855	0.0784507	AG	chr11	Ion Ampliseq Human Gene Expression kit (Thermo Fisher Man0010742)	Upregulated in NK cells with LOY. Functions as a transcriptional repressor (PMID: 17014843). May inhibit the activity of CTNNB1 in a TP53-dependent manner and thus regulate cell growth (PMID: 17873903).	Hepatitis delta virus (HDV) is a pathogenic human virus whose RNA genome and replication cycle resemble those of plant viroids. Delta-interacting protein A (DIPA), a cellular gene product, has been found to have homology to hepatitis delta virus antigen (HDAg). DIPA interacts with the viral antigen, HDAg, and can affect HDV replication in vitro. [provided by RefSeq, Jul 2008].
CD3D	NK cells	410.775	DOWN	-1.088	2.86305e-05	0.0087843	AG	chr11	Ion Ampliseq Human Gene Expression kit (Thermo Fisher Man0010742)	Downregulated in monocytes and NK cells with LOY. Part of the TCR-CD3 complex present on T-lymphocyte cell surface that plays an essential role in adaptive immune response. When antigen presenting cells (APCs) activate T-cell receptor (TCR), TCR-mediated signals are transmitted across the cell membrane by the CD3 chains CD3D, CD3E, CD3G and CD3Z. All CD3 chains contain immunoreceptor tyrosine-bas…	The protein encoded by this gene is part of the T-cell receptor/CD3 complex (TCR/CD3 complex) and is involved in T-cell development and signal transduction. The encoded membrane protein represents the delta subunit of the CD3 complex, and along with four other CD3 subunits, binds either TCR alpha/beta or TCR gamma/delta to form the TCR/CD3 complex on the surface of T-cells. Defects in this gene a…
CD3D	Monocytes	11.0862	DOWN	-0.706871	0.000510147	0.073265	AG	chr11	Ion Ampliseq Human Gene Expression kit (Thermo Fisher Man0010742)		The protein encoded by this gene is part of the T-cell receptor/CD3 complex (TCR/CD3 complex) and is involved in T-cell development and signal transduction. The encoded membrane protein represents the delta subunit of the CD3 complex, and along with four other CD3 subunits, binds either TCR alpha/beta or TCR gamma/delta to form the TCR/CD3 complex on the surface of T-cells. Defects in this gene a…
CD3G	NK cells	860.499	DOWN	-0.862867	0.00133693	0.071319	AG	chr11	Ion Ampliseq Human Gene Expression kit (Thermo Fisher Man0010742)	Downregulated in NK cells with LOY. Part of the TCR-CD3 complex present on T-lymphocyte cell surface that plays an essential role in adaptive immune response. When antigen presenting cells (APCs) activate T-cell receptor (TCR), TCR-mediated signals are transmitted across the cell membrane by the CD3 chains CD3D, CD3E, CD3G and CD3Z. All CD3 chains contain immunoreceptor tyrosine-based activation …	The protein encoded by this gene is the CD3-gamma polypeptide, which together with CD3-epsilon, -delta and -zeta, and the T-cell receptor alpha/beta and gamma/delta heterodimers, forms the T-cell receptor-CD3 complex. This complex plays an important role in coupling antigen recognition to several intracellular signal-transduction pathways. The genes encoding the epsilon, gamma and delta polypepti…
CDKN1C	NK cells	76.4887	UP	1.86686	1.94997e-05	0.00684139	AG	chr11	Ion Ampliseq Human Gene Expression kit (Thermo Fisher Man0010742)		This gene is imprinted, with preferential expression of the maternal allele. The encoded protein is a tight-binding, strong inhibitor of several G1 cyclin/Cdk complexes and a negative regulator of cell proliferation. Mutations in this gene are implicated in sporadic cancers and Beckwith-Wiedemann syndorome, suggesting that this gene is a tumor suppressor candidate. Three transcript variants encod…
IFITM3	Monocytes	0.569	UP	0.212465	1.75243e-15	2.78601e-11	AG	chr11	10X Genomics Chromium Single Cell 3′ v2		The protein encoded by this gene is an interferon-induced membrane protein that helps confer immunity to influenza A H1N1 virus, West Nile virus, and dengue virus. Two transcript variants, only one of them protein-coding, have been found for this gene. Another variant encoding an N-terminally truncated isoform has been reported, but the full-length nature of this variant has not been determined. …
SLC22A18	Monocytes	23.8902	DOWN	-0.27337	0.000333835	0.059359	AG	chr11	Ion Ampliseq Human Gene Expression kit (Thermo Fisher Man0010742)		This gene is one of several tumor-suppressing subtransferable fragments located in the imprinted gene domain of 11p15.5, an important tumor-suppressor gene region. Alterations in this region have been associated with the Beckwith-Wiedemann syndrome, Wilms tumor, rhabdomyosarcoma, adrenocortical carcinoma, and lung, ovarian, and breast cancer. This gene is imprinted, with preferential expression f…
SNORA23	NK cells	9311.49	UP	0.793482	0.000377975	0.0400619	AG	chr11	Ion Ampliseq Human Gene Expression kit (Thermo Fisher Man0010742)	Upregulated in NK cells with LOY (33 SNORA- and 4 SNORD-genes). Small nucleolar RNAs (snoRNAs) are a class of small RNA molecules that primarily guide chemical modifications of other RNAs, mainly ribosomal RNAs, transfer RNAs and small nuclear RNAs. Described in cancer literature (PMID: 22498252, 25420907).
SNORA52	NK cells	1278.74	UP	0.7245	8.75078e-05	0.0178992	AG	chr11	Ion Ampliseq Human Gene Expression kit (Thermo Fisher Man0010742)	Upregulated in NK cells with LOY (33 SNORA- and 4 SNORD-genes). Small nucleolar RNAs (snoRNAs) are a class of small RNA molecules that primarily guide chemical modifications of other RNAs, mainly ribosomal RNAs, transfer RNAs and small nuclear RNAs. Described in cancer literature (PMID: 22498252, 25420907).
SNORA57	NK cells	110.971	UP	0.739187	0.000893337	0.058938	AG	chr11	Ion Ampliseq Human Gene Expression kit (Thermo Fisher Man0010742)	Upregulated in NK cells with LOY (33 SNORA- and 4 SNORD-genes). Small nucleolar RNAs (snoRNAs) are a class of small RNA molecules that primarily guide chemical modifications of other RNAs, mainly ribosomal RNAs, transfer RNAs and small nuclear RNAs. Described in cancer literature (PMID: 22498252, 25420907).
SNORD15A	NK cells	2407	UP	0.734086	0.000199876	0.0295092	AG	chr11	Ion Ampliseq Human Gene Expression kit (Thermo Fisher Man0010742)	Upregulated in NK cells with LOY (33 SNORA- and 4 SNORD-genes). Small nucleolar RNAs (snoRNAs) are a class of small RNA molecules that primarily guide chemical modifications of other RNAs, mainly ribosomal RNAs, transfer RNAs and small nuclear RNAs. Described in cancer literature (PMID: 22498252, 25420907).
SNORD15B	NK cells	13216.7	UP	0.56444	0.00216333	0.091055	AG	chr11	Ion Ampliseq Human Gene Expression kit (Thermo Fisher Man0010742)	Upregulated in NK cells with LOY (33 SNORA- and 4 SNORD-genes). Small nucleolar RNAs (snoRNAs) are a class of small RNA molecules that primarily guide chemical modifications of other RNAs, mainly ribosomal RNAs, transfer RNAs and small nuclear RNAs. Described in cancer literature (PMID: 22498252, 25420907).
SORL1	Monocytes	3175.55	DOWN	-0.178651	0.000260342	0.0502819	AG	chr11	Ion Ampliseq Human Gene Expression kit (Thermo Fisher Man0010742)	Downregulated in monocytes with LOY. SORL1 (also known as SORLA, SORLA1, or LR11) is a neuronal apolipoprotein E receptor. SORL1 mutations play an important role in AD pathogenesis by way of altering Aβ levels and interfering with APP trafficking (PMID: 27822510).	This gene encodes a mosaic protein that belongs to at least two families: the vacuolar protein sorting 10 (VPS10) domain-containing receptor family, and the low density lipoprotein receptor (LDLR) family. The encoded protein also contains fibronectin type III repeats and an epidermal growth factor repeat. The encoded preproprotein is proteolytically processed to generate the mature receptor, whic…
ST14	NK cells	17.5784	DOWN	-1.04525	0.000471487	0.0425854	AG	chr11	Ion Ampliseq Human Gene Expression kit (Thermo Fisher Man0010742)		The protein encoded by this gene is an epithelial-derived, integral membrane serine protease. This protease forms a complex with the Kunitz-type serine protease inhibitor, HAI-1, and is found to be activated by sphingosine 1-phosphate. This protease has been shown to cleave and activate hepatocyte growth factor/scattering factor, and urokinase plasminogen activator, which suggest the function of …
KLRG1	NK cells	2885.11	DOWN	-0.479794	0.00254214	0.0978941	AG	chr12	Ion Ampliseq Human Gene Expression kit (Thermo Fisher Man0010742)	Downregulation in NK cells with LOY. The protein encoded by this gene is called Killer Cell Lectin-like Receptor G1. Its expression is associated with inhibition of cytotoxicity of NK cells (PMID: 12393723). It was also proposed as a senescence marker of immune cells and its expression rises with age (PMID: 27566818).	Natural killer (NK) cells are lymphocytes that can mediate lysis of certain tumor cells and virus-infected cells without previous activation. They can also regulate specific humoral and cell-mediated immunity. The protein encoded by this gene belongs to the killer cell lectin-like receptor (KLR) family, which is a group of transmembrane proteins preferentially expressed in NK cells. Studies in mi…
LAG3	NK cells	297.697	DOWN	-0.914045	0.00257197	0.0985126	AG	chr12	Ion Ampliseq Human Gene Expression kit (Thermo Fisher Man0010742)	Downregulated in NK cells with LOY. One of the strongest LOY associated transcriptional effects observed was a downregulation of the chromosome 12 gene LAG3 (Lymphocyte-activation gene 3) in NK cells (RNAseq: DE= -0.91, p=0.0026). The LAG3 protein is a cell surface molecule that functions as an immune checkpoint receptor by binding its main ligand MHC class II with higher affinity than CD4. Cellu…	Lymphocyte-activation protein 3 belongs to Ig superfamily and contains 4 extracellular Ig-like domains. The LAG3 gene contains 8 exons. The sequence data, exon/intron organization, and chromosomal localization all indicate a close relationship of LAG3 to CD4. [provided by RefSeq, Jul 2008].
OAS2	Monocytes	525.12	UP	0.27854	0.0203924	0.404568	AG	chr12	Ion Ampliseq Human Gene Expression kit (Thermo Fisher Man0010742)	Upregulated in monocytes with LOY. OAS2 (2'-5'-Oligoadenylate Synthetase 2) is a Protein Coding gene. Diseases associated with OAS2 include Microphthalmia With Limb Anomalies. Among its related pathways are Influenza A and Immune response IFN alpha/beta signaling pathway. Gene Ontology (GO) annotations related to this gene include RNA binding and transferase activity. An important paralog of this…
OASL	Monocytes	139.539	UP	0.369627	3.76782e-05	0.0170004	AG	chr12	Ion Ampliseq Human Gene Expression kit (Thermo Fisher Man0010742)	Upregulated in moncytes and granulocytes cells with LOY. Among its related pathways are Immune response IFN alpha/beta signaling pathway and Cytokine Signaling in Immune system. (https://www.genecards.org/cgi-bin/carddisp.pl?gene=OASL&keywords=oasl)
OASL	Granulocytes	431.112	UP	0.435724	0.000237747	0.0457366	AG	chr12	Ion Ampliseq Human Gene Expression kit (Thermo Fisher Man0010742)	Upregulated in moncytes and granulocytes cells with LOY. Among its related pathways are Immune response IFN alpha/beta signaling pathway and Cytokine Signaling in Immune system. (https://www.genecards.org/cgi-bin/carddisp.pl?gene=OASL&keywords=oasl)
SNORA2A	NK cells	209.739	UP	0.761966	1.46973e-06	0.00107097	AG	chr12	Ion Ampliseq Human Gene Expression kit (Thermo Fisher Man0010742)	Upregulated in NK cells with LOY (33 SNORA- and 4 SNORD-genes). Small nucleolar RNAs (snoRNAs) are a class of small RNA molecules that primarily guide chemical modifications of other RNAs, mainly ribosomal RNAs, transfer RNAs and small nuclear RNAs. Described in cancer literature (PMID: 22498252, 25420907).
SNORA34	NK cells	1669.41	UP	0.87392	7.83481e-05	0.0167497	AG	chr12	Ion Ampliseq Human Gene Expression kit (Thermo Fisher Man0010742)	Upregulated in NK cells with LOY (33 SNORA- and 4 SNORD-genes). Small nucleolar RNAs (snoRNAs) are a class of small RNA molecules that primarily guide chemical modifications of other RNAs, mainly ribosomal RNAs, transfer RNAs and small nuclear RNAs. Described in cancer literature (PMID: 22498252, 25420907).
TMTC1	NK cells	6.92776	UP	1.95562	2.89544e-06	0.0016879	AG	chr12	Ion Ampliseq Human Gene Expression kit (Thermo Fisher Man0010742)	TMTC1 (Transmembrane O-Mannosyltransferase Targeting Cadherins 1) is a Protein Coding gene. Diseases associated with TMTC1 include Ossification Of The Posterior Longitudinal Ligament Of Spine and Diffuse Idiopathic Skeletal Hyperostosis.
EPSTI1	Monocytes	594.976	UP	0.319629	0.0154923	0.367541	AG	chr13	Ion Ampliseq Human Gene Expression kit (Thermo Fisher Man0010742)	Upregulated in monocytes with LOY. EPSTI1 is well known in regulating cancer. The role of Epsti1 in the immune response has been reported; these reports suggest the role of Epsti1 in immune function, immune privilege, and autoimmune diseases. Furthermore, they show that Epsti1 is expressed in various types of immune cells. Findings identify Epsti1 as a modulator of macrophage activation and polar…
EPSTI1	Granulocytes	450.55	UP	0.428297	0.0235564	0.432976	AG	chr13	Ion Ampliseq Human Gene Expression kit (Thermo Fisher Man0010742)	Upregulated in granulocytes with LOY. EPSTI1 is well known in regulating cancer. The role of Epsti1 in the immune response has been reported; these reports suggest the role of Epsti1 in immune function, immune privilege, and autoimmune diseases. Furthermore, they show that Epsti1 is expressed in various types of immune cells. Findings identify Epsti1 as a modulator of macrophage activation and po…
RNASE2	NK cells	11.6762	DOWN	-1.28949	0.000439416	0.041932	AG	chr14	Ion Ampliseq Human Gene Expression kit (Thermo Fisher Man0010742)	The protein encoded by this gene is a non-secretory ribonuclease that belongs to the pancreatic ribonuclease family, a subset of the ribonuclease A superfamily. The protein antimicrobial activity against viruses.
RPS29	NK cells	1	DOWN	-0.107526	8.20331e-14	1.25068e-09	AG	chr14	10X Genomics Chromium Single Cell 3′ v2		Ribosomes, the organelles that catalyze protein synthesis, consist of a small 40S subunit and a large 60S subunit. Together these subunits are composed of 4 RNA species and approximately 80 structurally distinct proteins. This gene encodes a ribosomal protein that is a component of the 40S subunit and a member of the S14P family of ribosomal proteins. The protein, which contains a C2-C2 zinc fing…
SNORA28	NK cells	798.729	UP	0.585058	7.77262e-05	0.0167497	AG	chr14	Ion Ampliseq Human Gene Expression kit (Thermo Fisher Man0010742)	Upregulated in NK cells with LOY (33 SNORA- and 4 SNORD-genes). Small nucleolar RNAs (snoRNAs) are a class of small RNA molecules that primarily guide chemical modifications of other RNAs, mainly ribosomal RNAs, transfer RNAs and small nuclear RNAs. Described in cancer literature (PMID: 22498252, 25420907).
TCL1A	CD19+ B lymphocytes	0.454	UP	0.479653	1.28258e-06	0.0166902	AG	chr14	10X Genomics Chromium Single Cell 3′ v2	Upregulated in CD19+ B lymphocytes with LOY. The TCL1A gene (T-Cell Leukemia/Lymphoma 1A) is a known oncogene, normally expressed in early stage lymphocytes. TCL1 plays a central role as a co-activator of AKT kinases and proteins such as ATM, HSP70 and TP63, suggesting that overexpression of TCL1A could lead to deregulation of multiple signaling pathways (PMID 30151355). Our results from scRNAseq…
TTC9	Monocytes	68.2874	DOWN	-0.283697	0.000627932	0.0817917	AG	chr14	Ion Ampliseq Human Gene Expression kit (Thermo Fisher Man0010742)		This gene encodes a protein that contains three tetratricopeptide repeats. The gene has been shown to be hormonally regulated in breast cancer cells and may play a role in cancer cell invasion and metastasis. [provided by RefSeq, Mar 2009].
LITAF	Monocytes	581.287	DOWN	-0.233056	2.97909e-05	0.0145095	AG	chr16	Ion Ampliseq Human Gene Expression kit (Thermo Fisher Man0010742)	Downregulated in monocytes with LOY. May play a synergistic role with STAT6 in the nucleus in regulating the expression of various cytokines (PMID: 15793005). May regulate the expression of numerous cytokines, such as TNF, CCL2, CCL5, CXCL1, IL1A and IL10 (PMIDs: 10200294, 15793005).	Lipopolysaccharide is a potent stimulator of monocytes and macrophages, causing secretion of tumor necrosis factor-alpha (TNF-alpha) and other inflammatory mediators. This gene encodes lipopolysaccharide-induced TNF-alpha factor, which is a DNA-binding protein and can mediate the TNF-alpha expression by direct binding to the promoter region of the TNF-alpha gene. The transcription of this gene is…
MT1E	NK cells	12.6017	DOWN	-1.24729	0.00133756	0.071319	AG	chr16	Ion Ampliseq Human Gene Expression kit (Thermo Fisher Man0010742)	MT1E (Metallothionein 1E) is a Protein Coding gene. Diseases associated with MT1E include Pthirus Pubis Infestation and Lice Infestation. Among its related pathways are Mineral absorption and Response to metal ions.
MT2A	Granulocytes	549.694	UP	0.539254	0.000189057	0.040599	AG	chr16	Ion Ampliseq Human Gene Expression kit (Thermo Fisher Man0010742)		This gene is a member of the metallothionein family of genes. Proteins encoded by this gene family are low in molecular weight, are cysteine-rich, lack aromatic residues, and bind divalent heavy metal ions, altering the intracellular concentration of heavy metals in the cell. These proteins act as anti-oxidants, protect against hydroxyl free radicals, are important in homeostatic control of metal…
PYCARD	NK cells	1123.72	UP	0.540318	0.0006964	0.0534167	AG	chr16	Ion Ampliseq Human Gene Expression kit (Thermo Fisher Man0010742)	Upregulated in NK cells with LOY. In patients with Alzheimer disease , deposition of amyloid-beta is accompanied by activation of the innate immune system and involves inflammasome-dependent formation of ASC specks in microglia. ASC specks released by microglia bind rapidly to amyloid-beta and increase the formation of amyloid-beta oligomers and aggregates, acting as an inflammation-driven cross-…	This gene encodes an adaptor protein that is composed of two protein-protein interaction domains: a N-terminal PYRIN-PAAD-DAPIN domain (PYD) and a C-terminal caspase-recruitment domain (CARD). The PYD and CARD domains are members of the six-helix bundle death domain-fold superfamily that mediates assembly of large signaling complexes in the inflammatory and apoptotic signaling pathways via the ac…
SNORA10	NK cells	850.476	UP	0.712563	0.000237778	0.0322355	AG	chr16	Ion Ampliseq Human Gene Expression kit (Thermo Fisher Man0010742)	Upregulated in NK cells with LOY (33 SNORA- and 4 SNORD-genes). Small nucleolar RNAs (snoRNAs) are a class of small RNA molecules that primarily guide chemical modifications of other RNAs, mainly ribosomal RNAs, transfer RNAs and small nuclear RNAs. Described in cancer literature (PMID: 22498252, 25420907).
SNORA46	NK cells	2122.2	UP	1.2919	5.41615e-07	0.000526224	AG	chr16	Ion Ampliseq Human Gene Expression kit (Thermo Fisher Man0010742)	Upregulated in NK cells with LOY (33 SNORA- and 4 SNORD-genes). Small nucleolar RNAs (snoRNAs) are a class of small RNA molecules that primarily guide chemical modifications of other RNAs, mainly ribosomal RNAs, transfer RNAs and small nuclear RNAs. Described in cancer literature (PMID: 22498252, 25420907).
SNORA50	NK cells	3369.97	UP	0.995093	3.25783e-05	0.00949575	AG	chr16	Ion Ampliseq Human Gene Expression kit (Thermo Fisher Man0010742)	Upregulated in NK cells with LOY (33 SNORA- and 4 SNORD-genes). Small nucleolar RNAs (snoRNAs) are a class of small RNA molecules that primarily guide chemical modifications of other RNAs, mainly ribosomal RNAs, transfer RNAs and small nuclear RNAs. Described in cancer literature (PMID: 22498252, 25420907).
ABCC3	NK cells	5.78387	UP	1.92348	0.000278092	0.0356294	AG	chr17	Ion Ampliseq Human Gene Expression kit (Thermo Fisher Man0010742)	The protein encoded by this gene is a member of the superfamily of ATP-binding cassette (ABC) transporters. ABC proteins transport various molecules across extra- and intra-cellular membranes. ABC genes are divided into seven distinct subfamilies (ABC1, MDR/TAP, MRP, ALD, OABP, GCN20, White). This protein is a member of the MRP subfamily which is involved in multi-drug resistance. The specific fu…
ABI3	NK cells	0.51	UP	0.126723	0.0155376	1	AG	chr17	10X Genomics Chromium Single Cell 3′ v2	Upregulated in NK cells with LOY. This gene encodes a member of an adaptor protein family. Members of this family encode proteins containing a homeobox homology domain, proline rich region and Src-homology 3 (SH3) domain, and are components of the Abi/WAVE complex which regulates actin polymerization. The encoded protein inhibits ectopic metastasis of tumor cells as well as cell migration. This m…
ABI3	NK cells	6944.52	UP	0.182451	0.0217435	0.265697	AG	chr17	Ion Ampliseq Human Gene Expression kit (Thermo Fisher Man0010742)	Upregulated in NK cells with LOY. This gene encodes a member of an adaptor protein family. Members of this family encode proteins containing a homeobox homology domain, proline rich region and Src-homology 3 (SH3) domain, and are components of the Abi/WAVE complex which regulates actin polymerization. The encoded protein inhibits ectopic metastasis of tumor cells as well as cell migration. This m…
CCL3	NK cells	0.234	UP	0.170118	0.000107998	1	AG	chr17	10X Genomics Chromium Single Cell 3′ v2	Upregulated in NK cells with LOY. This locus represents a small inducible cytokine. The encoded protein, also known as macrophage inflammatory protein 1 alpha, plays a role in inflammatory responses through binding to the receptors CCR1, CCR4 and CCR5. https://www.genecards.org/cgi-bin/carddisp.pl?gene=CCL3&keywords=CCL3
CCL3	NK cells	941.753	UP	0.278933	0.0377859	0.336588	AG	chr17	Ion Ampliseq Human Gene Expression kit (Thermo Fisher Man0010742)	Upregulated in NK cells with LOY. This locus represents a small inducible cytokine. The encoded protein, also known as macrophage inflammatory protein 1 alpha, plays a role in inflammatory responses through binding to the receptors CCR1, CCR4 and CCR5. https://www.genecards.org/cgi-bin/carddisp.pl?gene=CCL3&keywords=CCL3
CCL5	NK cells	0.89	DOWN	-0.277662	2.37244e-13	3.61703e-09	AG	chr17	10X Genomics Chromium Single Cell 3′ v2	Downregulated in NK cells with LOY. Classified as a chemotactic cytokine or chemokine. CCL5 is chemotactic for T cells, eosinophils, and basophils, and plays an active role in recruiting leukocytes into inflammatory sites. With the help of particular cytokines (i.e., IL-2 and IFN-γ) that are released by T cells, CCL5 also induces the proliferation and activation of certain natural-killer (NK) cel…	This gene is one of several chemokine genes clustered on the q-arm of chromosome 17. Chemokines form a superfamily of secreted proteins involved in immunoregulatory and inflammatory processes. The superfamily is divided into four subfamilies based on the arrangement of the N-terminal cysteine residues of the mature peptide. This chemokine, a member of the CC subfamily, functions as a chemoattract…
CD7	CD4+ T lymphocytes	0.658	DOWN	-0.120187	3.47061e-06	0.0565084	AG	chr17	10X Genomics Chromium Single Cell 3′ v2		This gene encodes a transmembrane protein which is a member of the immunoglobulin superfamily. This protein is found on thymocytes and mature T cells. It plays an essential role in T-cell interactions and also in T-cell/B-cell interaction during early lymphoid development. [provided by RefSeq, Jul 2008].
SLC9A3R1	Monocytes	1080.38	DOWN	-0.170056	0.000327817	0.059359	AG	chr17	Ion Ampliseq Human Gene Expression kit (Thermo Fisher Man0010742)		This gene encodes a sodium/hydrogen exchanger regulatory cofactor. The protein interacts with and regulates various proteins including the cystic fibrosis transmembrane conductance regulator and G-protein coupled receptors such as the beta2-adrenergic receptor and the parathyroid hormone 1 receptor. The protein also interacts with proteins that function as linkers between integral membrane and cy…
SNORA21	NK cells	1603.6	UP	0.839433	1.25289e-05	0.00521695	AG	chr17	Ion Ampliseq Human Gene Expression kit (Thermo Fisher Man0010742)	Upregulated in NK cells with LOY (33 SNORA- and 4 SNORD-genes). Small nucleolar RNAs (snoRNAs) are a class of small RNA molecules that primarily guide chemical modifications of other RNAs, mainly ribosomal RNAs, transfer RNAs and small nuclear RNAs. Described in cancer literature (PMID: 22498252, 25420907).
SNORA48	NK cells	271.276	UP	1.02161	3.78857e-05	0.010525	AG	chr17	Ion Ampliseq Human Gene Expression kit (Thermo Fisher Man0010742)	Upregulated in NK cells with LOY (33 SNORA- and 4 SNORD-genes). Small nucleolar RNAs (snoRNAs) are a class of small RNA molecules that primarily guide chemical modifications of other RNAs, mainly ribosomal RNAs, transfer RNAs and small nuclear RNAs. Described in cancer literature (PMID: 22498252, 25420907).
SNORA67	NK cells	656.366	UP	0.510261	0.000544513	0.0463393	AG	chr17	Ion Ampliseq Human Gene Expression kit (Thermo Fisher Man0010742)	Upregulated in NK cells with LOY (33 SNORA- and 4 SNORD-genes). Small nucleolar RNAs (snoRNAs) are a class of small RNA molecules that primarily guide chemical modifications of other RNAs, mainly ribosomal RNAs, transfer RNAs and small nuclear RNAs. Described in cancer literature (PMID: 22498252, 25420907).
APBA3	NK cells	476.716	UP	0.294066	0.00140189	0.0726428	AG	chr19	Ion Ampliseq Human Gene Expression kit (Thermo Fisher Man0010742)	Upregulated in NK cells with LOY. APBA3 (Amyloid beta A4 precursor protein-binding family A member 3, other names X11L2, MINT3) was but in no other types of studied leukocytes. The APBA3 protein is an adapter protein involved in the metabolism of Alzheimer's disease amyloid precursor protein (APP) by interacting and forming stable complexes with the cytosolic domain of APP (Tanahashi 1999 PMID: 1…	The protein encoded by this gene is a member of the X11 protein family. It is an adapter protein that interacts with the Alzheimer's disease amyloid precursor protein. This gene product is believed to be involved in signal transduction processes. This gene is a candidate gene for Alzheimer's disease. [provided by RefSeq, Jul 2008].
CFD	NK cells	335.488	UP	1.47867	6.28268e-05	0.0143627	AG	chr19	Ion Ampliseq Human Gene Expression kit (Thermo Fisher Man0010742)	Upregulated in NK cells with LOY. CFD (Complement Factor D) is a Protein Coding gene. Diseases associated with CFD include Complement Factor D Deficiency and Body Mass Index Quantitative Trait Locus 11. Among its related pathways are Immune response Lectin induced complement pathway and Creation of C4 and C2 activators. Gene Ontology (GO) annotations related to this gene include serine-type endop…	This gene encodes a member of the S1, or chymotrypsin, family of serine peptidases. This protease catalyzes the cleavage of factor B, the rate-limiting step of the alternative pathway of complement activation. This protein also functions as an adipokine, a cell signaling protein secreted by adipocytes, which regulates insulin secretion in mice. Mutations in this gene underlie complement factor D …
CYP4F3	NK cells	24.6838	DOWN	-1.08204	0.0126433	0.213433	AG	chr19	Ion Ampliseq Human Gene Expression kit (Thermo Fisher Man0010742)	This gene, CYP4F3, encodes a member of the cytochrome P450 superfamily of enzymes. The cytochrome P450 proteins are monooxygenases which catalyze many reactions involved in drug metabolism and synthesis of cholesterol, steroids and other lipids. This protein localizes to the endoplasmic reticulum. The enzyme starts the process of inactivating and degrading leukotriene B4, a potent mediator of inf…
CYP4F3	Monocytes	61.1213	DOWN	-0.38392	0.000185796	0.0449331	AG	chr19	Ion Ampliseq Human Gene Expression kit (Thermo Fisher Man0010742)	This gene, CYP4F3, encodes a member of the cytochrome P450 superfamily of enzymes. The cytochrome P450 proteins are monooxygenases which catalyze many reactions involved in drug metabolism and synthesis of cholesterol, steroids and other lipids. This protein localizes to the endoplasmic reticulum. The enzyme starts the process of inactivating and degrading leukotriene B4, a potent mediator of inf…
FLT3LG	Monocytes	66.5643	UP	0.185202	4.9377e-05	0.0190731	AG	chr19	Ion Ampliseq Human Gene Expression kit (Thermo Fisher Man0010742)		Dendritic cells (DCs) provide the key link between innate and adaptive immunity by recognizing pathogens and priming pathogen-specific immune responses. FLT3LG controls the development of DCs and is particularly important for plasmacytoid DCs and CD8 (see MIM 186910)-positive classical DCs and their CD103 (ITGAE; MIM 604682)-positive tissue counterparts (summary by Sathaliyawala et al., 2010 [Pub…
FXYD5	NK cells	0.637	DOWN	-0.113033	1.41341e-08	0.000215488	AG	chr19	10X Genomics Chromium Single Cell 3′ v2		This gene encodes a member of a family of small membrane proteins that share a 35-amino acid signature sequence domain, beginning with the sequence PFXYD and containing 7 invariant and 6 highly conserved amino acids. The approved human gene nomenclature for the family is FXYD-domain containing ion transport regulator. Mouse FXYD5 has been termed RIC (Related to Ion Channel). FXYD2, also known as …
JAK3	NK cells	781.921	UP	0.243523	0.000510366	0.0444056	AG	chr19	Ion Ampliseq Human Gene Expression kit (Thermo Fisher Man0010742)	Upregulated in NK cells with LOY. JAK3 mediates essential signaling events in both innate and adaptive immunity and plays a crucial role in hematopoiesis during T-cells development. In the cytoplasm, plays a pivotal role in signal transduction via its association with type I receptors sharing the common subunit gamma such as IL2R, IL4R, IL7R, IL9R, IL15R and IL21R. Following ligand binding to cel…	The protein encoded by this gene is a member of the Janus kinase (JAK) family of tyrosine kinases involved in cytokine receptor-mediated intracellular signal transduction. It is predominantly expressed in immune cells and transduces a signal in response to its activation via tyrosine phosphorylation by interleukin receptors. Mutations in this gene are associated with autosomal SCID (severe combin…
LILRA1	NK cells	121.437	UP	1.04555	0.0017907	0.0809218	AG	chr19	Ion Ampliseq Human Gene Expression kit (Thermo Fisher Man0010742)	Upregulated in NK cells with LOY. Interacts with major histocompatibility complex class I ligands, and contributes to the regulation of immune responses (https://www.ncbi.nlm.nih.gov/gene/11024).	This gene encodes an activating member of the leukocyte immunoglobulin-like receptor (LIR) family, which is found in a gene cluster at chromosomal region 19q13.4. The encoded protein is predominantly expressed in B cells, interacts with major histocompatibility complex class I ligands, and contributes to the regulation of immune responses. Alternative splicing results in multiple transcript varia…
LILRB2	NK cells	276.535	UP	1.18264	0.000503078	0.0444056	AG	chr19	Ion Ampliseq Human Gene Expression kit (Thermo Fisher Man0010742)	Upregulated in NK cells with LOY. This gene encodes the leukocyte immunoglobulin-like receptor subfamily B member 2 (LILRB2). It is also known as ILT4. Its expression is associated with inhibitory effect on immune system since it can induce inhibitory cascade signal through Tregs. Increased expression of LILRB2 as well as other LILRs is observed in several types of cancers such as chronic lymphoc…	This gene is a member of the leukocyte immunoglobulin-like receptor (LIR) family, which is found in a gene cluster at chromosomal region 19q13.4. The encoded protein belongs to the subfamily B class of LIR receptors which contain two or four extracellular immunoglobulin domains, a transmembrane domain, and two to four cytoplasmic immunoreceptor tyrosine-based inhibitory motifs (ITIMs). The recept…
PRSS57	NK cells	253.024	UP	0.752949	0.00247637	0.0965617	AG	chr19	Ion Ampliseq Human Gene Expression kit (Thermo Fisher Man0010742)		This gene encodes an arginine-specific serine protease and member of the peptidase S1 family of proteins. The encoded protein may undergo proteolytic activation before storage in azurophil granules, in neutrophil cells of the immune system. Following neutrophil activation, the protease is released into the pericellular environment, where it may play a role in defense against microbial pathogens. …
RPS15	NK cells	1	DOWN	-0.101999	2.2791e-12	3.47471e-08	AG	chr19	10X Genomics Chromium Single Cell 3′ v2		Ribosomes, the organelles that catalyze protein synthesis, consist of a small 40S subunit and a large 60S subunit. Together these subunits are composed of 4 RNA species and approximately 80 structurally distinct proteins. This gene encodes a ribosomal protein that is a component of the 40S subunit. The protein belongs to the S19P family of ribosomal proteins. It is located in the cytoplasm. This …
RPS5	Monocytes	0.982	DOWN	-0.115156	3.72848e-48	5.92753e-44	AG	chr19	10X Genomics Chromium Single Cell 3′ v2		Ribosomes, the organelles that catalyze protein synthesis, consist of a small 40S subunit and a large 60S subunit. Together these subunits are composed of 4 RNA species and approximately 80 structurally distinct proteins. This gene encodes a ribosomal protein that is a component of the 40S subunit. The protein belongs to the S7P family of ribosomal proteins. It is located in the cytoplasm. Variab…
SNORA68	NK cells	5573.69	UP	0.955918	4.31615e-05	0.0112134	AG	chr19	Ion Ampliseq Human Gene Expression kit (Thermo Fisher Man0010742)	Upregulated in NK cells with LOY (33 SNORA- and 4 SNORD-genes). Small nucleolar RNAs (snoRNAs) are a class of small RNA molecules that primarily guide chemical modifications of other RNAs, mainly ribosomal RNAs, transfer RNAs and small nuclear RNAs. Described in cancer literature (PMID: 22498252, 25420907).
VASP	NK cells	1038.54	UP	0.420622	0.000914983	0.058938	AG	chr19	Ion Ampliseq Human Gene Expression kit (Thermo Fisher Man0010742)	Upregulated in NK cells with LOY. Upregulated in activated microglia in AD, regulates T-cell trafficking, involved in interleukin 1, 6, 8, and 10 signaling and leukocyte extravasation signaling. Promotes cancer cell migration, is associated with filamentous actin formation, likely plays a widespread role in cell adhesion and motility. May also be involved in the intracellular signaling pathways t…	Vasodilator-stimulated phosphoprotein (VASP) is a member of the Ena-VASP protein family. Ena-VASP family members contain an EHV1 N-terminal domain that binds proteins containing E/DFPPPPXD/E motifs and targets Ena-VASP proteins to focal adhesions. In the mid-region of the protein, family members have a proline-rich domain that binds SH3 and WW domain-containing proteins. Their C-terminal EVH2 dom…
CLEC4F	NK cells	2.02562	UP	2.16956	0.000507241	0.0444056	AG	chr2	Ion Ampliseq Human Gene Expression kit (Thermo Fisher Man0010742)	CLEC4F (C-Type Lectin Domain Family 4 Member F) is a Protein Coding gene. Gene Ontology (GO) annotations related to this gene include carbohydrate binding and galactose binding
IL1R2	NK cells	14.0919	DOWN	-1.29515	0.00101235	0.0611557	AG	chr2	Ion Ampliseq Human Gene Expression kit (Thermo Fisher Man0010742)	IL1R2 (Interleukin 1 Receptor Type 2) is a Protein Coding gene. Diseases associated with IL1R2 include Endometriosis and Mastitis. Among its related pathways are Hematopoietic cell lineage and IL-1 signaling pathway. Gene Ontology (GO) annotations related to this gene include interleukin-1 receptor activity and interleukin-1, type II, blocking receptor activity.
LOC200772	NK cells	12.0075	UP	2.72398	3.02239e-08	4.40475e-05	AG	chr2	Ion Ampliseq Human Gene Expression kit (Thermo Fisher Man0010742)	LOC200772 (Uncharacterized LOC200772) is an RNA Gene, and is affiliated with the lncRNA class.
MARCO	Monocytes	66.3534	DOWN	-0.439756	0.00044573	0.0721033	AG	chr2	Ion Ampliseq Human Gene Expression kit (Thermo Fisher Man0010742)		The protein encoded by this gene is a member of the class A scavenger receptor family and is part of the innate antimicrobial immune system. The protein may bind both Gram-negative and Gram-positive bacteria via an extracellular, C-terminal, scavenger receptor cysteine-rich (SRCR) domain. In addition to short cytoplasmic and transmembrane domains, there is an extracellular spacer domain and a lon…
MERTK	NK cells	21.9875	UP	1.72518	6.98446e-08	8.14318e-05	AG	chr2	Ion Ampliseq Human Gene Expression kit (Thermo Fisher Man0010742)		This gene is a member of the MER/AXL/TYRO3 receptor kinase family and encodes a transmembrane protein with two fibronectin type-III domains, two Ig-like C2-type (immunoglobulin-like) domains, and one tyrosine kinase domain. Mutations in this gene have been associated with disruption of the retinal pigment epithelium (RPE) phagocytosis pathway and onset of autosomal recessive retinitis pigmentosa …
RANBP2	Granulocytes	136.069	DOWN	-0.253954	1.55723e-06	0.00110611	AG	chr2	Ion Ampliseq Human Gene Expression kit (Thermo Fisher Man0010742)		RAN is a small GTP-binding protein of the RAS superfamily that is associated with the nuclear membrane and is thought to control a variety of cellular functions through its interactions with other proteins. This gene encodes a very large RAN-binding protein that immunolocalizes to the nuclear pore complex. The protein is a giant scaffold and mosaic cyclophilin-related nucleoporin implicated in th…
SNORA75	NK cells	831.539	UP	0.871599	1.73113e-05	0.00651074	AG	chr2	Ion Ampliseq Human Gene Expression kit (Thermo Fisher Man0010742)	Upregulated in NK cells with LOY (33 SNORA- and 4 SNORD-genes). Small nucleolar RNAs (snoRNAs) are a class of small RNA molecules that primarily guide chemical modifications of other RNAs, mainly ribosomal RNAs, transfer RNAs and small nuclear RNAs. Described in cancer literature (PMID: 22498252, 25420907).
SNORD94	NK cells	6768.68	UP	0.574595	0.00214291	0.0908964	AG	chr2	Ion Ampliseq Human Gene Expression kit (Thermo Fisher Man0010742)	Upregulated in NK cells with LOY (33 SNORA- and 4 SNORD-genes). Small nucleolar RNAs (snoRNAs) are a class of small RNA molecules that primarily guide chemical modifications of other RNAs, mainly ribosomal RNAs, transfer RNAs and small nuclear RNAs. Described in cancer literature (PMID: 22498252, 25420907).
ZAP70	NK cells	3551.19	UP	0.29657	0.00170776	0.079326	AG	chr2	Ion Ampliseq Human Gene Expression kit (Thermo Fisher Man0010742)	Upregulated in NK cells with LOY. Role in NK cells immune response. Tyrosine kinase that plays an essential role in regulation of the adaptive immune response. Regulates motility, adhesion and cytokine expression of mature T-cells, as well as thymocyte development. Contributes also to the development and activation of primary B-lymphocytes. Enzyme belonging to the protein tyrosine kinase family, …	This gene encodes an enzyme belonging to the protein tyrosine kinase family, and it plays a role in T-cell development and lymphocyte activation. This enzyme, which is phosphorylated on tyrosine residues upon T-cell antigen receptor (TCR) stimulation, functions in the initial step of TCR-mediated signal transduction in combination with the Src family kinases, Lck and Fyn. This enzyme is also esse…
SNORA71A	NK cells	610.934	UP	0.788333	4.68765e-06	0.00234099	AG	chr20	Ion Ampliseq Human Gene Expression kit (Thermo Fisher Man0010742)	Upregulated in NK cells with LOY (33 SNORA- and 4 SNORD-genes). Small nucleolar RNAs (snoRNAs) are a class of small RNA molecules that primarily guide chemical modifications of other RNAs, mainly ribosomal RNAs, transfer RNAs and small nuclear RNAs. Described in cancer literature (PMID: 22498252, 25420907).
SNORA71B	NK cells	1380.64	UP	0.944804	2.51519e-07	0.000266587	AG	chr20	Ion Ampliseq Human Gene Expression kit (Thermo Fisher Man0010742)	Upregulated in NK cells with LOY (33 SNORA- and 4 SNORD-genes). Small nucleolar RNAs (snoRNAs) are a class of small RNA molecules that primarily guide chemical modifications of other RNAs, mainly ribosomal RNAs, transfer RNAs and small nuclear RNAs. Described in cancer literature (PMID: 22498252, 25420907).
SNORA71D	NK cells	3774.72	UP	0.903603	2.09866e-06	0.0013206	AG	chr20	Ion Ampliseq Human Gene Expression kit (Thermo Fisher Man0010742)	Upregulated in NK cells with LOY (33 SNORA- and 4 SNORD-genes). Small nucleolar RNAs (snoRNAs) are a class of small RNA molecules that primarily guide chemical modifications of other RNAs, mainly ribosomal RNAs, transfer RNAs and small nuclear RNAs. Described in cancer literature (PMID: 22498252, 25420907).
SNORD17	NK cells	7403.93	UP	0.739568	0.000189907	0.0295092	AG	chr20	Ion Ampliseq Human Gene Expression kit (Thermo Fisher Man0010742)	Upregulated in NK cells with LOY (33 SNORA- and 4 SNORD-genes). Small nucleolar RNAs (snoRNAs) are a class of small RNA molecules that primarily guide chemical modifications of other RNAs, mainly ribosomal RNAs, transfer RNAs and small nuclear RNAs. Described in cancer literature (PMID: 22498252, 25420907).
TGIF2	Monocytes	106.716	DOWN	-0.148913	0.000582147	0.0794288	AG	chr20	Ion Ampliseq Human Gene Expression kit (Thermo Fisher Man0010742)		The protein encoded by this gene is a DNA-binding homeobox protein and a transcriptional repressor, which appears to repress transcription by recruiting histone deacetylases to TGF beta-responsive genes. This gene is amplified and over-expressed in some ovarian cancers. Alternative splicing results in multiple transcript variants. A related pseudogene has been identified on chromosome 1. Read-thr…
MX1	Monocytes	1904.95	UP	0.300101	0.00750613	0.278653	AG	chr21	Ion Ampliseq Human Gene Expression kit (Thermo Fisher Man0010742)	Upregulated in monocytes with LOY. This gene encodes a guanosine triphosphate (GTP)-metabolizing protein that participates in the cellular antiviral response. The encoded protein is induced by type I and type II interferons and antagonizes the replication process of several different RNA and DNA viruses. There is a related gene located adjacent to this gene on chromosome 21, and there are multipl…
MX1	Granulocytes	3303.12	UP	0.375101	0.0119477	0.32602	AG	chr21	Ion Ampliseq Human Gene Expression kit (Thermo Fisher Man0010742)	Upregulated in granulocytes with LOY. This gene encodes a guanosine triphosphate (GTP)-metabolizing protein that participates in the cellular antiviral response. The encoded protein is induced by type I and type II interferons and antagonizes the replication process of several different RNA and DNA viruses. There is a related gene located adjacent to this gene on chromosome 21, and there are mult…
USP18	Granulocytes	40.1706	UP	0.837213	2.53259e-05	0.00974415	AG	chr22	Ion Ampliseq Human Gene Expression kit (Thermo Fisher Man0010742)	Upregulated in NK cells, monocytes and granulocytes with LOY. Plays an important role in tumorigenesis, immune cell development (CD11b+ dendritic cells and Th17 cells) and inhibition of interferon signalling (PMID:27809302).	The protein encoded by this gene belongs to the ubiquitin-specific proteases (UBP) family of enzymes that cleave ubiquitin from ubiquitinated protein substrates. It is highly expressed in liver and thymus, and is localized to the nucleus. This protein efficiently cleaves only ISG15 (a ubiquitin-like protein) fusions, and deletion of this gene in mice results in a massive increase of ISG15 conjuga…
USP18	Monocytes	72.4327	UP	0.536188	0.000644905	0.0820935	AG	chr22	Ion Ampliseq Human Gene Expression kit (Thermo Fisher Man0010742)	Upregulated in NK cells, monocytes and granulocytes with LOY. Plays an important role in tumorigenesis, immune cell development (CD11b+ dendritic cells and Th17 cells) and inhibition of interferon signalling (PMID:27809302).	The protein encoded by this gene belongs to the ubiquitin-specific proteases (UBP) family of enzymes that cleave ubiquitin from ubiquitinated protein substrates. It is highly expressed in liver and thymus, and is localized to the nucleus. This protein efficiently cleaves only ISG15 (a ubiquitin-like protein) fusions, and deletion of this gene in mice results in a massive increase of ISG15 conjuga…
USP18	NK cells	114.182	UP	0.427901	0.000431357	0.04191	AG	chr22	Ion Ampliseq Human Gene Expression kit (Thermo Fisher Man0010742)	Upregulated in NK cells, monocytes and granulocytes with LOY. Plays an important role in tumorigenesis, immune cell development (CD11b+ dendritic cells and Th17 cells) and inhibition of interferon signalling (PMID:27809302).	The protein encoded by this gene belongs to the ubiquitin-specific proteases (UBP) family of enzymes that cleave ubiquitin from ubiquitinated protein substrates. It is highly expressed in liver and thymus, and is localized to the nucleus. This protein efficiently cleaves only ISG15 (a ubiquitin-like protein) fusions, and deletion of this gene in mice results in a massive increase of ISG15 conjuga…
ALCAM	NK cells	26.7973	DOWN	-0.724644	0.000947059	0.0590469	AG	chr3	Ion Ampliseq Human Gene Expression kit (Thermo Fisher Man0010742)		This gene encodes activated leukocyte cell adhesion molecule (ALCAM), also known as CD166 (cluster of differentiation 166), which is a member of a subfamily of immunoglobulin receptors with five immunoglobulin-like domains (VVC2C2C2) in the extracellular domain. This protein binds to T-cell differentiation antigene CD6, and is implicated in the processes of cell adhesion and migration. Multiple a…
CTNNB1	Granulocytes	1405.52	DOWN	-0.102319	0.000469326	0.0687897	AG	chr3	Ion Ampliseq Human Gene Expression kit (Thermo Fisher Man0010742)		The protein encoded by this gene is part of a complex of proteins that constitute adherens junctions (AJs). AJs are necessary for the creation and maintenance of epithelial cell layers by regulating cell growth and adhesion between cells. The encoded protein also anchors the actin cytoskeleton and may be responsible for transmitting the contact inhibition signal that causes cells to stop dividing…
GPX1	CD4+ T lymphocytes	0.349	UP	0.238205	6.03414e-07	0.00982478	AG	chr3	10X Genomics Chromium Single Cell 3′ v2		The protein encoded by this gene belongs to the glutathione peroxidase family, members of which catalyze the reduction of organic hydroperoxides and hydrogen peroxide (H2O2) by glutathione, and thereby protect cells against oxidative damage. Other studies indicate that H2O2 is also essential for growth-factor mediated signal transduction, mitochondrial function, and maintenance of thiol redox-bal…
MRAS	NK cells	10.7552	UP	1.05735	0.00212472	0.0907405	AG	chr3	Ion Ampliseq Human Gene Expression kit (Thermo Fisher Man0010742)		This gene encodes a member of the Ras family of small GTPases. These membrane-associated proteins function as signal transducers in multiple processes including cell growth and differentiation, and dysregulation of Ras signaling has been associated with many types of cancer. The encoded protein may play a role in the tumor necrosis factor-alpha and MAP kinase signaling pathways. Alternatively spl…
PFKFB4	NK cells	33.9143	UP	0.694635	0.000936253	0.0589661	AG	chr3	Ion Ampliseq Human Gene Expression kit (Thermo Fisher Man0010742)		The protein encoded by this gene is one of four bifunctional kinase/phosphatases that regulate the concentration of the glycolytic byproduct fructose-2,6-bisphosphate (F2,6BP). The encoded protein is highly expressed in cancer cells and is induced by hypoxia. This protein is essential to the survival of cancer cells under conditions of hypoxia, because it increases the amount of F2,6BP and ATP at…
RPSA	Monocytes	0.938	DOWN	-0.109851	7.87895e-34	1.2526e-29	AG	chr3	10X Genomics Chromium Single Cell 3′ v2		Laminins, a family of extracellular matrix glycoproteins, are the major noncollagenous constituent of basement membranes. They have been implicated in a wide variety of biological processes including cell adhesion, differentiation, migration, signaling, neurite outgrowth and metastasis. Many of the effects of laminin are mediated through interactions with cell surface receptors. These receptors i…
SNORA62	NK cells	994.714	UP	0.812726	3.39124e-06	0.00188279	AG	chr3	Ion Ampliseq Human Gene Expression kit (Thermo Fisher Man0010742)	Upregulated in NK cells with LOY (33 SNORA- and 4 SNORD-genes). Small nucleolar RNAs (snoRNAs) are a class of small RNA molecules that primarily guide chemical modifications of other RNAs, mainly ribosomal RNAs, transfer RNAs and small nuclear RNAs. Described in cancer literature (PMID: 22498252, 25420907).
SNORA63	NK cells	56672.7	UP	0.722833	0.00166278	0.0786122	AG	chr3	Ion Ampliseq Human Gene Expression kit (Thermo Fisher Man0010742)	Upregulated in NK cells with LOY (33 SNORA- and 4 SNORD-genes). Small nucleolar RNAs (snoRNAs) are a class of small RNA molecules that primarily guide chemical modifications of other RNAs, mainly ribosomal RNAs, transfer RNAs and small nuclear RNAs. Described in cancer literature (PMID: 22498252, 25420907).
SNORA81	NK cells	1192.3	UP	0.325077	0.0022861	0.0938239	AG	chr3	Ion Ampliseq Human Gene Expression kit (Thermo Fisher Man0010742)	Upregulated in NK cells with LOY (33 SNORA- and 4 SNORD-genes). Small nucleolar RNAs (snoRNAs) are a class of small RNA molecules that primarily guide chemical modifications of other RNAs, mainly ribosomal RNAs, transfer RNAs and small nuclear RNAs. Described in cancer literature (PMID: 22498252, 25420907).
TIGIT	CD4+ T lymphocytes	0.056	UP	0.304457	1.06504e-16	1.73409e-12	AG	chr3	10X Genomics Chromium Single Cell 3′ v2		This gene encodes a member of the PVR (poliovirus receptor) family of immunoglobin proteins. The product of this gene is expressed on several classes of T cells including follicular B helper T cells (TFH). The protein has been shown to bind PVR with high affinity; this binding is thought to assist interactions between TFH and dendritic cells to regulate T cell dependent B cell responses.[provided…
HERC6	Granulocytes	109.851	UP	0.493157	6.9328e-06	0.00355653	AG	chr4	Ion Ampliseq Human Gene Expression kit (Thermo Fisher Man0010742)	Upregulated in moncytes and granulocytes cells with LOY. Among its related pathways are Class I MHC mediated antigen processing and presentation and Innate Immune System. (https://www.genecards.org/cgi-bin/carddisp.pl?gene=HERC6&keywords=herc6)	HERC6 belongs to the HERC family of ubiquitin ligases, all of which contain a HECT domain and at least 1 RCC1 (MIM 179710)-like domain (RLD). The 350-amino acid HECT domain is predicted to catalyze the formation of a thioester with ubiquitin before transferring it to a substrate, and the RLD is predicted to act as a guanine nucleotide exchange factor for small G proteins (Hochrainer et al., 2005 …
HERC6	Monocytes	107.769	UP	0.258165	4.75566e-05	0.019026	AG	chr4	Ion Ampliseq Human Gene Expression kit (Thermo Fisher Man0010742)	Upregulated in monocytes and granulocytes with LOY. Among its related pathways are Class I MHC mediated antigen processing and presentation and Innate Immune System. (https://www.genecards.org/cgi-bin/carddisp.pl?gene=HERC6&keywords=herc6)	HERC6 belongs to the HERC family of ubiquitin ligases, all of which contain a HECT domain and at least 1 RCC1 (MIM 179710)-like domain (RLD). The 350-amino acid HECT domain is predicted to catalyze the formation of a thioester with ubiquitin before transferring it to a substrate, and the RLD is predicted to act as a guanine nucleotide exchange factor for small G proteins (Hochrainer et al., 2005 …
IL15	Monocytes	133.208	UP	0.179903	0.000711728	0.087107	AG	chr4	Ion Ampliseq Human Gene Expression kit (Thermo Fisher Man0010742)	Upregulated in monocytes with LOY. Cytokine that stimulates the proliferation of T-lymphocytes (PMID:8178155). Stimulation by IL15 requires interaction of IL15 with components of the IL2 receptor, including IL2RB and probably IL2RG but not IL2RA (PMID:8178155). In neutrophils, stimulates phagocytosis probably by signaling through the IL15 receptor, composed of the subunits IL15RA, IL2RB and IL2RG…	The protein encoded by this gene is a cytokine that regulates T and natural killer cell activation and proliferation. This cytokine and interleukine 2 share many biological activities. They are found to bind common hematopoietin receptor subunits, and may compete for the same receptor, and thus negatively regulate each other's activity. The number of CD8+ memory cells is shown to be controlled by…
PPBP	CD4+ T lymphocytes	0.089	UP	0.70373	7.53112e-23	1.22622e-18	AG	chr4	10X Genomics Chromium Single Cell 3′ v2	Upregulated in CD4+ T lymphocytes with LOY. The protein encoded by this gene is a platelet-derived growth factor that belongs to the CXC chemokine family. This growth factor is a potent chemoattractant and activator of neutrophils. It has been shown to stimulate various cellular processes including DNA synthesis, mitosis, glycolysis, intracellular cAMP accumulation, prostaglandin E2 secretion, an…
RPL34	NK cells	1	DOWN	-0.107112	3.48773e-17	5.3174e-13	AG	chr4	10X Genomics Chromium Single Cell 3′ v2		Ribosomes, the organelles that catalyze protein synthesis, consist of a small 40S subunit and a large 60S subunit. Together these subunits are composed of 4 RNA species and approximately 80 structurally distinct proteins. This gene encodes a ribosomal protein that is a component of the 60S subunit. The protein belongs to the L34E family of ribosomal proteins. It is located in the cytoplasm. This …
SNORA24	NK cells	3543.55	UP	0.692963	0.00103162	0.0617058	AG	chr4	Ion Ampliseq Human Gene Expression kit (Thermo Fisher Man0010742)	Upregulated in NK cells with LOY (33 SNORA- and 4 SNORD-genes). Small nucleolar RNAs (snoRNAs) are a class of small RNA molecules that primarily guide chemical modifications of other RNAs, mainly ribosomal RNAs, transfer RNAs and small nuclear RNAs. Described in cancer literature (PMID: 22498252, 25420907).
CD74	NK cells	0.745	DOWN	-0.176376	9.43564e-09	0.000143856	AG	chr5	10X Genomics Chromium Single Cell 3′ v2		The protein encoded by this gene associates with class II major histocompatibility complex (MHC) and is an important chaperone that regulates antigen presentation for immune response. It also serves as cell surface receptor for the cytokine macrophage migration inhibitory factor (MIF) which, when bound to the encoded protein, initiates survival pathways and cell proliferation. This protein also i…
CD74	Monocytes	0.993	DOWN	-0.167371	9.40275e-55	1.49485e-50	AG	chr5	10X Genomics Chromium Single Cell 3′ v2		The protein encoded by this gene associates with class II major histocompatibility complex (MHC) and is an important chaperone that regulates antigen presentation for immune response. It also serves as cell surface receptor for the cytokine macrophage migration inhibitory factor (MIF) which, when bound to the encoded protein, initiates survival pathways and cell proliferation. This protein also i…
CLPTM1L	Monocytes	405.139	DOWN	-0.103554	0.000250072	0.0500234	AG	chr5	Ion Ampliseq Human Gene Expression kit (Thermo Fisher Man0010742)		The protein encoded by this gene is a membrane protein whose overexpression in cisplatin-sensitive cells causes apoptosis. Polymorphisms in this gene have been reported to increase susceptibility to several cancers, including lung, pancreatic, and breast cancers. [provided by RefSeq, Nov 2015].
CSF1R	NK cells	223.656	UP	1.18771	0.000410735	0.0412824	AG	chr5	Ion Ampliseq Human Gene Expression kit (Thermo Fisher Man0010742)	Upregulated in NK cells with LOY. Tyrosine-protein kinase that acts as cell-surface receptor for CSF1 and IL34 and plays an essential role in the regulation of survival, proliferation and differentiation of hematopoietic precursor cells, especially mononuclear phagocytes, such as macrophages and monocytes. Promotes the release of proinflammatory chemokines in response to IL34 and CSF1, and thereb…	The protein encoded by this gene is the receptor for colony stimulating factor 1, a cytokine which controls the production, differentiation, and function of macrophages. This receptor mediates most if not all of the biological effects of this cytokine. Ligand binding activates the receptor kinase through a process of oligomerization and transphosphorylation. The encoded protein is a tyrosine kina…
EGR1	Granulocytes	365.868	UP	1.1443	1.28488e-08	1.48308e-05	AG	chr5	Ion Ampliseq Human Gene Expression kit (Thermo Fisher Man0010742)	Upregulated in granulocytes with LOY. Transcriptional regulator that plays a role in the regulation of cell survival, proliferation, cell death, as well as the response to growth factors, DNA damage and ischemia. Activates expression of p53/TP53 and TGFB1, and thereby helps prevent tumor formation. Associated with cancer and Alzheimer’s disease and stimulates the development of hematopoietic prog…	The protein encoded by this gene belongs to the EGR family of C2H2-type zinc-finger proteins. It is a nuclear protein and functions as a transcriptional regulator. The products of target genes it activates are required for differentitation and mitogenesis. Studies suggest this is a cancer suppressor gene. [provided by RefSeq, Dec 2014].
GPR150	NK cells	36.5545	UP	0.465007	0.000138284	0.0255913	AG	chr5	Ion Ampliseq Human Gene Expression kit (Thermo Fisher Man0010742)		This gene encodes an orphan member of the class A rhodopsin-like family of G-protein-coupled receptors (GPCRs). Within the rhodopsin-like family, this gene is a member of the vasopressin-like subfamily that also includes vasopressin and oxytocin receptors. The silencing of this gene, due to promoter methylation, is associated with ovarian cancer progression. All GPCRs have a transmembrane domain …
PCDHGB5	NK cells	33.7557	DOWN	-0.793574	0.000195338	0.0295092	AG	chr5	Ion Ampliseq Human Gene Expression kit (Thermo Fisher Man0010742)		This gene is a member of the protocadherin gamma gene cluster, one of three related clusters tandemly linked on chromosome five. These gene clusters have an immunoglobulin-like organization, suggesting that a novel mechanism may be involved in their regulation and expression. The gamma gene cluster includes 22 genes divided into 3 subfamilies. Subfamily A contains 12 genes, subfamily B contains 7…
PRLR	Monocytes	27.04	UP	0.215443	0.000470742	0.073265	AG	chr5	Ion Ampliseq Human Gene Expression kit (Thermo Fisher Man0010742)		This gene encodes a receptor for the anterior pituitary hormone, prolactin, and belongs to the type I cytokine receptor family. Prolactin-dependent signaling occurs as the result of ligand-induced dimerization of the prolactin receptor. Several alternatively spliced transcript variants encoding different membrane-bound and soluble isoforms have been described for this gene, which may function to …
SNORA47	NK cells	83.7582	UP	0.965249	8.0633e-09	1.56683e-05	AG	chr5	Ion Ampliseq Human Gene Expression kit (Thermo Fisher Man0010742)	Upregulated in NK cells with LOY (33 SNORA- and 4 SNORD-genes). Small nucleolar RNAs (snoRNAs) are a class of small RNA molecules that primarily guide chemical modifications of other RNAs, mainly ribosomal RNAs, transfer RNAs and small nuclear RNAs. Described in cancer literature (PMID: 22498252, 25420907).
SNORA74A	NK cells	591.426	UP	1.01258	9.93278e-06	0.00445409	AG	chr5	Ion Ampliseq Human Gene Expression kit (Thermo Fisher Man0010742)	Upregulated in NK cells with LOY (33 SNORA- and 4 SNORD-genes). Small nucleolar RNAs (snoRNAs) are a class of small RNA molecules that primarily guide chemical modifications of other RNAs, mainly ribosomal RNAs, transfer RNAs and small nuclear RNAs. Described in cancer literature (PMID: 22498252, 25420907).
SNORA74B	NK cells	543.653	UP	0.731307	1.32635e-06	0.00103092	AG	chr5	Ion Ampliseq Human Gene Expression kit (Thermo Fisher Man0010742)	Upregulated in NK cells with LOY (33 SNORA- and 4 SNORD-genes). Small nucleolar RNAs (snoRNAs) are a class of small RNA molecules that primarily guide chemical modifications of other RNAs, mainly ribosomal RNAs, transfer RNAs and small nuclear RNAs. Described in cancer literature (PMID: 22498252, 25420907).
HLA-DPA1	Monocytes	0.803	DOWN	-0.11264	2.05851e-32	3.27262e-28	AG	chr6	10X Genomics Chromium Single Cell 3′ v2		HLA-DPA1 belongs to the HLA class II alpha chain paralogues. This class II molecule is a heterodimer consisting of an alpha (DPA) and a beta (DPB) chain, both anchored in the membrane. It plays a central role in the immune system by presenting peptides derived from extracellular proteins. Class II molecules are expressed in antigen presenting cells (APC: B lymphocytes, dendritic cells, macrophage…
HLA-DPB1	Monocytes	0.824	DOWN	-0.198929	1.63648e-46	2.60168e-42	AG	chr6	10X Genomics Chromium Single Cell 3′ v2		HLA-DPB belongs to the HLA class II beta chain paralogues. This class II molecule is a heterodimer consisting of an alpha (DPA) and a beta chain (DPB), both anchored in the membrane. It plays a central role in the immune system by presenting peptides derived from extracellular proteins. Class II molecules are expressed in antigen presenting cells (APC: B lymphocytes, dendritic cells, macrophages)…
HLA-DQA1	Monocytes	0.398	DOWN	-0.190644	2.67759e-26	4.25683e-22	AG	chr6	10X Genomics Chromium Single Cell 3′ v2		HLA-DQA1 belongs to the HLA class II alpha chain paralogues. The class II molecule is a heterodimer consisting of an alpha (DQA) and a beta chain (DQB), both anchored in the membrane. It plays a central role in the immune system by presenting peptides derived from extracellular proteins. Class II molecules are expressed in antigen presenting cells (APC: B Lymphocytes, dendritic cells, macrophages…
HLA-DQB1	Monocytes	0.63	DOWN	-0.218252	4.29244e-26	6.82413e-22	AG	chr6	10X Genomics Chromium Single Cell 3′ v2		HLA-DQB1 belongs to the HLA class II beta chain paralogs. This class II molecule is a heterodimer consisting of an alpha (DQA) and a beta chain (DQB), both anchored in the membrane. It plays a central role in the immune system by presenting peptides derived from extracellular proteins. Class II molecules are expressed in antigen presenting cells (APC: B lymphocytes, dendritic cells, macrophages).…
HLA-DRA	NK cells	0.221	DOWN	-0.114029	0.00344372	1	AG	chr6	10X Genomics Chromium Single Cell 3′ v2	Downregulated in NK cells with LOY. HLA-DRA is one of the HLA class II alpha chain paralogues. This class II molecule is a heterodimer consisting of an alpha and a beta chain, both anchored in the membrane. It plays a central role in the immune system by presenting peptides derived from extracellular proteins. Class II molecules are expressed in antigen presenting cells (APC: B lymphocytes, dendr…
HLA-DRA	NK cells	2440.09	DOWN	-0.392528	0.0318414	0.312844	AG	chr6	Ion Ampliseq Human Gene Expression kit (Thermo Fisher Man0010742)	Downregulated in NK cells with LOY. HLA-DRA is one of the HLA class II alpha chain paralogues. This class II molecule is a heterodimer consisting of an alpha and a beta chain, both anchored in the membrane. It plays a central role in the immune system by presenting peptides derived from extracellular proteins. Class II molecules are expressed in antigen presenting cells (APC: B lymphocytes, dendr…
HLA-DRB5	Monocytes	0.633	DOWN	-0.192176	6.36794e-26	1.01238e-21	AG	chr6	10X Genomics Chromium Single Cell 3′ v2		HLA-DRB5 belongs to the HLA class II beta chain paralogues. This class II molecule is a heterodimer consisting of an alpha (DRA) and a beta (DRB) chain, both anchored in the membrane. It plays a central role in the immune system by presenting peptides derived from extracellular proteins. Class II molecules are expressed in antigen presenting cells (APC: B lymphocytes, dendritic cells, macrophages…
RPL10A	Monocytes	0.994	DOWN	-0.112382	2.0472e-36	3.25464e-32	AG	chr6	10X Genomics Chromium Single Cell 3′ v2		Ribosomes, the organelles that catalyze protein synthesis, consist of a small 40S subunit and a large 60S subunit. Together these subunits are composed of 4 RNA species and approximately 80 structurally distinct proteins. This gene encodes a ribosomal protein that is a component of the 60S subunit. The protein belongs to the L1P family of ribosomal proteins. It is located in the cytoplasm. The ex…
RPL10A	NK cells	0.994	DOWN	-0.119763	4.20415e-09	6.40964e-05	AG	chr6	10X Genomics Chromium Single Cell 3′ v2		Ribosomes, the organelles that catalyze protein synthesis, consist of a small 40S subunit and a large 60S subunit. Together these subunits are composed of 4 RNA species and approximately 80 structurally distinct proteins. This gene encodes a ribosomal protein that is a component of the 60S subunit. The protein belongs to the L1P family of ribosomal proteins. It is located in the cytoplasm. The ex…
RPS12	NK cells	1	DOWN	-0.118969	1.39588e-15	2.12816e-11	AG	chr6	10X Genomics Chromium Single Cell 3′ v2		Ribosomes, the organelles that catalyze protein synthesis, consist of a small 40S subunit and a large 60S subunit. Together these subunits are composed of 4 RNA species and approximately 80 structurally distinct proteins. This gene encodes a ribosomal protein that is a component of the 40S subunit. The protein belongs to the S12E family of ribosomal proteins. It is located in the cytoplasm. Incre…
SNORA38	NK cells	526.483	UP	0.704652	0.000390088	0.0402481	AG	chr6	Ion Ampliseq Human Gene Expression kit (Thermo Fisher Man0010742)	Upregulated in NK cells with LOY (33 SNORA- and 4 SNORD-genes). Small nucleolar RNAs (snoRNAs) are a class of small RNA molecules that primarily guide chemical modifications of other RNAs, mainly ribosomal RNAs, transfer RNAs and small nuclear RNAs. Described in cancer literature (PMID: 22498252, 25420907).
LEP	Granulocytes	6.18098	UP	0.612428	0.000244291	0.0460365	AG	chr7	Ion Ampliseq Human Gene Expression kit (Thermo Fisher Man0010742)		This gene encodes a protein that is secreted by white adipocytes into the circulation and plays a major role in the regulation of energy homeostasis. Circulating leptin binds to the leptin receptor in the brain, which activates downstream signaling pathways that inhibit feeding and promote energy expenditure. This protein also has several endocrine functions, and is involved in the regulation of …
PARP12	Granulocytes	726.54	UP	0.40122	8.95931e-05	0.0285277	AG	chr7	Ion Ampliseq Human Gene Expression kit (Thermo Fisher Man0010742)	Upregulated in moncytes and granulocytes cells with LOY. PARP12 an interferon-stimulated gene involved in the control of protein translation and inflammation (PMID: 25086041).
PARP12	Monocytes	764.24	UP	0.239234	2.88092e-05	0.0145095	AG	chr7	Ion Ampliseq Human Gene Expression kit (Thermo Fisher Man0010742)	Upregulated in moncytes and granulocytes cells with LOY. PARP12 an interferon-stimulated gene involved in the control of protein translation and inflammation (PMID: 25086041).
SNORA5A	NK cells	11056.5	UP	0.927656	4.32803e-05	0.0112134	AG	chr7	Ion Ampliseq Human Gene Expression kit (Thermo Fisher Man0010742)	Upregulated in NK cells with LOY (33 SNORA- and 4 SNORD-genes). Small nucleolar RNAs (snoRNAs) are a class of small RNA molecules that primarily guide chemical modifications of other RNAs, mainly ribosomal RNAs, transfer RNAs and small nuclear RNAs. Described in cancer literature (PMID: 22498252, 25420907).
SNORA5C	NK cells	1085.36	UP	0.677419	7.55189e-05	0.0167497	AG	chr7	Ion Ampliseq Human Gene Expression kit (Thermo Fisher Man0010742)	Upregulated in NK cells with LOY (33 SNORA- and 4 SNORD-genes). Small nucleolar RNAs (snoRNAs) are a class of small RNA molecules that primarily guide chemical modifications of other RNAs, mainly ribosomal RNAs, transfer RNAs and small nuclear RNAs. Described in cancer literature (PMID: 22498252, 25420907).
SNORA9	NK cells	6987.06	UP	1.05381	6.31316e-07	0.000566194	AG	chr7	Ion Ampliseq Human Gene Expression kit (Thermo Fisher Man0010742)	Upregulated in NK cells with LOY (33 SNORA- and 4 SNORD-genes). Small nucleolar RNAs (snoRNAs) are a class of small RNA molecules that primarily guide chemical modifications of other RNAs, mainly ribosomal RNAs, transfer RNAs and small nuclear RNAs. Described in cancer literature (PMID: 22498252, 25420907).
TMEM176B	NK cells	65.5087	UP	1.69956	0.00125233	0.0697199	AG	chr7	Ion Ampliseq Human Gene Expression kit (Thermo Fisher Man0010742)	TMEM176B (Transmembrane Protein 176B) is a Protein Coding gene.
ZKSCAN1	NK cells	6888.99	UP	0.571678	0.00175666	0.0802739	AG	chr7	Ion Ampliseq Human Gene Expression kit (Thermo Fisher Man0010742)		This gene encodes a member of the Kruppel C2H2-type zinc-finger family of proteins. This encoded protein may function as a transcription factor that regulates the expression of GABA type-A receptors in the brain. Transcripts from this gene have been shown to form stable and abundant circular RNAs. Elevated expression of this gene has been observed in gastric cancer and the encoded protein may sti…
LY6E	Monocytes	0.598	UP	0.270142	7.15276e-07	0.0113715	AG	chr8	10X Genomics Chromium Single Cell 3′ v2	Upregulated in NK cells and monocytes with LOY. The LY6E gene (lymphocyte antigen 6 family member E, also known as RIGE and SCA2) is located on chromosome 8 and was clearly upregulated in our mRNA expression analyses (RNAseq: DE(granulocytes)=0.77, DE(monocytes)=0.30, DE(NK cells)=0.42, scRNAseq: DE(monocytes)=0.27, DE(NK cells))=0.23). LY6E is involved in T-cell development and its protein funct…
LY6E	NK cells	2703.21	UP	0.414342	0.00215292	0.0909451	AG	chr8	Ion Ampliseq Human Gene Expression kit (Thermo Fisher Man0010742)	Upregulated in NK cells and monocytes with LOY. The LY6E gene (lymphocyte antigen 6 family member E, also known as RIGE and SCA2) is located on chromosome 8 and was clearly upregulated in our mRNA expression analyses (RNAseq: DE(granulocytes)=0.77, DE(monocytes)=0.30, DE(NK cells)=0.42, scRNAseq: DE(monocytes)=0.27, DE(NK cells))=0.23). LY6E is involved in T-cell development and its protein funct…
LYPD2	Monocytes	9.04512	DOWN	-0.403981	0.0127217	0.335614	AG	chr8	Ion Ampliseq Human Gene Expression kit (Thermo Fisher Man0010742)	LYPD2 (LY6/PLAUR Domain Containing 2) is a Protein Coding gene. Diseases associated with LYPD2 include Mal De Meleda. Among its related pathways are Metabolism of proteins and Post-translational modification- synthesis of GPI-anchored proteins.
LYPD2	NK cells	78.6841	UP	3.11075	1.59499e-06	0.00109388	AG	chr8	Ion Ampliseq Human Gene Expression kit (Thermo Fisher Man0010742)	LYPD2 (LY6/PLAUR Domain Containing 2) is a Protein Coding gene. Diseases associated with LYPD2 include Mal De Meleda. Among its related pathways are Metabolism of proteins and Post-translational modification- synthesis of GPI-anchored proteins.
MYOM2	NK cells	0.173	UP	0.132965	1.73066e-07	0.00263857	AG	chr8	10X Genomics Chromium Single Cell 3′ v2		The giant protein titin, together with its associated proteins, interconnects the major structure of sarcomeres, the M bands and Z discs. The C-terminal end of the titin string extends into the M line, where it binds tightly to M-band constituents of apparent molecular masses of 190 kD and 165 kD. The predicted MYOM2 protein contains 1,465 amino acids. Like MYOM1, MYOM2 has a unique N-terminal do…
RPL7	NK cells	1	DOWN	-0.125657	2.17428e-15	3.3149e-11	AG	chr8	10X Genomics Chromium Single Cell 3′ v2		Ribosomes, the organelles that catalyze protein synthesis, consist of a small 40S subunit and a large 60S subunit. Together these subunits are composed of 4 RNA species and approximately 80 structurally distinct proteins. This gene encodes a ribosomal protein that is a component of the 60S subunit. The protein belongs to the L30P family of ribosomal proteins. It contains an N-terminal basic regio…
RPL7	Monocytes	13482.9	DOWN	-0.103781	0.000217734	0.0475038	AG	chr8	Ion Ampliseq Human Gene Expression kit (Thermo Fisher Man0010742)		Ribosomes, the organelles that catalyze protein synthesis, consist of a small 40S subunit and a large 60S subunit. Together these subunits are composed of 4 RNA species and approximately 80 structurally distinct proteins. This gene encodes a ribosomal protein that is a component of the 60S subunit. The protein belongs to the L30P family of ribosomal proteins. It contains an N-terminal basic regio…
ZNF703	NK cells	9.75426	UP	1.92707	4.81891e-06	0.00234099	AG	chr8	Ion Ampliseq Human Gene Expression kit (Thermo Fisher Man0010742)	ZNF703 (Zinc Finger Protein 703) is a Protein Coding gene. Diseases associated with ZNF703 include Breast Cancer and Luminal Breast Carcinoma. Among its related pathways are Gene Expression. Gene Ontology (GO) annotations related to this gene include nucleic acid binding and repressing transcription factor binding.
ANXA1	NK cells	5335.84	DOWN	-0.2269	0.000877552	0.058938	AG	chr9	Ion Ampliseq Human Gene Expression kit (Thermo Fisher Man0010742)	Downregulated in NK cells and T lymphocytes with LOY. The Annexin A1 protein inhibits various leukocyte inflammatory events (PMID 19104500). By modulation of the inflammatory process it has been linked to tumorigenesis with abnormal expression in multiple tumors (PMID: 20215502, 26769657).	This gene encodes a membrane-localized protein that binds phospholipids. This protein inhibits phospholipase A2 and has anti-inflammatory activity. Loss of function or expression of this gene has been detected in multiple tumors. [provided by RefSeq, Dec 2014].
ANXA1	CD4+ T lymphocytes	0.497	DOWN	-0.183808	1.96041e-10	3.19194e-06	AG	chr9	10X Genomics Chromium Single Cell 3′ v2	Downregulated in NK cells and T lymphocytes with LOY. The Annexin A1 protein inhibits various leukocyte inflammatory events (PMID 19104500). By modulation of the inflammatory process it has been linked to tumorigenesis with abnormal expression in multiple tumors (PMID: 20215502, 26769657).	This gene encodes a membrane-localized protein that binds phospholipids. This protein inhibits phospholipase A2 and has anti-inflammatory activity. Loss of function or expression of this gene has been detected in multiple tumors. [provided by RefSeq, Dec 2014].
CTSL1	NK cells	28.4505	UP	1.6812	0.000216359	0.0300301	AG	chr9	Ion Ampliseq Human Gene Expression kit (Thermo Fisher Man0010742)	Alias CTSL. The protein encoded by CTSL is a lysosomal cysteine proteinase that plays a major role in intracellular protein catabolism. Its substrates include collagen and elastin, as well as alpha-1 protease inhibitor, a major controlling element of neutrophil elastase activity. The encoded protein has been implicated in several pathologic processes, including myofibril necrosis in myopathies an…
DDX58	Monocytes	878.246	UP	0.240184	0.00011604	0.0342075	AG	chr9	Ion Ampliseq Human Gene Expression kit (Thermo Fisher Man0010742)	Upregulated in monocytes with LOY. Innate immune receptor which acts as a cytoplasmic sensor of viral nucleic acids and plays a major role in sensing viral infection and in the activation of a cascade of antiviral responses including the induction of type I interferons and proinflammatory cytokines.	DEAD box proteins, characterized by the conserved motif Asp-Glu-Ala-Asp (DEAD), are putative RNA helicases which are implicated in a number of cellular processes involving RNA binding and alteration of RNA secondary structure. This gene encodes a protein containing RNA helicase-DEAD box protein motifs and a caspase recruitment domain (CARD). It is involved in viral double-stranded (ds) RNA recogn…
SNORA65	NK cells	1304.2	UP	0.614955	2.72416e-05	0.00858403	AG	chr9	Ion Ampliseq Human Gene Expression kit (Thermo Fisher Man0010742)	Upregulated in NK cells with LOY (33 SNORA- and 4 SNORD-genes). Small nucleolar RNAs (snoRNAs) are a class of small RNA molecules that primarily guide chemical modifications of other RNAs, mainly ribosomal RNAs, transfer RNAs and small nuclear RNAs. Described in cancer literature (PMID: 22498252, 25420907).
SNORA84	NK cells	1083.02	UP	0.805613	1.5416e-05	0.00599117	AG	chr9	Ion Ampliseq Human Gene Expression kit (Thermo Fisher Man0010742)	Upregulated in NK cells with LOY (33 SNORA- and 4 SNORD-genes). Small nucleolar RNAs (snoRNAs) are a class of small RNA molecules that primarily guide chemical modifications of other RNAs, mainly ribosomal RNAs, transfer RNAs and small nuclear RNAs. Described in cancer literature (PMID: 22498252, 25420907).
USP9Y	Granulocytes	14.0929	DOWN	-0.773183	7.97275e-07	0.000613503	MSY	chrY	Ion Ampliseq Human Gene Expression kit (Thermo Fisher Man0010742)	Downregulated in NK cells, monocytes and granulocytes with LOY. One of minor histocompatibility antigens (mHAs) - expressed on the cell surface. Over-expressed in breast cancer tissue (PMID:17004105).	This gene is a member of the peptidase C19 family. It encodes a protein that is similar to ubiquitin-specific proteases, which cleave the ubiquitin moiety from ubiquitin-fused precursors and ubiquitinylated proteins. [provided by RefSeq, Mar 2009].
USP9Y	NK cells	193.529	DOWN	-0.886418	9.83561e-11	2.86684e-07	MSY	chrY	Ion Ampliseq Human Gene Expression kit (Thermo Fisher Man0010742)	Downregulated in NK cells, monocytes and granulocytes with LOY. May play role in inflammatory/cytotoxic response, one of minor histocompatibility antigens (mHAs) - expressed on the cell surface, expressed in T-cells i PTCL (PMID:17004105).	This gene is a member of the peptidase C19 family. It encodes a protein that is similar to ubiquitin-specific proteases, which cleave the ubiquitin moiety from ubiquitin-fused precursors and ubiquitinylated proteins. [provided by RefSeq, Mar 2009].
USP9Y	Monocytes	37.7279	DOWN	-0.635684	4.88936e-16	9.12843e-13	MSY	chrY	Ion Ampliseq Human Gene Expression kit (Thermo Fisher Man0010742)	Downregulated in NK cells, monocytes and granulocytes with LOY. May play role in inflammatory/cytotoxic response, one of minor histocompatibility antigens (mHAs) - expressed on the cell surface, expressed in T-cells i PTCL (PMID:17004105).	This gene is a member of the peptidase C19 family. It encodes a protein that is similar to ubiquitin-specific proteases, which cleave the ubiquitin moiety from ubiquitin-fused precursors and ubiquitinylated proteins. [provided by RefSeq, Mar 2009].
CD99	CD4+ T lymphocytes	0.47	DOWN	-0.18705	7.52847e-11	1.22578e-06	PAR	chrX and chrY	10X Genomics Chromium Single Cell 3′ v2	Downregulated in CD4+ T lymphocytes, monocytes and NK cells with LOY. Its product is a cell surface glycoprotein involved in processes such as leukocyte migration, cell adhesion and apoptosis; for example, by functioning as a diapedesis-mediating receptor central for migration of monocytes through endothelial junctions. A lower expression of CD99 in leukocytes with LOY might therefore mitigate ex…	The protein encoded by this gene is a cell surface glycoprotein involved in leukocyte migration, T-cell adhesion, ganglioside GM1 and transmembrane protein transport, and T-cell death by a caspase-independent pathway. In addition, the encoded protein may have the ability to rearrange the actin cytoskeleton and may also act as an oncosuppressor in osteosarcoma. This gene is found in the pseudoauto…
CD99	Monocytes	0.552	DOWN	-0.298878	2.10797e-56	3.35125e-52	PAR	chrX and chrY	10X Genomics Chromium Single Cell 3′ v2	Downregulated in CD4+ T lymphocytes, monocytes and NK cells with LOY. Its product is a cell surface glycoprotein involved in processes such as leukocyte migration, cell adhesion and apoptosis; for example, by functioning as a diapedesis-mediating receptor central for migration of monocytes through endothelial junctions. A lower expression of CD99 in leukocytes with LOY might therefore mitigate ex…	The protein encoded by this gene is a cell surface glycoprotein involved in leukocyte migration, T-cell adhesion, ganglioside GM1 and transmembrane protein transport, and T-cell death by a caspase-independent pathway. In addition, the encoded protein may have the ability to rearrange the actin cytoskeleton and may also act as an oncosuppressor in osteosarcoma. This gene is found in the pseudoauto…
CD99	NK cells	0.835	DOWN	-0.29902	3.38981e-38	5.1681e-34	PAR	chrX and chrY	10X Genomics Chromium Single Cell 3′ v2	Downregulated in CD4+ T lymphocytes, monocytes and NK cells with LOY. Its product is a cell surface glycoprotein involved in processes such as leukocyte migration, cell adhesion and apoptosis; for example, by functioning as a diapedesis-mediating receptor central for migration of monocytes through endothelial junctions. A lower expression of CD99 in leukocytes with LOY might therefore mitigate ex…	The protein encoded by this gene is a cell surface glycoprotein involved in leukocyte migration, T-cell adhesion, ganglioside GM1 and transmembrane protein transport, and T-cell death by a caspase-independent pathway. In addition, the encoded protein may have the ability to rearrange the actin cytoskeleton and may also act as an oncosuppressor in osteosarcoma. This gene is found in the pseudoauto…
CSF2RA	Monocytes	1365.65	DOWN	-0.203813	5.30327e-09	5.40066e-06	PAR	chrX and chrY	Ion Ampliseq Human Gene Expression kit (Thermo Fisher Man0010742)	Downregulated in granulocytes and monocytes with LOY. The protein encoded by this gene is the alpha subunit of the heterodimeric receptor for colony stimulating factor 2, a cytokine which controls the production, differentiation, and function of granulocytes and macrophages.	The protein encoded by this gene is the alpha subunit of the heterodimeric receptor for colony stimulating factor 2, a cytokine which controls the production, differentiation, and function of granulocytes and macrophages. The encoded protein is a member of the cytokine family of receptors. This gene is found in the pseudoautosomal region (PAR) of the X and Y chromosomes. Multiple transcript varia…
CSF2RA	Granulocytes	2298.92	DOWN	-0.228945	2.31899e-09	3.05908e-06	PAR	chrX and chrY	Ion Ampliseq Human Gene Expression kit (Thermo Fisher Man0010742)	Downregulated in granulocytes and monocytes with LOY. The protein encoded by this gene is the alpha subunit of the heterodimeric receptor for colony stimulating factor 2, a cytokine which controls the production, differentiation, and function of granulocytes and macrophages.	The protein encoded by this gene is the alpha subunit of the heterodimeric receptor for colony stimulating factor 2, a cytokine which controls the production, differentiation, and function of granulocytes and macrophages. The encoded protein is a member of the cytokine family of receptors. This gene is found in the pseudoautosomal region (PAR) of the X and Y chromosomes. Multiple transcript varia…
CSF2RA	Monocytes	0.265	DOWN	-0.167131	5.27881e-28	8.39225e-24	PAR	chrX and chrY	10X Genomics Chromium Single Cell 3′ v2	Downregulated in granulocytes and monocytes with LOY. The protein encoded by this gene is the alpha subunit of the heterodimeric receptor for colony stimulating factor 2, a cytokine which controls the production, differentiation, and function of granulocytes and macrophages.	The protein encoded by this gene is the alpha subunit of the heterodimeric receptor for colony stimulating factor 2, a cytokine which controls the production, differentiation, and function of granulocytes and macrophages. The encoded protein is a member of the cytokine family of receptors. This gene is found in the pseudoautosomal region (PAR) of the X and Y chromosomes. Multiple transcript varia…
SLC25A6	CD19+ B lymphocytes	0.954	DOWN	-0.300789	7.47943e-20	9.73298e-16	PAR	chrX and chrY	10X Genomics Chromium Single Cell 3′ v2	Downregulated in CD19+ B lymphocytes with LOY. SLC25A6 (Solute Carrier Family 25 Member 6) is a Protein Coding gene. Diseases associated with SLC25A6 include Giant Axonal Neuropathy and Autosomal Dominant Progressive External Ophthalmoplegia. Among its related pathways are Integration of energy metabolism and Apoptosis and survival_Regulation of Apoptosis by Mitochondrial Proteins. Gene Ontology …
LAGE3	NK cells	194.416	UP	0.569545	5.89267e-05	0.0140179	X gene	chrX	Ion Ampliseq Human Gene Expression kit (Thermo Fisher Man0010742)	Upregulated in NK cells with LOY. Activated in a wide range of human tumors https://www.proteinatlas.org/ENSG00000196976-LAGE3/pathology	This gene belongs to the ESO/LAGE gene family, members of which are clustered together on chromosome Xq28, and have similar exon-intron structures. Unlike the other family members which are normally expressed only in testis and activated in a wide range of human tumors, this gene is ubiquitously expressed in somatic tissues. The latter, combined with the finding that it is highly conserved in mou…
P2RY10	NK cells	270.666	DOWN	-0.337767	0.000935633	0.0589661	X gene	chrX	Ion Ampliseq Human Gene Expression kit (Thermo Fisher Man0010742)	Downregulation in NK cells with LOY. The protein encoded by P2RY10 gene belongs to the family of G coupled purine receptors activated by adenosine or uridine. Adenosine signalling has a suppressive effect on the activity of the immune system (PMID: 27066002, 30425720). It is expressed in human NK cells in the blood (PMID: 30413361). Its downregulation was observed in colorectal cancer (PMID: 2096…	The protein encoded by this gene belongs to the family of G-protein coupled receptors that are preferentially activated by adenosine and uridine nucleotides. There is a pseudogene for this gene nearby on chromosome X. Multiple alternatively spliced transcripts have been observed. [provided by RefSeq, Apr 2016].
SLC25A6	CD4+ T lymphocytes	0.325	UP	0.256118	7.4768e-07	0.0121737	X gene	chrX	10X Genomics Chromium Single Cell 3′ v2	Upregulated in CD4+ T lymphocytes with LOY. SLC25A6 (Solute Carrier Family 25 Member 6) is a Protein Coding gene. Diseases associated with SLC25A6 include Giant Axonal Neuropathy and Autosomal Dominant Progressive External Ophthalmoplegia. Among its related pathways are Integration of energy metabolism and Apoptosis and survival_Regulation of Apoptosis by Mitochondrial Proteins. Gene Ontology (GO…
SNORA70	NK cells	8621.48	UP	0.707171	3.7915e-05	0.010525	X gene	chrX	Ion Ampliseq Human Gene Expression kit (Thermo Fisher Man0010742)	Upregulated in NK cells with LOY (33 SNORA- and 4 SNORD-genes). Small nucleolar RNAs (snoRNAs) are a class of small RNA molecules that primarily guide chemical modifications of other RNAs, mainly ribosomal RNAs, transfer RNAs and small nuclear RNAs. Described in cancer literature (PMID: 22498252, 25420907).
